# Supplementary material for: Drug-induced chromatin accessibility changes associate with sensitivity to liver tumor promotion
Source: Life Sci Alliance. 2019 Oct 15;2(5):e201900461. doi: 10.26508/lsa.201900461 (PMC6795216; doi:10.26508/lsa.201900461)
Supplement: Supplementary file 2 [file LSA-2019-00461_TableS2.xlsx]

## Sheet: DHSs_all
seqnames	start	end	width	Fold.C57Bl6	p.value.C57Bl6	FDR.C57Bl6	Fold.B6C3F1	p.value.B6C3F1	FDR.B6C3F1	Fold.B6C3F1/C57BL6_Veh	p.value.B6C3F1/C57BL6_Veh	FDR.B6C3F1/C57BL6_Veh	Fold.B6C3F1/C57BL6_PB	p.value.B6C3F1/C57BL6_PB	FDR.B6C3F1/C57BL6_PB
chr10	100015581	100016099	519	0.155975	0.262982	0.90162	-0.00692092	0.994793	0.9993	0.132874	0.416953	0.561976	-0.0339259	0.878421	0.928103
chr10	100031424	100031737	314	0.250334	0.305422	0.923872	0.298571	0.138803	0.67762	0.837851	0.00271812	0.0116691	0.883463	0.000635261	0.00445221
chr10	100032698	100032837	140	0.0556065	0.724579	0.995175	0.416162	0.211823	0.759082	-0.42773	0.201705	0.333453	-0.0753322	0.833803	0.900508
chr10	100038615	100039147	533	0.0672951	0.739243	0.995175	0.225761	0.535893	0.919775	0.512451	0.045715	0.108305	0.664475	0.0018528	0.0104127
chr10	100054028	100054311	284	-0.07378	0.7774	0.996494	0.269998	0.177026	0.725137	-0.175034	0.304239	0.449204	0.166973	0.489701	0.645202
chr10	100148407	100148780	374	0.180468	0.304821	0.92352	0.0991194	0.561476	0.925984	0.381383	0.0645059	0.141156	0.297478	0.142965	0.276615
chr10	100159890	100160028	139	0.514686	0.127314	0.770347	0.0245707	0.798965	0.97405	0.258057	0.361561	0.508342	-0.240107	0.636715	0.764201
chr10	100160279	100160633	355	0.179354	0.452637	0.965653	-0.211356	0.686763	0.955214	0.395316	0.240116	0.37873	0.00210446	0.881031	0.929769
chr10	100199070	100199444	375	0.101158	0.61253	0.987163	-0.243973	0.371595	0.862624	1.13602	2.89016e-09	1.19163e-07	0.784348	0.000236437	0.00201735
chr10	100210977	100211202	226	0.0734543	0.595021	0.985572	0.074174	0.649958	0.949007	0.691603	0.0072089	0.0254883	0.687183	0.00307286	0.0154928
chr10	100487151	100487739	589	0.0232704	0.831493	0.997071	0.0610817	0.705305	0.958317	0.121592	0.359634	0.506508	0.154009	0.252415	0.412311
chr10	100589070	100589699	630	0.0962168	0.447826	0.964913	0.148843	0.338135	0.845524	-0.167708	0.3131	0.458651	-0.119193	0.304683	0.469445
chr10	100834917	100835125	209	-0.200681	0.463623	0.968347	0.369729	0.209276	0.756989	0.177924	0.779715	0.856702	0.746101	0.00628155	0.0269968
chr10	101044790	101045002	213	0.258644	0.158225	0.807641	0.629097	0.0434088	0.451711	-0.214529	0.639927	0.753161	0.148148	0.514113	0.665848
chr10	101189386	101189536	151	-0.0175766	0.956552	0.999509	0.715412	0.0107966	0.234855	-0.276942	0.340961	0.487385	0.450856	0.0516979	0.132117
chr10	101207214	101207408	195	0.00913466	0.982623	0.999509	0.163836	0.75741	0.967405	0.654226	0.00235137	0.0103896	0.802613	0.0012014	0.00738521
chr10	101467191	101467367	177	-0.0959576	0.589925	0.985188	-0.143654	0.415457	0.880742	0.0506245	0.56986	0.69725	-0.00250307	0.961161	0.977916
chr10	101468832	101469207	376	0.240546	0.101954	0.724191	-0.100442	0.720391	0.96072	0.146467	0.395212	0.541198	-0.198147	0.410498	0.574128
chr10	101480785	101481011	227	-0.112679	0.724561	0.995175	0.0989816	0.49917	0.909327	-0.652844	0.00110299	0.00563284	-0.440047	0.0377623	0.104703
chr10	101486484	101486931	448	-0.0423972	0.723006	0.995175	-0.141101	0.361073	0.857627	-0.107548	0.390556	0.536732	-0.209933	0.0966573	0.208949
chr10	101490104	101491029	926	0.00129991	0.994431	0.99963	-0.19186	0.200782	0.750488	-0.148282	0.265064	0.406732	-0.346203	0.00814693	0.0328588
chr10	101527366	101527544	179	-0.21272	0.326121	0.932273	-0.395689	0.111601	0.635395	-0.0327028	0.666318	0.773828	-0.216652	0.23701	0.394715
chr10	101770775	101771133	359	0.290167	0.0807961	0.674281	0.274976	0.216346	0.764024	0.368626	0.0355397	0.0893522	0.34828	0.0330016	0.0946414
chr10	10184433	10184640	208	0.290588	0.254279	0.895936	0.221474	0.365381	0.859944	-0.166944	0.601324	0.722829	-0.240403	0.489378	0.64494
chr10	102116420	102116735	316	-0.00903647	0.960776	0.999509	0.257397	0.297927	0.822863	-0.435304	0.0326907	0.0836896	-0.176445	0.271955	0.434337
chr10	102225166	102225450	285	0.124667	0.50808	0.977742	0.496791	0.0644565	0.528021	-0.05248	0.868034	0.91727	0.313693	0.118486	0.24222
chr10	102309034	102309327	294	-0.222413	0.311232	0.925638	-0.241635	0.568067	0.927999	0.384221	0.208258	0.341559	0.362191	0.233524	0.390687
chr10	102435232	102435343	112	-0.601079	0.0104781	0.270969	0.246065	0.317106	0.83372	-0.995199	1.46192e-05	0.000163477	-0.148388	0.463545	0.622494
chr10	102449503	102449787	285	-0.247017	0.225994	0.873857	0.237731	0.227675	0.773633	-0.847212	2.70667e-06	4.0685e-05	-0.364768	0.039478	0.108248
chr10	102732554	102732737	184	-0.156496	0.620916	0.988411	-0.493917	0.130943	0.665447	1.31094	7.89092e-06	9.90983e-05	0.965691	0.000227177	0.00195529
chr10	102762328	102762703	376	-0.43009	0.036059	0.494193	0.0903668	0.743139	0.964434	0.05369	0.737458	0.826857	0.567897	0.00313267	0.0157089
chr10	102763739	102764022	284	-0.551808	0.00548036	0.187372	-0.516304	0.0245141	0.354948	0.194798	0.370588	0.517226	0.226451	0.183247	0.329922
chr10	103027091	103027803	713	-0.416082	0.0240182	0.413014	0.249377	0.147012	0.690107	-0.529602	0.00117374	0.00592726	0.132847	0.49403	0.649002
chr10	103035304	103035488	185	0.231912	0.131206	0.775934	0.00145764	0.964004	0.994981	0.345155	0.113018	0.216742	0.109919	0.756773	0.849752
chr10	10321083	10321458	376	-0.0995306	0.511666	0.977778	-0.070401	0.526759	0.916919	-0.400799	0.0331965	0.0847081	-0.376949	0.00639684	0.027382
chr10	103443149	103443350	202	-0.324218	0.17102	0.823841	0.185754	0.433344	0.88578	-0.709887	0.00848076	0.0289988	-0.20137	0.356624	0.521763
chr10	103673009	103673515	507	0.15381	0.266861	0.90453	-0.0364151	0.974672	0.996202	0.814192	4.97892e-06	6.73251e-05	0.621226	3.30956e-05	0.000403497
chr10	103673679	103674133	455	0.173084	0.142149	0.789675	-0.275545	0.381859	0.868356	0.923018	2.71198e-05	0.000272224	0.471564	0.0252618	0.0776853
chr10	10395817	10396364	548	0.108041	0.54453	0.981989	-0.28041	0.286608	0.816966	0.271511	0.244989	0.384447	-0.121681	0.582893	0.722526
chr10	10408231	10408607	377	-0.170083	0.253581	0.895438	0.140242	0.351407	0.853109	-0.732732	2.07693e-07	4.70556e-06	-0.425351	0.00304057	0.015372
chr10	104109833	104109955	123	-0.502606	0.0189212	0.369578	1.04499	0.0503683	0.478272	1.9859	2.24664e-06	3.48755e-05	3.53283	1.82447e-19	3.44439e-17
chr10	10425233	10426122	890	0.350873	0.0342152	0.484174	0.119598	0.558682	0.925392	-0.466677	0.00405968	0.0161195	-0.702812	0.000424193	0.00322439
chr10	10429205	10429351	147	0.183319	0.450293	0.965187	-0.748457	0.0574668	0.504885	0.981198	0.00239018	0.0105297	0.0460371	0.745875	0.842326
chr10	104422332	104423054	723	-0.105896	0.346642	0.940558	0.134122	0.354425	0.854856	0.549984	2.62966e-06	3.97649e-05	0.784692	4.5364e-09	1.87827e-07
chr10	104423196	104423510	315	-0.114487	0.572555	0.983552	0.378113	0.0266151	0.369197	0.419093	0.0243263	0.0664658	0.908471	1.34427e-05	0.000190539
chr10	104423821	104424111	291	0.105476	0.610009	0.986936	0.286695	0.152853	0.696555	0.898583	1.94291e-05	0.00020667	1.0746	8.87261e-09	3.4051e-07
chr10	10443112	10443462	351	-0.0847974	0.721949	0.995175	0.174445	0.458146	0.89432	-0.446168	0.0247831	0.0673931	-0.189911	0.295699	0.459847
chr10	104455558	104455855	298	-0.0918226	0.655618	0.991643	0.0986258	0.671278	0.952836	1.07553	9.44241e-05	0.000758561	1.26543	1.35329e-07	3.75502e-06
chr10	10448901	10449743	843	0.118001	0.342622	0.939291	-0.10968	0.409413	0.879043	0.137412	0.333166	0.479308	-0.0946287	0.402065	0.566212
chr10	10457017	10457422	406	0.0125926	0.978638	0.999509	-0.125412	0.706625	0.958618	0.269452	0.206672	0.339587	0.124502	0.538603	0.686274
chr10	10469214	10469469	256	-0.197806	0.393144	0.953657	-0.265577	0.395912	0.874882	0.323085	0.183356	0.310968	0.250066	0.226649	0.382813
chr10	10471219	10471424	206	0.44954	0.0317485	0.469263	0.353477	0.1148	0.640336	0.586318	0.034221	0.0867683	0.487571	0.0187622	0.0620026
chr10	10472357	10472539	183	0.253791	0.317154	0.928247	0.0467625	0.623943	0.943076	0.124101	0.858388	0.910963	-0.0887639	0.880449	0.929435
chr10	104724151	104724298	148	-0.0969856	0.679191	0.993374	-0.79154	0.0353816	0.414884	1.11618	7.51185e-05	0.000627394	0.415971	0.212605	0.366021
chr10	10476975	10477372	398	-0.266622	0.269126	0.905729	-0.466849	0.0329942	0.40382	-0.379576	0.0193578	0.0556322	-0.58094	0.0150831	0.0525113
chr10	10480835	10481060	226	0.0461246	0.835977	0.997221	-0.420914	0.313155	0.831707	0.642496	0.0278499	0.0738571	0.174783	0.392092	0.556552
chr10	10512349	10512584	236	0.45203	0.0160849	0.341158	-0.191652	0.83415	0.979949	0.355913	0.516126	0.651629	-0.287748	0.197535	0.347479
chr10	105125769	105126059	291	-0.0215093	0.992358	0.999581	0.0348725	0.507609	0.911513	0.925915	0.00652085	0.0235662	0.985572	8.18637e-05	0.00085088
chr10	105310984	105311233	250	0.0843165	0.761279	0.996494	0.245758	0.536327	0.919775	0.37925	0.0650576	0.142037	0.531793	0.0106461	0.0403084
chr10	105313014	105313391	378	-0.0464417	0.708832	0.994885	-0.00481204	0.800105	0.974056	-0.273849	0.102405	0.20115	-0.238153	0.113997	0.235408
chr10	105390410	105390679	270	-0.0526697	0.734633	0.995175	0.393217	0.2599	0.798281	0.604846	0.00262285	0.0113402	1.04049	1.54233e-06	3.08623e-05
chr10	105403912	105404267	356	-0.217768	0.121833	0.760995	-0.142498	0.45775	0.894275	0.649886	1.86692e-05	0.00020007	0.720834	4.05999e-05	0.00047774
chr10	105500537	105500921	385	0.144877	0.443879	0.963903	-0.0389551	0.985163	0.997657	0.0321869	0.949122	0.969622	-0.155573	0.446422	0.607389
chr10	105567807	105568225	419	-0.183286	0.14789	0.795059	-0.168613	0.3788	0.866875	0.434401	0.019237	0.055355	0.442613	0.00317701	0.0158745
chr10	10556987	10558441	1455	0.0211063	0.839508	0.997688	3.47897e-05	0.969187	0.995413	-0.540826	2.93419e-05	0.000289759	-0.564578	2.51039e-06	4.67437e-05
chr10	105572991	105573170	180	-0.130768	0.470727	0.970167	-0.121454	0.569138	0.928265	-0.00308697	0.933711	0.959614	0.000877382	0.936742	0.963517
chr10	105574110	105574841	732	-0.00563321	0.976587	0.999509	0.162048	0.343683	0.848475	-0.406054	0.005827	0.0215189	-0.242872	0.103715	0.219892
chr10	105575223	105575572	350	-0.105149	0.47544	0.971638	0.0405919	0.805596	0.974928	-0.190674	0.127561	0.23705	-0.0473041	0.732914	0.833384
chr10	105774499	105774899	401	-0.0748677	0.695731	0.993858	-0.292191	0.115609	0.641387	0.188222	0.335447	0.481586	-0.0312132	0.805274	0.881775
chr10	10579777	10580336	560	0.0543218	0.655544	0.991643	0.0555068	0.669725	0.952579	0.22493	0.0340966	0.086506	0.220661	0.0788465	0.180154
chr10	10580859	10581146	288	-0.0711214	0.690326	0.993595	0.132077	0.409228	0.879043	-0.354648	0.0370401	0.0922011	-0.15468	0.30503	0.469885
chr10	105840872	105841658	787	0.0560882	0.619074	0.988066	0.173358	0.238519	0.783535	-0.394371	0.0058232	0.0215109	-0.282238	0.00973948	0.0376486
chr10	106504694	106505196	503	0.0413839	0.849208	0.998143	-0.0602422	0.830079	0.978998	-0.0511525	0.86663	0.916433	-0.15941	0.49316	0.648307
chr10	106585729	106585997	269	-0.161203	0.429956	0.962156	-0.110129	0.560285	0.925669	-0.350359	0.10846	0.210063	-0.303248	0.0806386	0.183125
chr10	10660051	10660251	201	0.418683	0.155215	0.804471	-0.100151	0.867771	0.984592	0.248757	0.630816	0.7463	-0.273577	0.417394	0.580604
chr10	106603391	106603642	252	0.0300009	0.738513	0.995175	0.377686	0.332796	0.8422	0.1834	0.286172	0.42987	0.526797	0.0422672	0.113744
chr10	106932558	106932788	231	0.0849479	0.512357	0.977778	0.188283	0.321173	0.836349	-0.47213	0.0159453	0.0478306	-0.370065	0.0593261	0.14616
chr10	106936960	106937444	485	0.214418	0.224701	0.873313	0.341107	0.0492888	0.473924	0.120298	0.529331	0.662893	0.243078	0.14995	0.286073
chr10	106941423	106941749	327	0.346013	0.170447	0.823246	0.853808	0.000836512	0.049982	0.61083	0.0229697	0.0635137	1.11417	5.92931e-06	9.67876e-05
chr10	106956710	106957331	622	0.0352896	0.817054	0.996609	0.20011	0.278791	0.812207	0.116218	0.49092	0.629455	0.276679	0.0867828	0.193269
chr10	107021186	107021423	238	0.281405	0.0978761	0.716987	-0.406056	0.321897	0.836826	0.827657	0.00213198	0.00959415	0.13907	0.426608	0.589205
chr10	107024565	107024908	344	0.20347	0.358254	0.943708	0.119805	0.618841	0.941434	0.134888	0.545806	0.677084	0.0454721	0.842132	0.905717
chr10	107039152	107039582	431	0.00129796	0.999486	0.999785	-0.186821	0.204184	0.753103	0.631506	1.94004e-05	0.000206476	0.43895	0.000671352	0.00465278
chr10	107040329	107041096	768	-0.0258397	0.820128	0.996664	-0.0338108	0.829836	0.978981	0.308349	0.0274829	0.0730705	0.296531	0.0162536	0.0556015
chr10	107115204	107115407	204	0.0557886	0.735958	0.995175	-0.0383621	0.796818	0.973616	-0.0262335	0.986578	0.99236	-0.124036	0.53645	0.684517
chr10	107116297	107116655	359	-0.00408924	0.891227	0.99933	-0.330717	0.141812	0.681964	-0.251776	0.169601	0.293729	-0.581964	0.00156033	0.00911289
chr10	107116797	107117336	540	-0.0283896	0.821132	0.996664	0.0950471	0.702226	0.957811	-0.00463664	0.902732	0.939816	0.11212	0.499541	0.653945
chr10	107121368	107121870	503	-0.0528966	0.613297	0.987174	0.253097	0.129992	0.663718	-0.0257876	0.907259	0.942743	0.274414	0.0372596	0.103611
chr10	107122824	107123235	412	-0.013257	0.961542	0.999509	0.185214	0.527766	0.917124	-0.433092	0.0825201	0.170465	-0.241965	0.164825	0.305938
chr10	107123529	107124331	803	-0.0823196	0.461169	0.968112	0.159702	0.508383	0.911534	-0.258052	0.198952	0.33014	-0.0232641	0.889242	0.935017
chr10	107143047	107143175	129	-0.122914	0.564057	0.983171	-0.145253	0.66452	0.951354	0.298442	0.214622	0.349059	0.268887	0.225415	0.381357
chr10	107260499	107260838	340	-0.393562	0.146111	0.79262	0.234975	0.560058	0.925562	-0.918617	0.00375893	0.0151397	-0.291792	0.237731	0.39554
chr10	107271809	107272022	214	-0.0410472	0.80494	0.996494	0.00349089	0.968659	0.995371	-0.538157	0.00507456	0.0192842	-0.495637	0.0226598	0.0715462
chr10	107272310	107273443	1134	0.0450801	0.687018	0.993522	-0.11057	0.31956	0.835482	-0.174316	0.126691	0.235842	-0.333786	0.00149422	0.00879071
chr10	107288299	107288762	464	0.00322281	0.999786	0.999864	-0.284395	0.117641	0.643996	0.450282	0.00843305	0.0288789	0.15819	0.296679	0.460875
chr10	107289727	107290101	375	0.113385	0.513862	0.977946	0.0625967	0.777077	0.971032	0.0991804	0.520461	0.655265	0.0432726	0.776077	0.862881
chr10	107311184	107311352	169	-0.0160322	0.882448	0.99881	-0.161348	0.478265	0.901937	-0.13526	0.484092	0.623314	-0.283994	0.120775	0.245512
chr10	107312569	107313044	476	-0.0398379	0.72472	0.995175	0.00274984	0.940454	0.992902	-0.319572	0.0100839	0.0333032	-0.280709	0.0120717	0.0443601
chr10	107313480	107313666	187	-0.0829878	0.593543	0.985572	0.0621441	0.888865	0.98756	-0.129253	0.665841	0.773374	0.00918206	0.914912	0.950219
chr10	107315361	107315604	244	-0.0842715	0.525787	0.979477	0.0415597	0.72318	0.961105	-0.276415	0.0640804	0.140463	-0.155954	0.278859	0.44212
chr10	107316058	107316627	570	-0.0991124	0.419904	0.959923	-0.00736508	0.989104	0.998368	-0.292598	0.0388225	0.0956356	-0.205226	0.041298	0.11185
chr10	107323730	107324062	333	-0.163852	0.3275	0.932544	-0.286482	0.340217	0.846167	-0.271771	0.17749	0.303647	-0.394352	0.0504812	0.129898
chr10	107324897	107325068	172	0.0921889	0.813838	0.996609	-0.0496584	0.965655	0.995248	-0.0160872	0.656062	0.765593	-0.162125	0.518286	0.669378
chr10	107325440	107326056	617	-0.0756842	0.711269	0.995013	0.0283499	0.913663	0.990191	0.155712	0.49364	0.63182	0.256868	0.33696	0.501902
chr10	107345686	107346145	460	-0.12044	0.627663	0.989229	0.0979627	0.811307	0.975988	-0.604711	0.124724	0.233066	-0.385609	0.284249	0.447683
chr10	107353444	107353844	401	-0.201436	0.640328	0.99042	0.722793	0.0848379	0.580547	-0.695165	0.0782405	0.163611	0.229082	0.60349	0.738572
chr10	107356878	107357249	372	0.00834902	0.989368	0.999571	0.095429	0.448015	0.890669	-0.36631	0.0570121	0.128444	-0.281545	0.0312871	0.0910147
chr10	107358776	107358993	218	-0.0047168	0.919987	0.999509	0.18582	0.437822	0.887274	-0.356852	0.13785	0.251159	-0.165731	0.4363	0.598292
chr10	107363706	107363991	286	0.181953	0.394307	0.953675	0.196097	0.288588	0.818149	-0.471076	0.0214152	0.0602214	-0.460045	0.0298657	0.0880006
chr10	107374133	107374409	277	-0.30393	0.0939248	0.707346	0.023087	0.86189	0.983419	-0.530645	0.0108467	0.0352987	-0.208542	0.436872	0.59883
chr10	107376465	107376675	211	0.0653204	0.765084	0.996494	-0.0117833	0.834734	0.979987	0.307686	0.0992547	0.196294	0.227417	0.415879	0.579095
chr10	107383974	107384161	188	-0.591536	0.0155186	0.335342	-0.753759	0.00774388	0.197482	-0.381699	0.0756946	0.159466	-0.54527	0.0144756	0.0508783
chr10	107389565	107389894	330	-0.164197	0.292674	0.91907	0.10795	0.537574	0.919943	-0.54083	0.0024044	0.0105781	-0.270632	0.0961486	0.208236
chr10	10744255	10744462	208	0.111317	0.826383	0.996698	-0.285518	0.411821	0.879225	0.451653	0.14964	0.267406	0.0488413	0.746012	0.842404
chr10	10761351	10761579	229	0.364019	0.0901077	0.699439	0.806639	0.000747537	0.0462418	-0.28681	0.103261	0.202407	0.150136	0.518632	0.66964
chr10	107747642	107747864	223	-0.158195	0.754077	0.995915	0.375021	0.45207	0.892047	-0.999625	0.00926162	0.0311353	-0.471714	0.093856	0.204564
chr10	10784412	10784629	218	0.534341	0.00628736	0.203327	-0.369363	0.663013	0.951231	2.16228	9.88035e-12	7.43829e-10	1.25751	0.00025018	0.00211489
chr10	107921242	107921854	613	0.0701017	0.683467	0.993374	-0.0831894	0.651426	0.949144	0.283209	0.133623	0.245491	0.126178	0.448099	0.60884
chr10	107922835	107923057	223	-0.138356	0.486507	0.974414	-0.105556	0.789159	0.972416	0.0419613	0.959123	0.975745	0.0727484	0.781875	0.866862
chr10	107923855	107924127	273	-0.00717203	0.88658	0.999152	-0.0752315	0.710721	0.959154	0.599153	0.00325084	0.0134884	0.52452	0.00911993	0.0358222
chr10	107930508	107930987	480	-0.236802	0.235766	0.882158	0.105503	0.642353	0.947257	0.100016	0.657165	0.766517	0.436336	0.0140246	0.0496679
chr10	107932507	107932789	283	-0.0310082	0.900893	0.999358	-0.105946	0.577749	0.93073	0.117075	0.524672	0.658809	0.0389551	0.920695	0.953556
chr10	107934073	107934393	321	0.11792	0.620344	0.988212	0.196806	0.485243	0.903726	0.215899	0.344346	0.490836	0.286038	0.151327	0.287923
chr10	107940335	107940719	385	-0.159876	0.507291	0.977742	0.202531	0.390449	0.872078	-0.470711	0.0315278	0.0813362	-0.113772	0.699319	0.810023
chr10	107941358	107941820	463	-0.105745	0.478815	0.972269	0.193079	0.367956	0.860976	-0.557648	0.0134159	0.0417542	-0.26349	0.0985346	0.211847
chr10	107943898	107944077	180	-0.575122	0.0112193	0.283142	-0.067761	0.903298	0.989542	0.551265	0.0972	0.193219	1.05455	1.27243e-05	0.000182145
chr10	107963985	107964376	392	-0.0900132	0.541175	0.981767	-0.0170157	0.849714	0.981958	0.472209	0.00590729	0.0217548	0.539668	0.00151605	0.00890028
chr10	108043523	108043986	464	0.0337161	0.810448	0.996609	-0.0185642	0.851481	0.982198	0.280486	0.085676	0.175529	0.223887	0.117904	0.241304
chr10	108067557	108068106	550	-0.0872681	0.445439	0.963948	-0.32807	0.0066275	0.18184	0.0969645	0.408505	0.554175	-0.149097	0.182778	0.329302
chr10	108071510	108071645	136	0.0108586	0.878511	0.998802	-0.557615	0.0610595	0.516857	-0.045374	0.764041	0.84567	-0.617427	0.0122164	0.0447545
chr10	108073920	108074435	516	-0.157434	0.472102	0.970743	0.0217054	0.863494	0.983709	0.20842	0.376825	0.5234	0.385817	0.130585	0.259437
chr10	108111220	108111762	543	0.134078	0.341067	0.938716	0.0290511	0.768421	0.969881	-0.0501329	0.681797	0.785606	-0.159082	0.189553	0.337727
chr10	108146938	108147511	574	0.09096	0.528711	0.979833	-0.180587	0.232672	0.778294	0.189384	0.248959	0.388923	-0.0877247	0.513318	0.665229
chr10	108161588	108162441	854	0.0133826	0.912057	0.999509	0.0314559	0.78767	0.972416	-0.329545	0.00537223	0.020188	-0.315247	0.00621005	0.0267622
chr10	108171077	108171235	159	-0.175322	0.422273	0.96039	0.0895809	0.922294	0.991102	0.077142	0.433079	0.577433	0.333933	0.0993785	0.213136
chr10	10818283	10818671	389	0.383756	0.097215	0.715482	1.41388	1.52036e-08	7.85545e-06	-0.292986	0.231738	0.369086	0.734153	0.00156614	0.00913645
chr10	108190712	108190889	178	-0.0616203	0.793179	0.996494	0.151638	0.791561	0.972919	-0.75967	0.00498803	0.0190128	-0.552464	0.0113406	0.0422315
chr10	108191634	108191847	214	-0.085342	0.903181	0.999358	0.110588	0.582374	0.932693	-0.146848	0.587658	0.711638	0.0458868	0.879111	0.928531
chr10	108192329	108192623	295	0.00160206	0.923798	0.999509	-0.527384	0.0413831	0.443461	0.657535	0.00355452	0.0144806	0.125194	0.525749	0.675604
chr10	108198938	108199349	412	-0.0868155	0.604643	0.986726	0.118423	0.458692	0.894601	-0.414891	0.00412971	0.0163566	-0.212583	0.234586	0.391952
chr10	108211912	108212127	216	-0.0460174	0.73608	0.995175	-0.2638	0.231511	0.777393	0.557439	0.00850167	0.0290592	0.335245	0.0594701	0.146396
chr10	10827329	10827784	456	0.308169	0.058099	0.602151	0.794219	0.000476506	0.0337021	0.158253	0.350541	0.497149	0.637432	0.00157082	0.00916208
chr10	108277341	108277608	268	-0.0764345	0.568161	0.983274	-0.52309	0.2373	0.782654	0.784616	0.0238905	0.0655439	0.337896	0.0642283	0.154917
chr10	108282151	108282287	137	0.212559	0.487664	0.974562	-0.245187	0.670526	0.95275	0.312824	0.493372	0.631584	-0.148082	0.69058	0.803935
chr10	108300783	108301265	483	-0.171057	0.324966	0.931742	-0.0162294	0.911511	0.990111	-0.719682	5.2878e-07	1.03017e-05	-0.566832	0.0019144	0.0106904
chr10	108313976	108314173	198	0.0706005	0.666134	0.992618	0.374189	0.183564	0.732085	-0.281764	0.248143	0.388043	0.0204431	0.933702	0.961589
chr10	108331820	108332408	589	0.0484022	0.713567	0.995013	0.0475106	0.754639	0.966959	-0.253009	0.0405788	0.0988745	-0.258998	0.0475148	0.124195
chr10	108333354	108333852	499	-0.0395186	0.721489	0.995175	0.0184738	0.936544	0.992657	-0.276816	0.0236522	0.0650251	-0.223414	0.0960365	0.208057
chr10	108335240	108335492	253	0.201894	0.167075	0.818461	0.0832	0.686975	0.955247	0.388961	0.00930814	0.0312628	0.263964	0.0811881	0.183955
chr10	108350239	108351060	822	0.243188	0.0553403	0.590804	0.22111	0.162045	0.708319	0.661071	7.80655e-05	0.000646779	0.636245	3.08631e-05	0.000381687
chr10	108360016	108360233	218	0.0487722	0.809316	0.996557	0.0815992	0.947286	0.993491	-0.182258	0.691804	0.793171	-0.155111	0.444534	0.605781
chr10	10836074	10836286	213	0.304539	0.117828	0.754437	0.885272	0.00309262	0.117493	0.460956	0.0426909	0.102745	1.03799	5.19424e-06	8.65056e-05
chr10	108361453	108361713	261	2.50234e-05	0.785571	0.996494	0.219994	0.450013	0.891394	0.0913391	0.518324	0.653346	0.310158	0.284991	0.448444
chr10	108368134	108368614	481	0.126908	0.388265	0.951788	-0.0666482	0.670867	0.952836	-0.105692	0.723219	0.816534	-0.30591	0.0543272	0.137004
chr10	108385498	108385794	297	0.0550576	0.808963	0.996557	-0.00791981	0.91498	0.990292	0.271964	0.0789756	0.164742	0.202019	0.237534	0.395327
chr10	108388536	108388871	336	-0.208267	0.21066	0.862846	-0.0520187	0.673808	0.953632	0.523532	0.00304487	0.0127895	0.674239	0.000353997	0.00279626
chr10	108391085	108391212	128	-0.338007	0.169707	0.822518	-0.0617929	0.774729	0.970829	0.197511	0.472775	0.613325	0.470149	0.0490215	0.127121
chr10	108404101	108404462	362	0.0364024	0.857888	0.998664	0.163724	0.46276	0.896212	0.0677754	0.621136	0.738545	0.18983	0.294842	0.459089
chr10	108408504	108409221	718	0.0470987	0.774917	0.996494	-0.190845	0.279806	0.812646	-0.173789	0.195677	0.326115	-0.415874	0.0100666	0.0385856
chr10	108416471	108416716	246	-0.364022	0.148093	0.795221	0.502543	0.228261	0.774202	-0.631331	0.0497165	0.115593	0.228965	0.469019	0.627327
chr10	10843039	10843237	199	0.671271	0.000450214	0.0361682	1.46295	2.3243e-05	0.00359901	-0.0364682	0.778358	0.855623	0.75427	0.00291865	0.0148836
chr10	108432201	108432525	325	0.202789	0.269927	0.906043	-0.267351	0.189015	0.738234	0.381413	0.0363831	0.0909207	-0.0927255	0.641939	0.768176
chr10	108434151	108434368	218	0.00336518	0.948936	0.999509	-0.389004	0.16704	0.713996	0.620951	0.00573606	0.0212494	0.222952	0.359282	0.52428
chr10	108435077	108435381	305	0.0507569	0.684584	0.993374	-0.371353	0.159487	0.705071	0.13654	0.487713	0.626488	-0.2883	0.195317	0.344753
chr10	108435708	108435908	201	-0.0544702	0.720045	0.995175	-0.379979	0.0802363	0.569874	-0.202092	0.261816	0.40312	-0.53193	0.00166637	0.00959849
chr10	108445062	108445388	327	-0.0635374	0.680055	0.993374	-0.220536	0.169691	0.716955	0.422484	0.00128019	0.0063603	0.258246	0.142947	0.276591
chr10	108445814	108446505	692	-0.106999	0.328649	0.933022	-0.180654	0.285357	0.816291	-0.27453	0.054697	0.124409	-0.352399	0.00997815	0.0383358
chr10	108448508	108448824	317	-0.0934122	0.488367	0.974806	-0.0655478	0.69358	0.956088	-0.119637	0.369759	0.516516	-0.0958173	0.493161	0.648307
chr10	10845083	10845440	358	0.369332	0.0714632	0.647077	1.142	2.0905e-08	1.03649e-05	0.682	0.00083153	0.00447491	1.44954	2.7988e-12	2.16051e-10
chr10	108453528	108453987	460	-0.0321025	0.765849	0.996494	-0.137038	0.392566	0.873104	0.131669	0.385456	0.53186	0.021113	0.860771	0.917273
chr10	108454578	108454942	365	-0.0845468	0.513063	0.97788	-0.137207	0.348623	0.851419	0.140589	0.31051	0.455912	0.081638	0.509188	0.662036
chr10	108455294	108455512	219	-0.297605	0.133553	0.779068	-0.287529	0.194407	0.744303	-0.4675	0.0105478	0.0345115	-0.462305	0.0198701	0.0647691
chr10	108466207	108466383	177	0.110956	0.566944	0.983274	-0.367685	0.311957	0.830885	0.685397	0.0123898	0.0391924	0.202285	0.331685	0.496602
chr10	108466676	108466882	207	0.00719888	0.934553	0.999509	0.615448	0.0337614	0.4069	0.365577	0.141787	0.256552	0.968968	1.69457e-05	0.000230858
chr10	10846775	10847155	381	0.0612601	0.814546	0.996609	1.12816	3.54674e-07	0.000110534	0.0395481	0.951341	0.97093	1.10331	1.18621e-06	2.46194e-05
chr10	108509604	108509896	293	-0.45331	0.0169686	0.350317	-0.393318	0.0973821	0.607547	-0.198017	0.324129	0.470053	-0.14229	0.485844	0.641868
chr10	108524812	108524946	135	-0.400129	0.0975003	0.716104	0.303921	0.46061	0.895577	-0.698276	0.0148293	0.0452096	0.00324078	0.917947	0.951914
chr10	108533008	108533240	233	-0.575847	0.00205713	0.102398	-0.241576	0.323882	0.837675	-0.15128	0.494657	0.632726	0.178713	0.485044	0.641226
chr10	108535977	108536318	342	-0.065612	0.677438	0.993374	0.017585	0.96495	0.99511	0.65501	0.0013327	0.00656916	0.733363	0.000196547	0.00173844
chr10	108537292	108537444	153	-0.356417	0.142626	0.789675	0.480198	0.13913	0.678069	0.122213	0.570582	0.697872	0.95505	0.000900241	0.00587845
chr10	108537768	108537912	145	-0.260461	0.226019	0.873857	-0.18823	0.379707	0.866986	-0.447638	0.0836535	0.172284	-0.379887	0.0586458	0.144943
chr10	108547469	108547744	276	-0.131151	0.569432	0.983279	-0.354399	0.125864	0.657798	0.421488	0.0431421	0.10358	0.19384	0.331026	0.495989
chr10	108619063	108619676	614	-0.0644807	0.534898	0.980437	0.0525732	0.736211	0.9634	0.239463	0.0403647	0.0984865	0.352253	0.00591378	0.0257727
chr10	108619763	108619986	224	-0.0260792	0.985781	0.999509	0.242608	0.301716	0.824778	-0.409437	0.0529489	0.121394	-0.142209	0.577187	0.717927
chr10	108621095	108621312	218	-0.315522	0.0909691	0.70081	-0.147947	0.490052	0.905919	0.442817	0.0314133	0.0811261	0.606846	0.00140512	0.00836358
chr10	108657750	108657974	225	-0.445707	0.021094	0.388663	-0.117652	0.425421	0.883388	-0.793438	0.000226446	0.00155085	-0.469054	0.00914428	0.0359045
chr10	108699079	108699299	221	-0.136777	0.390779	0.952613	-0.24552	0.524269	0.915819	-0.125671	0.40157	0.54731	-0.236236	0.273856	0.436435
chr10	10870200	10870713	514	0.46649	0.0183227	0.364269	1.06754	4.54081e-07	0.000135493	1.3647	2.098e-14	2.51786e-12	1.95938	9.66002e-18	1.53451e-15
chr10	108705677	108706053	377	0.00481066	0.960581	0.999509	-0.145439	0.340492	0.846229	0.174059	0.175939	0.301672	0.0202978	0.875135	0.926055
chr10	108707778	108707922	145	-0.206663	0.167694	0.819037	0.0323827	0.954839	0.9944	0.16207	0.335444	0.481586	0.396545	0.027344	0.0823879
chr10	108710235	108711139	905	-0.0896548	0.374497	0.948694	-0.0161001	0.92139	0.991102	-0.100972	0.398282	0.544142	-0.031499	0.773179	0.860968
chr10	108734078	108734299	222	0.409708	0.0395884	0.515698	-0.110286	0.76208	0.968407	-0.308132	0.207454	0.340553	-0.827021	0.000430624	0.0032649
chr10	108885847	108886178	332	0.114548	0.490748	0.975456	0.0869568	0.809033	0.975435	-0.279446	0.209559	0.34308	-0.312976	0.107102	0.225041
chr10	108886666	108887228	563	-0.0453624	0.819005	0.996664	0.0260733	0.812491	0.976064	-0.575249	0.00033401	0.0021335	-0.505958	0.000530121	0.00384943
chr10	108979576	108980371	796	-0.0686186	0.701945	0.994172	0.161622	0.312539	0.831098	-0.526517	0.00101494	0.00526175	-0.298406	0.091866	0.201422
chr10	109182897	109183060	164	-0.538542	0.0102462	0.2684	0.0834224	0.939862	0.992901	-0.333512	0.404195	0.549857	0.283255	0.295669	0.459837
chr10	10925165	10925530	366	0.212186	0.405876	0.956322	0.617047	0.0592079	0.510311	1.16661	5.78157e-05	0.000506765	1.5669	4.9836e-07	1.16987e-05
chr10	109293986	109294198	213	0.0691898	0.808411	0.996557	0.545513	0.11366	0.638045	0.775595	0.000248132	0.00167187	1.24473	4.29065e-08	1.38103e-06
chr10	109519088	109519311	224	-0.465914	0.0332461	0.479013	-0.303855	0.159577	0.705246	0.366544	0.0865613	0.176947	0.517166	0.02287	0.0720367
chr10	109532311	109532581	271	-0.850026	2.7936e-05	0.00396124	-0.741208	0.0238132	0.350801	0.763654	0.00864918	0.0294649	0.864079	0.00053469	0.00387498
chr10	109542561	109542813	253	-0.967293	1.78622e-07	4.92564e-05	-0.493872	0.0321037	0.399952	0.756828	0.000661748	0.00371966	1.2208	2.38553e-08	8.18552e-07
chr10	109561217	109561401	185	-0.610632	0.00216378	0.105753	-0.46068	0.0326111	0.401938	1.04424	0.000119948	0.00092435	1.18302	2.52836e-07	6.52838e-06
chr10	109765783	109765917	135	-0.650515	0.00485527	0.175365	0.737771	0.00305916	0.116841	-1.23722	3.60072e-07	7.44488e-06	0.150938	0.607011	0.741173
chr10	109838689	109838804	116	-0.128196	0.673264	0.993374	0.282229	0.37707	0.866168	-0.352295	0.175663	0.301356	0.0519748	0.955414	0.97459
chr10	109864838	109865001	164	-0.517436	0.0343664	0.484962	-0.047085	0.907411	0.989838	-0.498935	0.0335014	0.0853299	-0.0286824	0.868072	0.92191
chr10	109865436	109865759	324	0.254238	0.12121	0.760324	0.566121	0.0271416	0.372194	0.327791	0.14163	0.256325	0.63583	0.002028	0.0111848
chr10	109920823	109921031	209	-0.480891	0.00816658	0.236703	0.300868	0.223557	0.770977	-0.996419	5.86085e-07	1.12221e-05	-0.216455	0.258666	0.419543
chr10	109973566	109973773	208	-0.107123	0.65244	0.991611	0.0938511	0.765599	0.969218	0.689515	0.0101876	0.0335645	0.888154	0.00120174	0.00738682
chr10	110094567	110094878	312	0.931328	2.52338e-06	0.000515011	0.180331	0.393344	0.873315	0.781385	0.00129484	0.00641958	0.0274926	0.891216	0.936152
chr10	110600321	110600909	589	-0.226407	0.206543	0.859091	-0.238104	0.326967	0.839273	0.524668	0.00750605	0.0263095	0.508469	0.00719208	0.0299223
chr10	110651578	110651819	242	-0.125176	0.668981	0.992713	-0.421334	0.0755165	0.55806	-0.804979	0.000769097	0.00420414	-1.10426	1.93042e-08	6.79245e-07
chr10	110701184	110701643	460	-0.0863724	0.583187	0.984594	0.17206	0.23783	0.783051	-0.139937	0.282534	0.426051	0.113867	0.490319	0.645834
chr10	110705725	110705957	233	0.00350319	0.992108	0.999571	0.159389	0.417117	0.881367	-0.269008	0.116198	0.221245	-0.114451	0.603567	0.73863
chr10	110707237	110708097	861	-0.0346745	0.783399	0.996494	0.0428904	0.746465	0.965136	-0.154077	0.251569	0.391848	-0.0804719	0.530268	0.679606
chr10	110716780	110717440	661	-0.219871	0.166573	0.818289	0.00761692	0.969557	0.995426	-0.619937	0.000842221	0.004525	-0.394235	0.0536042	0.135728
chr10	110727900	110728101	202	-0.257438	0.204086	0.856644	0.181988	0.40807	0.878668	-0.82155	6.94226e-05	0.000588483	-0.384401	0.0508593	0.130596
chr10	110733287	110733669	383	-0.160483	0.295011	0.920037	-0.00847647	0.958866	0.994757	-1.18618	5.01501e-14	5.6654e-12	-1.03648	5.94067e-10	3.00152e-08
chr10	110745175	110745563	389	0.093196	0.497139	0.976533	0.317173	0.0751104	0.557254	0.124529	0.374939	0.521548	0.342774	0.0183403	0.0609488
chr10	110752991	110753289	299	-0.013084	0.807022	0.996557	-0.0454644	0.958255	0.994721	-0.162446	0.327675	0.47357	-0.199769	0.355246	0.520476
chr10	110793157	110793821	665	0.0279506	0.903613	0.999358	-0.20972	0.313005	0.831499	0.108204	0.625009	0.741557	-0.136322	0.487129	0.642804
chr10	110794602	110794854	253	-0.182401	0.380936	0.949747	-0.00540801	0.98051	0.997013	-0.48471	0.0087921	0.0298368	-0.309309	0.0932072	0.203517
chr10	110795495	110795722	228	0.0671022	0.763462	0.996494	0.732479	0.0148897	0.279745	-0.155078	0.747819	0.83394	0.504691	0.0608312	0.148842
chr10	110832391	110832733	343	0.0556907	0.651116	0.991472	0.194395	0.330641	0.840929	0.118453	0.421864	0.566901	0.252262	0.115225	0.237271
chr10	110858613	110858824	212	0.13528	0.526888	0.979701	0.650929	0.0446717	0.457256	0.5202	0.0444052	0.105895	1.02979	2.4322e-06	4.54972e-05
chr10	110889044	110889289	246	-0.0305027	0.948705	0.999509	0.258024	0.339099	0.845843	-0.0594101	0.920982	0.951143	0.222782	0.335628	0.500541
chr10	110900240	110900543	304	-0.642011	0.000473717	0.0374133	-1.2304	0.000800622	0.0484569	1.06132	0.000629357	0.00357215	0.473916	0.0419764	0.113171
chr10	110919853	110920521	669	-0.0426613	0.729094	0.995175	0.079648	0.582484	0.932706	-0.225781	0.0881891	0.179458	-0.107947	0.332395	0.497321
chr10	110927572	110927684	113	0.0923912	0.626085	0.988893	0.0705082	0.612807	0.940289	0.276915	0.717714	0.81243	0.254734	0.477558	0.634686
chr10	110929801	110929961	161	0.203321	0.213838	0.865226	0.0803617	0.903517	0.989542	0.210495	0.308333	0.453516	0.0856772	0.776123	0.862906
chr10	110932008	110932524	517	0.0622593	0.733022	0.995175	0.135875	0.755332	0.967158	0.0964261	0.440905	0.58463	0.161779	0.400227	0.564491
chr10	110935671	110935955	285	0.0217034	0.87665	0.998802	-0.42385	0.0827838	0.576702	0.510401	0.0156083	0.047028	0.0605018	0.68829	0.80243
chr10	110938948	110939209	262	0.456698	0.0202882	0.381921	0.312533	0.370531	0.862335	0.620908	0.00321087	0.0133596	0.470269	0.0456432	0.120424
chr10	110952350	110952538	189	0.0550204	0.74065	0.995175	-0.124973	0.469429	0.898768	0.305968	0.0890118	0.180707	0.120615	0.509237	0.662082
chr10	110952876	110953496	621	0.0724556	0.611835	0.987031	0.147961	0.247994	0.790294	0.222065	0.0936585	0.187788	0.291878	0.025432	0.0780744
chr10	110971142	110971365	224	0.028308	0.975037	0.999509	0.925533	0.00125234	0.0657447	-0.0966731	0.737236	0.826652	0.792207	0.00126767	0.00770997
chr10	110976216	110976361	146	0.109376	0.462419	0.968301	0.37761	0.129615	0.662846	-0.571692	0.0196752	0.0563156	-0.303967	0.167385	0.309329
chr10	110977986	110978194	209	-0.605032	0.00482528	0.174732	-0.451031	0.210691	0.757971	0.199908	0.514981	0.650713	0.350807	0.113143	0.234129
chr10	110994926	110995095	170	-0.186709	0.484369	0.974056	-0.441977	0.252754	0.794452	0.764634	0.0197356	0.0564523	0.507109	0.0678424	0.161285
chr10	111009580	111010467	888	0.121605	0.259739	0.899057	0.0969612	0.629655	0.944924	-0.460713	0.0102318	0.0336725	-0.490988	0.000531567	0.00385748
chr10	111060661	111061320	660	0.0712859	0.634865	0.990052	-0.0744168	0.822567	0.977704	0.320307	0.152454	0.271081	0.170963	0.288469	0.452243
chr10	111094481	111094773	293	-0.169112	0.344651	0.939664	-0.196647	0.359495	0.85701	0.298838	0.0922384	0.185665	0.265495	0.137602	0.269279
chr10	111100108	111100417	310	-0.240135	0.152002	0.800836	0.00710487	0.888593	0.98756	-0.547221	0.000261984	0.00174781	-0.301979	0.0481576	0.125459
chr10	111102256	111102654	399	0.138073	0.365868	0.945833	-0.0604557	0.88467	0.987002	0.454949	0.0297018	0.0776402	0.253093	0.104378	0.220892
chr10	111103135	111103411	277	0.345621	0.0766263	0.662039	0.154952	0.304343	0.826557	0.213843	0.47251	0.613097	0.0202952	0.816937	0.889555
chr10	111107427	111107696	270	-0.360645	0.0600314	0.610392	0.0794833	0.771346	0.97026	-1.03225	2.30915e-07	5.14652e-06	-0.596457	0.00060682	0.00428695
chr10	111108865	111109060	196	-0.250352	0.419225	0.959636	-0.0684625	0.447277	0.890327	-0.533946	0.0791887	0.165071	-0.355071	0.121244	0.246203
chr10	111131012	111131198	187	-0.0943015	0.550267	0.982605	-0.0217417	0.851441	0.982198	0.0890627	0.578942	0.704648	0.15568	0.311161	0.475974
chr10	111133050	111133743	694	0.129029	0.245775	0.890811	0.183521	0.233906	0.779365	-0.0704878	0.540233	0.672213	-0.0195516	0.87871	0.928298
chr10	111139195	111140393	1199	0.0961887	0.363353	0.944934	-0.0726419	0.587606	0.934599	0.0113189	0.919241	0.950125	-0.161711	0.198143	0.348241
chr10	111149605	111150278	674	-0.295367	0.123245	0.763874	0.561631	0.0247532	0.356152	-0.402908	0.0862221	0.176408	0.451142	0.0276511	0.0830201
chr10	111160203	111160499	297	0.371677	0.0168355	0.349194	0.102338	0.527315	0.917072	0.478738	0.0303063	0.0788546	0.206961	0.104231	0.220682
chr10	111164098	111164922	825	0.0577747	0.634852	0.990052	-0.0346934	0.682193	0.95468	-0.0931987	0.327462	0.473365	-0.190044	0.0943877	0.205382
chr10	111174004	111174167	164	-0.47261	0.0224765	0.399804	0.364588	0.131027	0.665542	-0.570461	0.0118299	0.0377934	0.264658	0.264379	0.425902
chr10	111180790	111181436	647	0.0810603	0.554756	0.983171	-0.0868344	0.659844	0.950617	-0.359924	0.0285229	0.0752834	-0.531204	0.00253864	0.0133314
chr10	111188984	111189501	518	0.15803	0.268847	0.905443	-0.0237032	0.937486	0.992657	-0.0858912	0.521774	0.656379	-0.269653	0.105834	0.223065
chr10	111193607	111193941	335	-0.370384	0.0828598	0.679258	-0.00147056	0.97809	0.996684	-0.661996	0.000580774	0.00334554	-0.294024	0.2939	0.458138
chr10	111198534	111198698	165	0.119169	0.47856	0.972193	0.0500018	0.745625	0.964839	-0.000146376	0.952588	0.971641	-0.0733498	0.594725	0.731686
chr10	111201262	111202109	848	-0.00236592	0.972782	0.999509	-0.127027	0.345512	0.849726	-0.0181148	0.876367	0.922784	-0.147256	0.219497	0.374332
chr10	111202765	111202900	136	0.0602471	0.735701	0.995175	-0.33364	0.155151	0.699187	-0.174825	0.273594	0.416118	-0.572425	0.001619	0.00938126
chr10	111205504	111205818	315	0.241403	0.0794923	0.670828	0.0616359	0.719879	0.96072	0.130257	0.539139	0.671316	-0.0517687	0.68932	0.803183
chr10	111206508	111206680	173	0.117844	0.441811	0.963845	-0.175427	0.398345	0.875539	-0.00535261	0.874854	0.921586	-0.301462	0.0518773	0.132442
chr10	111216216	111216482	267	-0.310313	0.186803	0.840573	-0.611442	0.104539	0.621408	0.137616	0.744583	0.831796	-0.159847	0.604747	0.739447
chr10	111226528	111226929	402	-0.0638068	0.678047	0.993374	0.21121	0.146585	0.689351	-0.69361	4.7691e-08	1.3606e-06	-0.420774	0.00413059	0.0194945
chr10	111235347	111235793	447	-0.053988	0.742814	0.995175	-0.0459883	0.711354	0.959187	0.150405	0.385415	0.531832	0.152783	0.357308	0.52232
chr10	111245459	111245777	319	0.224709	0.239531	0.885241	0.0714116	0.748606	0.965716	0.396211	0.0498691	0.115884	0.238962	0.206914	0.35893
chr10	111273020	111273236	217	-0.034406	0.926018	0.999509	-0.0928976	0.945802	0.993402	0.155347	0.659312	0.768072	0.0919049	0.652441	0.775942
chr10	111298155	111299002	848	0.0775331	0.448028	0.964913	-0.0957463	0.403868	0.877556	-0.0782806	0.490395	0.628939	-0.255441	0.0175858	0.0589977
chr10	111302233	111302429	197	0.280398	0.0851639	0.684918	-0.0427798	0.912672	0.990136	0.246735	0.376773	0.523343	-0.0775156	0.643786	0.769462
chr10	111302624	111302782	159	0.0538906	0.652596	0.991643	0.273728	0.169719	0.716955	-0.220764	0.159836	0.280956	-0.00310998	0.884269	0.931704
chr10	111305163	111305362	200	-0.0332009	0.901493	0.999358	0.111681	0.495378	0.907683	-0.209893	0.204649	0.337137	-0.0681205	0.690689	0.804024
chr10	111315054	111315497	444	-0.429699	0.327961	0.932668	0.805335	0.118351	0.645657	-0.795957	0.064683	0.141449	0.439406	0.38022	0.545069
chr10	111329229	111329846	618	0.0893152	0.44358	0.963893	0.0136952	0.880247	0.986325	0.144797	0.308774	0.453988	0.0655003	0.534116	0.682621
chr10	111335750	111336538	789	0.126259	0.341361	0.938885	0.367096	0.0383352	0.42882	0.0472401	0.895277	0.934993	0.285979	0.0589117	0.145458
chr10	111358374	111358620	247	0.236525	0.189285	0.843407	0.880054	0.000646063	0.0414825	0.866478	0.000358855	0.00226144	1.50706	1.76091e-12	1.39635e-10
chr10	111364221	111364585	365	0.166883	0.250612	0.893519	0.394798	0.0287299	0.382782	0.300498	0.0648435	0.141699	0.523237	0.000543012	0.00392025
chr10	111365044	111365465	422	-0.00193505	0.979633	0.999509	0.0437142	0.721552	0.960975	-0.0575252	0.658054	0.767159	-0.0167718	0.869772	0.922772
chr10	111389955	111390192	238	0.042731	0.801105	0.996494	-0.478165	0.0660268	0.53239	0.210297	0.468761	0.609877	-0.310954	0.0964346	0.208643
chr10	111404769	111405871	1103	0.149014	0.274347	0.908192	0.313596	0.0804278	0.570738	0.139891	0.348183	0.494683	0.301125	0.0707312	0.166268
chr10	111416740	111417162	423	0.588466	0.00063082	0.0458204	0.369542	0.0194676	0.318758	0.144092	0.425973	0.570697	-0.0768278	0.636052	0.763695
chr10	111422715	111422982	268	0.0268044	0.822542	0.996664	-0.188982	0.768107	0.969832	0.112053	0.866876	0.916585	-0.103089	0.538438	0.686144
chr10	111472036	111472296	261	0.304529	0.075137	0.656344	0.201505	0.33009	0.84067	0.462802	0.0239768	0.0657359	0.355959	0.0434192	0.11597
chr10	111472964	111473385	422	0.158676	0.200716	0.854371	0.304751	0.0494018	0.474534	-0.131212	0.270981	0.413193	0.0116037	0.957181	0.975606
chr10	111482712	111483006	295	0.308365	0.122491	0.762327	-0.115779	0.63187	0.94562	0.118366	0.651499	0.762099	-0.308839	0.0927486	0.202785
chr10	111484009	111484436	428	-0.0338781	0.851953	0.998166	-0.0633909	0.713613	0.959339	-0.0289545	0.889164	0.930986	-0.0620857	0.66942	0.788626
chr10	111490090	111490560	471	-0.0317972	0.832505	0.997173	-0.251468	0.0818935	0.573995	-0.116075	0.434371	0.578536	-0.339742	0.00863335	0.0343549
chr10	11149095	11149694	600	0.0304625	0.809263	0.996557	0.09213	0.382227	0.868516	0.0385457	0.717383	0.812196	0.0957004	0.442399	0.603932
chr10	111503211	111503374	164	-0.0840837	0.57235	0.983552	-0.052625	0.804814	0.97484	-0.687874	2.22802e-06	3.46357e-05	-0.658315	1.71295e-05	0.000232909
chr10	111505456	111505777	322	-0.184105	0.175669	0.829999	-0.0673112	0.607115	0.939532	-0.635342	0.000181559	0.00129494	-0.524226	0.000148793	0.00138933
chr10	111506092	111506792	701	0.0147407	0.920444	0.999509	-0.0872553	0.43881	0.887419	-0.089001	0.495611	0.633544	-0.194706	0.141807	0.27504
chr10	111508027	111508210	184	-0.199834	0.343203	0.939291	-0.421193	0.0166725	0.29528	0.0756166	0.586585	0.710734	-0.151369	0.402782	0.566832
chr10	111509243	111510137	895	-0.499739	0.235544	0.881818	0.519041	0.29035	0.819083	-1.23628	0.00604955	0.0221839	-0.217416	0.639741	0.766465
chr10	111512201	111512335	135	-0.000321997	0.842158	0.997865	-0.00212686	0.823611	0.977722	0.772123	0.00438012	0.0171635	0.770258	0.000644991	0.00450635
chr10	111516044	111516726	683	-0.0169258	0.838587	0.997687	-0.0577249	0.849803	0.981992	-0.0485115	0.647017	0.758583	-0.09133	0.529992	0.679313
chr10	111521652	111522166	515	0.168319	0.316379	0.927849	0.166137	0.445772	0.889532	0.196654	0.388023	0.534321	0.192812	0.374757	0.539766
chr10	111534639	111535051	413	-0.00883508	0.839482	0.997688	0.908483	2.06256e-05	0.00324802	-0.0188871	0.759744	0.842758	0.89593	7.88836e-08	2.35954e-06
chr10	111540081	111540254	174	-0.0983722	0.622975	0.988436	-0.132144	0.367002	0.860405	0.00258598	0.676575	0.78157	-0.0384189	0.901739	0.942288
chr10	111543713	111544270	558	0.0253821	0.852305	0.998256	-0.359554	0.0111096	0.238649	0.382224	0.00654996	0.0236453	-0.00546325	0.958572	0.976422
chr10	111544550	111545022	473	0.0936752	0.519914	0.978869	-0.0718135	0.643019	0.947257	0.152088	0.337848	0.484042	-0.0173271	0.87068	0.923312
chr10	111558340	111558553	214	0.132953	0.624947	0.98873	0.618546	0.04949	0.474929	-0.134186	0.462722	0.604447	0.349652	0.244071	0.402846
chr10	111566762	111567457	696	-0.0845577	0.458366	0.967278	0.0300242	0.824171	0.977893	-0.0779086	0.552509	0.682625	0.03295	0.800641	0.878898
chr10	111576062	111576322	261	0.103789	0.542703	0.981767	-0.214897	0.388524	0.871398	0.788515	0.000231027	0.00157576	0.466358	0.00714154	0.0297612
chr10	111578688	111578891	204	-0.00492409	0.927391	0.999509	0.444168	0.117042	0.643057	0.154285	0.305096	0.449984	0.60043	0.0141092	0.0499009
chr10	111579457	111579760	304	-0.00355566	0.960384	0.999509	0.205258	0.477116	0.901474	-0.108011	0.558258	0.687431	0.0979076	0.698545	0.809522
chr10	111580579	111581159	581	-0.0646451	0.753558	0.995886	0.391578	0.114251	0.639267	-0.133772	0.536738	0.669413	0.318578	0.167593	0.309585
chr10	111581928	111582118	191	0.00868782	0.97767	0.999509	0.124054	0.703373	0.957991	0.139239	0.641786	0.754518	0.252178	0.392281	0.556739
chr10	111582275	111583358	1084	-0.0877465	0.658289	0.992159	0.258207	0.214735	0.762403	-0.326963	0.106645	0.207429	0.0160692	0.933813	0.961657
chr10	111587928	111588575	648	0.0201581	0.914489	0.999509	-0.0568525	0.79438	0.973259	0.102892	0.594124	0.716822	0.0223269	0.860151	0.916909
chr10	111595519	111596052	534	0.0145523	0.950769	0.999509	0.0820937	0.688901	0.955684	-0.425051	0.0443811	0.105854	-0.359531	0.0655389	0.157309
chr10	111599507	111600387	881	0.0342407	0.878527	0.998802	0.107726	0.753028	0.966655	-0.445319	0.123298	0.231097	-0.371485	0.189432	0.337597
chr10	111600732	111601379	648	0.0807203	0.549555	0.982442	0.113014	0.338703	0.845602	-0.593342	2.74974e-06	4.11786e-05	-0.564964	2.80755e-06	5.12871e-05
chr10	111607390	111607804	415	0.103853	0.50059	0.976839	-0.100213	0.427166	0.883988	-0.143533	0.307628	0.452777	-0.351357	0.00879594	0.0348663
chr10	111608374	111609159	786	-0.152347	0.238537	0.884426	0.213515	0.141374	0.681464	-0.469362	0.000524231	0.00307706	-0.107088	0.418914	0.581919
chr10	111610004	111610180	177	0.275454	0.190572	0.845235	-0.112155	0.738041	0.963868	0.0990442	0.791927	0.865297	-0.290564	0.214471	0.368206
chr10	111617124	111617576	453	0.0625464	0.740085	0.995175	0.208635	0.544241	0.921566	0.203648	0.356527	0.503368	0.342132	0.0805143	0.182914
chr10	111625524	111626416	893	0.0373622	0.7445	0.995175	0.00316017	0.97326	0.996163	-0.00479262	0.945145	0.967124	-0.0427075	0.74794	0.84359
chr10	111674626	111674933	308	0.0976244	0.549908	0.982503	-0.358126	0.190719	0.740376	0.888109	1.51929e-05	0.000168662	0.430314	0.0366642	0.102392
chr10	111676277	111676611	335	-0.105839	0.690941	0.993726	-0.267244	0.246075	0.788497	0.236878	0.241543	0.380481	0.0707854	0.659286	0.781045
chr10	111689602	111690015	414	0.461987	0.0051008	0.179865	-0.161783	0.547606	0.922274	0.95628	1.50437e-06	2.49003e-05	0.327241	0.085321	0.19087
chr10	111701861	111702037	177	0.193135	0.176874	0.831052	-0.101906	0.702603	0.957882	0.00556695	0.820808	0.885432	-0.292185	0.0438846	0.116948
chr10	111702374	111702979	606	-0.0372716	0.740695	0.995175	-0.291506	0.0088229	0.21116	0.472498	0.000107157	0.000841499	0.213987	0.0441826	0.117481
chr10	111709028	111709892	865	-0.224168	0.153016	0.801822	-0.148012	0.258441	0.797268	-0.0228601	0.925433	0.953993	0.0489922	0.731274	0.8322
chr10	111756293	111757052	760	-0.0234937	0.872131	0.998802	-0.129848	0.330264	0.84077	-0.286691	0.0504605	0.116916	-0.397856	0.000891318	0.0058326
chr10	111770115	111770390	276	-0.0428853	0.985729	0.999509	-0.164795	0.464553	0.896734	-0.0352442	0.964455	0.978686	-0.157532	0.376105	0.541059
chr10	111795694	111796158	465	0.017578	0.894478	0.99933	0.0522245	0.711239	0.959187	0.54224	0.00163617	0.00776114	0.573458	2.2266e-05	0.000290324
chr10	111819776	111820510	735	0.213568	0.0949141	0.710182	0.0674572	0.711339	0.959187	-0.0115474	0.960204	0.976184	-0.162811	0.268826	0.430938
chr10	111828000	111828369	370	-0.213102	0.178793	0.832884	-0.0543374	0.675233	0.953812	0.0090654	0.867124	0.916744	0.162138	0.353054	0.518229
chr10	111834264	111835357	1094	0.05959	0.636737	0.990236	-0.0498131	0.669066	0.952512	0.150647	0.25076	0.390953	0.0369349	0.737731	0.83669
chr10	111893488	111893781	294	-0.0208351	0.938035	0.999509	-0.0914763	0.84672	0.981178	0.684339	0.00735921	0.0259019	0.611011	0.00776795	0.0316962
chr10	111894011	111894282	272	0.0693863	0.742813	0.995175	0.658207	0.0327949	0.402615	0.495031	0.0184192	0.0535384	1.07703	1.59725e-06	3.17734e-05
chr10	111912606	111912853	248	-0.153763	0.703124	0.994381	0.750898	0.225042	0.771766	-0.914358	0.0449356	0.106891	-0.00523116	0.983684	0.990674
chr10	111925443	111925872	430	-0.182934	0.367739	0.946315	0.158017	0.406774	0.878163	-0.762727	1.40666e-07	3.37715e-06	-0.420897	0.051593	0.131914
chr10	111935230	111935595	366	-0.122117	0.316198	0.927755	-0.0407211	0.736367	0.9634	-0.0351898	0.867787	0.917169	0.0411623	0.785521	0.869217
chr10	111936749	111937488	740	0.172764	0.157379	0.806743	0.006114	0.958372	0.994721	0.0780189	0.495352	0.633319	-0.0952334	0.477301	0.634432
chr10	111943054	111943318	265	0.162288	0.386961	0.951092	-0.0957784	0.658798	0.950612	0.300009	0.212578	0.346594	0.0419994	0.966715	0.980954
chr10	111954109	111954292	184	0.864286	0.00244745	0.114304	0.381151	0.260363	0.798703	0.0343331	0.991285	0.994893	-0.454056	0.15775	0.296582
chr10	111957777	111958060	284	-0.175853	0.45701	0.966753	-0.00803167	0.980028	0.996988	-0.738373	2.12466e-05	0.000222459	-0.570567	0.0067988	0.0286663
chr10	111960531	111960808	278	-0.0498665	0.793997	0.996494	-0.0975168	0.700694	0.957485	0.0360865	0.916362	0.948407	-0.0140346	0.923242	0.955155
chr10	111972436	111972977	542	0.0903564	0.453742	0.965973	0.166827	0.239423	0.783947	0.0659992	0.627061	0.743255	0.136957	0.245999	0.404986
chr10	111977694	111977904	211	-0.174811	0.267966	0.904877	0.131171	0.540397	0.920637	-0.496701	0.00971216	0.032353	-0.193407	0.212826	0.366264
chr10	11198381	11198690	310	-0.146762	0.453158	0.965817	-0.0033105	0.933709	0.992634	0.0643621	0.704281	0.802684	0.20544	0.348345	0.513562
chr10	112002608	112003035	428	-0.186086	0.208981	0.860467	-0.232389	0.194028	0.743994	0.237301	0.125143	0.233672	0.183383	0.262492	0.423848
chr10	11274404	11274875	472	-0.108078	0.51435	0.977954	-0.0465039	0.685955	0.955001	-0.24557	0.205238	0.33782	-0.188856	0.196475	0.346205
chr10	112801633	112801852	220	-0.359755	0.147324	0.79428	-0.205054	0.426291	0.883644	-0.672171	0.00106993	0.00549446	-0.520055	0.0365806	0.102223
chr10	11280694	11281472	779	-0.0563085	0.655164	0.991643	0.00575675	0.999689	0.999942	-0.231625	0.108523	0.210178	-0.174184	0.136633	0.267976
chr10	11281895	11282121	227	-0.011056	0.967048	0.999509	-0.09245	0.593261	0.936141	-0.0731737	0.613923	0.732787	-0.15703	0.317646	0.482641
chr10	112883423	112883675	253	0.0862928	0.915058	0.999509	0.285677	0.693656	0.956125	0.848358	0.000623602	0.00354564	1.03634	5.01049e-05	0.000566878
chr10	112916690	112917065	376	-0.0704878	0.680974	0.993374	0.283019	0.288407	0.818149	0.322102	0.269089	0.411119	0.674314	0.00275377	0.0142155
chr10	112928423	112929471	1049	-0.0401253	0.741053	0.995175	0.0512079	0.732559	0.963148	-0.563929	1.85367e-05	0.000198879	-0.477236	8.0969e-05	0.000842651
chr10	112954124	112954565	442	-0.277429	0.169813	0.822743	-0.00099799	0.995241	0.999386	0.126508	0.445393	0.588651	0.398538	0.0541973	0.136789
chr10	112962194	112962385	192	-0.0152204	0.976257	0.999509	0.372882	0.270533	0.806415	-1.31832	4.26574e-07	8.57604e-06	-0.934442	0.000422745	0.00321563
chr10	112973285	112974047	763	-0.137461	0.344973	0.939725	-0.302315	0.0449222	0.458087	0.526483	0.000149542	0.00110554	0.355079	0.0192452	0.0632042
chr10	11298470	11298823	354	0.235673	0.236191	0.882671	0.16196	0.472142	0.899456	-0.776823	0.000117491	0.000908411	-0.855844	0.000124346	0.00120007
chr10	112990656	112991088	433	-0.00952446	0.901345	0.999358	-0.110294	0.473725	0.899639	0.533259	0.0114109	0.0367124	0.424797	0.0146131	0.0512639
chr10	113027291	113027683	393	-0.238465	0.201397	0.854721	-0.0378068	0.72341	0.961105	-0.588975	0.0120967	0.0384726	-0.393188	0.0485095	0.126177
chr10	113057733	113058225	493	0.222181	0.237051	0.883465	-0.405001	0.276454	0.809963	0.0541865	0.729865	0.821402	-0.577816	0.0918974	0.201469
chr10	11306074	11306289	216	-0.614027	0.00297157	0.129266	-0.408092	0.151391	0.694933	-0.139685	0.668899	0.77576	0.0532578	0.810776	0.885449
chr10	113290347	113290530	184	-0.0395877	0.892554	0.99933	-0.214046	0.608628	0.939532	0.163615	0.662113	0.770341	-0.012321	0.996543	0.998211
chr10	11342922	11343899	978	-0.0951715	0.53956	0.981342	0.109252	0.54394	0.921415	-0.610498	0.000276081	0.00182425	-0.410938	0.00168223	0.00967514
chr10	11362384	11362537	154	-0.136929	0.493383	0.976244	0.316764	0.380294	0.867409	-1.10483	5.72736e-06	7.58165e-05	-0.657279	0.000983421	0.00630255
chr10	114051870	114052166	297	-0.0453317	0.715715	0.995165	0.714146	0.00105204	0.058284	-0.458113	0.000817913	0.00441785	0.295835	0.125202	0.251809
chr10	114419082	114419203	122	0.102361	0.49065	0.975456	0.219489	0.33291	0.842292	0.899743	0.00652826	0.0235851	1.01806	0.000242882	0.00206296
chr10	114419600	114419829	230	0.187845	0.500364	0.976839	0.40582	0.136367	0.673839	1.23548	3.11948e-05	0.000304655	1.45301	6.47234e-07	1.46979e-05
chr10	11450007	11450150	144	0.0988481	0.701674	0.994145	0.432361	0.0743126	0.556009	-0.706212	0.00124937	0.00623449	-0.376836	0.0888534	0.1966
chr10	114516075	114516490	416	0.128386	0.377504	0.949246	0.456896	0.0490413	0.472788	-0.0984043	0.743586	0.831148	0.224199	0.178866	0.324384
chr10	114797438	114798044	607	0.0686037	0.615882	0.987503	0.266879	0.202846	0.752185	-0.259884	0.114137	0.218366	-0.0674906	0.692197	0.805031
chr10	114798160	114798391	232	0.119102	0.520284	0.978869	-0.260669	0.20032	0.749915	0.252127	0.147547	0.264536	-0.133488	0.526112	0.675814
chr10	114798859	114799116	258	-0.1642	0.292796	0.919096	0.2127	0.174903	0.722615	0.0344926	0.971657	0.982921	0.407692	0.0166939	0.0567273
chr10	114799491	114799861	371	0.0599858	0.683502	0.993374	0.110196	0.558979	0.925392	0.598705	2.79237e-05	0.000278726	0.64291	0.00022417	0.00193475
chr10	11492027	11492268	242	0.470788	0.322501	0.930266	0.179026	0.468957	0.8986	-9.09335	7.62146e-88	3.93789e-84	-9.39011	9.52635e-184	4.67601e-179
chr10	115031909	115032189	281	0.41661	0.0140057	0.316017	0.656711	0.0174872	0.303329	1.18698	4.36323e-11	2.83856e-09	1.41727	4.54839e-11	2.82604e-09
chr10	115035750	115036116	367	0.377429	0.00538597	0.185588	0.362761	0.133458	0.668234	0.290013	0.0786214	0.164214	0.268615	0.164617	0.305705
chr10	115097301	115097413	113	-0.242204	0.254335	0.895976	0.68751	0.00632561	0.178086	-1.24546	1.57312e-07	3.70663e-06	-0.320557	0.0981966	0.211312
chr10	115100290	115100486	197	-0.0143574	0.857369	0.998519	0.618856	0.00849892	0.207238	-0.0434897	0.696612	0.796727	0.585191	0.00786942	0.0320012
chr10	115137082	115137331	250	0.0661219	0.723335	0.995175	-0.0210816	0.707274	0.958915	1.37582	1.15263e-09	5.26295e-08	1.28085	2.3378e-08	8.04706e-07
chr10	115205248	115205580	333	-0.132187	0.386035	0.951009	-0.356128	0.185368	0.733981	0.584016	0.00338773	0.0139414	0.354377	0.122139	0.247511
chr10	115233817	115234320	504	-0.0372669	0.875171	0.998802	0.669938	0.085951	0.583388	-0.307908	0.352455	0.499063	0.395609	0.245699	0.404672
chr10	115237961	115238281	321	0.0355788	0.86761	0.998802	-0.0681694	0.629052	0.944548	0.24702	0.148039	0.265194	0.138438	0.360145	0.525231
chr10	115250437	115250653	217	-0.19888	0.219221	0.869451	0.186736	0.360267	0.85719	-0.591469	0.00409254	0.0162329	-0.211216	0.168519	0.31088
chr10	115251256	115251781	526	-0.0867442	0.361517	0.944524	-0.0372279	0.721586	0.960998	-0.210193	0.0530434	0.121569	-0.165102	0.0671184	0.160025
chr10	115263005	115263616	612	-0.155111	0.27506	0.908638	-0.136303	0.343844	0.848542	-0.155357	0.375078	0.521683	-0.142039	0.307537	0.472281
chr10	115288847	115289273	427	-0.322786	0.0421996	0.529152	-0.0200331	0.875058	0.985612	0.0781005	0.561598	0.690221	0.373068	0.0353782	0.0997179
chr10	115298700	115299224	525	-0.138862	0.435967	0.962932	0.157722	0.438786	0.887419	0.0544334	0.654648	0.764421	0.346085	0.040514	0.11032
chr10	115307476	115307662	187	0.12244	0.43001	0.96218	0.199357	0.545907	0.921902	0.0260378	0.814676	0.881219	0.0972335	0.76664	0.856439
chr10	115312739	115313035	297	-0.392308	0.00416793	0.159706	-0.0429664	0.889291	0.987632	0.089186	0.730118	0.82162	0.4342	0.0139573	0.0494921
chr10	115315457	115316111	655	-0.00163622	0.961408	0.999509	0.145556	0.319145	0.834944	-0.349645	0.00965196	0.0322027	-0.206891	0.078123	0.178914
chr10	115323265	115323659	395	-0.0996095	0.516552	0.978038	0.0442737	0.743029	0.964434	-0.708386	9.17173e-07	1.64035e-05	-0.567665	5.07164e-05	0.000572213
chr10	115336550	115337201	652	0.143874	0.28572	0.91495	-0.102663	0.619387	0.941739	-0.0933644	0.535017	0.667887	-0.342681	0.036177	0.101408
chr10	115337301	115337895	595	0.251063	0.158432	0.807774	-0.03139	0.894512	0.988338	-0.304091	0.103908	0.20335	-0.589223	0.00103214	0.00654512
chr10	115348212	115348401	190	0.429486	0.0316629	0.468839	-0.00808208	0.912829	0.990136	0.0597358	0.683474	0.787021	-0.381782	0.0476106	0.124377
chr10	115349434	115349953	520	0.0977953	0.402977	0.955331	0.0382951	0.793722	0.973184	-0.141347	0.266956	0.408758	-0.205331	0.0641004	0.1547
chr10	115355062	115355471	410	0.0638087	0.612394	0.987163	0.138286	0.398367	0.875539	-0.0927196	0.496681	0.634496	-0.0236612	0.864013	0.91933
chr10	115358359	115358823	465	0.0257099	0.850605	0.998143	0.187108	0.223117	0.770609	-0.302954	0.0181205	0.0528576	-0.146274	0.270787	0.433078
chr10	115359138	115359466	329	-0.0437711	0.667198	0.99267	0.093541	0.423133	0.883112	-0.00875708	0.889143	0.930973	0.124601	0.261606	0.422792
chr10	115362105	115362760	656	0.0779638	0.477726	0.972072	-0.0535013	0.621857	0.942545	-0.0603488	0.555434	0.685063	-0.195271	0.0571587	0.142263
chr10	115376073	115376307	235	-0.0423849	0.686968	0.993522	0.396644	0.0905493	0.594001	0.136617	0.562576	0.690996	0.572415	0.00252705	0.0132797
chr10	115383590	115383922	333	-0.199497	0.286872	0.915291	-0.171624	0.271134	0.806684	-0.00293078	0.96847	0.981052	0.0198304	0.887924	0.934001
chr10	115384455	115385127	673	0.0235288	0.83968	0.997688	-0.0459923	0.712697	0.959267	-0.183888	0.0568074	0.128105	-0.257353	0.0371526	0.103395
chr10	115505926	115506086	161	0.166877	0.520311	0.978869	-0.333168	0.620918	0.942169	1.51221	0.000173808	0.00124791	1.00665	0.00024499	0.00207763
chr10	115561193	115561445	253	0.15971	0.271417	0.907031	0.357289	0.137342	0.675665	-0.238104	0.225679	0.361961	-0.0441891	0.668086	0.787629
chr10	115579559	115579842	284	0.460733	0.0100864	0.266101	0.607668	0.0426375	0.448532	0.973955	1.72133e-05	0.000186763	1.11559	4.67544e-06	7.90132e-05
chr10	115581247	115581587	341	0.364294	0.0983359	0.717419	0.163491	0.495407	0.907683	0.844904	5.88792e-05	0.000514754	0.642231	0.0200552	0.0652271
chr10	115583221	115583364	144	0.477761	0.0552234	0.590587	0.933862	0.00203106	0.0899363	0.589983	0.0273769	0.0728464	1.0402	0.000481927	0.00356632
chr10	115585995	115587158	1164	0.357886	0.0104347	0.270712	0.452683	0.0148245	0.278957	0.264681	0.0877707	0.178816	0.356068	0.0367105	0.102488
chr10	115617587	115617721	135	0.189501	0.307544	0.923996	0.0793001	0.862987	0.983611	-0.652377	0.0198772	0.0567603	-0.764014	0.000996551	0.00636882
chr10	115777518	115777768	251	-0.16112	0.471159	0.970269	-0.156063	0.584484	0.933294	-0.061312	0.709442	0.806511	-0.0592088	0.76964	0.85841
chr10	115780080	115780602	523	-0.0630447	0.693433	0.993826	-0.2848	0.0747146	0.556677	0.426347	0.00329671	0.0136395	0.198828	0.252426	0.412311
chr10	115809104	115809555	452	-0.209837	0.220865	0.869904	-0.00755304	0.864883	0.983956	0.242083	0.196208	0.326797	0.437135	0.0360518	0.101152
chr10	116078777	116078978	202	0.0903322	0.609304	0.986874	0.152702	0.612395	0.940289	-0.213575	0.429056	0.573676	-0.156208	0.459364	0.61886
chr10	11608490	11609066	577	-0.591566	4.64362e-05	0.00603794	-0.855645	0.00029293	0.0238449	1.66822	1.32648e-15	1.87099e-13	1.39682	5.63233e-15	6.44436e-13
chr10	11615252	11615448	197	-0.352301	0.0406145	0.520853	0.111169	0.783734	0.972147	1.61238	3.03594e-08	9.19021e-07	2.06969	1.65128e-18	2.80461e-16
chr10	116199144	116199348	205	-0.136924	0.536945	0.980795	-0.00376503	0.978676	0.996684	-0.497159	0.0246018	0.0670171	-0.364104	0.13205	0.261505
chr10	116205661	116205920	260	0.0547287	0.785232	0.996494	-0.161205	0.595274	0.936594	0.114872	0.688027	0.790215	-0.106856	0.626106	0.756122
chr10	116208070	116208402	333	-0.251417	0.241838	0.886819	0.065421	0.761048	0.968273	-0.876024	1.1542e-06	1.9875e-05	-0.561362	0.00977887	0.0377668
chr10	116208744	116209180	437	0.0549685	0.744339	0.995175	-0.0580434	0.853761	0.982428	0.141378	0.531964	0.665158	0.0229744	0.858906	0.9161
chr10	116220653	116221400	748	-0.170061	0.291471	0.918693	0.1149	0.534612	0.919328	0.212815	0.154433	0.273763	0.491952	0.00232431	0.0124484
chr10	116242308	116242481	174	0.126835	0.681453	0.993374	0.00258294	0.971395	0.995817	0.180789	0.476466	0.616551	0.0517651	0.718133	0.823285
chr10	116253993	116254245	253	-0.15274	0.403596	0.955776	-0.275821	0.183206	0.731595	0.157722	0.311985	0.45749	0.0285652	0.881249	0.929921
chr10	116258351	116258858	508	-0.219828	0.196878	0.851775	-0.538696	0.0114412	0.242045	0.638216	0.000459401	0.00276615	0.315579	0.073656	0.171273
chr10	116260613	116261423	811	0.133854	0.347667	0.940902	-0.0111306	0.967641	0.995248	0.180821	0.301962	0.44685	0.0300311	0.795661	0.875536
chr10	116264642	116264840	199	-0.107086	0.474042	0.97136	-0.258161	0.199302	0.74913	0.083191	0.737495	0.82686	-0.0717822	0.648671	0.773129
chr10	116266807	116267413	607	-0.0134773	0.910522	0.999509	-0.324479	0.121057	0.651257	0.127007	0.394512	0.540579	-0.188933	0.355315	0.520515
chr10	116267435	116267753	319	0.152509	0.299148	0.921251	0.0123689	0.812067	0.976064	0.239002	0.0834415	0.171999	0.0921373	0.55744	0.701856
chr10	116275294	116275650	357	0.0393193	0.832094	0.997173	-0.00359726	0.907663	0.989838	-0.0679088	0.510533	0.646708	-0.114284	0.579252	0.719648
chr10	116279148	116279476	329	0.13072	0.412999	0.957961	0.26296	0.108534	0.630383	-0.239238	0.124554	0.23286	-0.110511	0.549518	0.695335
chr10	116286999	116287278	280	0.0314543	0.902768	0.999358	0.0410849	0.842401	0.980759	0.155549	0.414636	0.55987	0.157561	0.428238	0.590767
chr10	116288101	116288498	398	-0.0517581	0.763646	0.996494	-0.0976033	0.634148	0.946073	0.252365	0.110267	0.212654	0.200378	0.289259	0.45307
chr10	116293493	116293892	400	0.0660888	0.666449	0.992618	0.128241	0.633299	0.945904	-0.247887	0.289125	0.432999	-0.193034	0.274377	0.437008
chr10	116297878	116298119	242	0.0942999	0.627321	0.989177	-0.133825	0.592758	0.935975	0.322519	0.122897	0.230574	0.0892277	0.644058	0.769646
chr10	116300891	116301054	164	-0.0562	0.85821	0.99867	0.0688405	0.805952	0.974931	-0.0566317	0.89227	0.933104	0.0627936	0.734142	0.834152
chr10	116301183	116301518	336	0.124476	0.523651	0.979331	-0.053115	0.884932	0.987002	0.0802666	0.733411	0.823928	-0.102415	0.592256	0.729783
chr10	116310459	116310936	478	-0.0739293	0.721794	0.995175	0.214398	0.347923	0.851166	-0.107862	0.661399	0.769827	0.17375	0.316975	0.482016
chr10	116319254	116319538	285	-0.180003	0.348336	0.941071	0.519078	0.0127329	0.257194	-1.11362	3.09913e-08	9.3469e-07	-0.420396	0.0146727	0.0514141
chr10	116330491	116330711	221	-0.177236	0.299782	0.92132	0.255681	0.195414	0.745232	-0.683756	0.000174751	0.00125322	-0.253621	0.170578	0.313658
chr10	116394687	116394875	189	-0.117916	0.722227	0.995175	0.204819	0.330239	0.840734	0.0456847	0.946357	0.96786	0.366659	0.152568	0.289577
chr10	116492866	116493221	356	-0.252403	0.0931145	0.705848	-0.00279978	0.823068	0.977722	-0.354145	0.0697022	0.14971	-0.109587	0.406809	0.570732
chr10	116532602	116532855	254	0.157148	0.391622	0.953174	0.240746	0.323629	0.837643	0.132965	0.483081	0.622559	0.211387	0.257866	0.418632
chr10	116552849	116553102	254	0.0433186	0.941188	0.999509	0.135452	0.410343	0.879043	0.349643	0.167014	0.29039	0.438214	0.0149936	0.0522755
chr10	116562354	116562475	122	-0.104342	0.487552	0.974562	-0.12529	0.936273	0.992657	0.64209	0.11037	0.212802	0.621527	0.0291421	0.0864026
chr10	116581165	116582152	988	0.0770995	0.489116	0.975055	0.1597	0.395753	0.874882	-0.471383	0.00603789	0.0221502	-0.394371	0.00152358	0.00893807
chr10	116582196	116582486	291	-0.098218	0.62313	0.988437	-0.195188	0.412543	0.879573	0.102357	0.484589	0.623643	0.00122541	0.974975	0.98603
chr10	116713346	116713788	443	-0.00555817	0.988215	0.999571	-0.0414988	0.782479	0.971849	-0.174831	0.296128	0.440649	-0.215796	0.121362	0.246363
chr10	116748802	116748982	181	-2.21692	6.91074e-15	7.45524e-12	-1.79268	0.000114962	0.0118924	0.347666	0.709538	0.806572	0.775141	0.00147108	0.00867987
chr10	116768728	116768891	164	-0.0894265	0.637689	0.990236	-0.27431	0.404589	0.877756	-0.252863	0.226736	0.363192	-0.443005	0.0650849	0.15653
chr10	116771530	116771737	208	-0.341588	0.182907	0.837353	0.374342	0.373708	0.864056	-0.786087	0.0386063	0.0952544	-0.0766171	0.886696	0.933252
chr10	116848348	116848528	181	-0.856041	6.95446e-05	0.00840788	-0.174937	0.365434	0.859975	0.0235642	0.703065	0.801727	0.697362	0.00323093	0.0160981
chr10	116848783	116849029	247	-0.318009	0.0773514	0.664648	0.0877321	0.62677	0.943938	-0.917838	2.6186e-07	5.69343e-06	-0.514677	0.00727681	0.0301738
chr10	116949287	116949765	479	-0.217346	0.135866	0.783067	0.150301	0.450053	0.891394	-0.272532	0.136926	0.249921	0.0883491	0.543966	0.690741
chr10	116950229	116950732	504	0.0128716	0.916329	0.999509	0.0624	0.587046	0.934419	-0.101301	0.376835	0.5234	-0.0548749	0.645489	0.770699
chr10	116996300	116996728	429	-0.224963	0.248657	0.893093	0.300781	0.140833	0.680864	0.105416	0.72003	0.814206	0.626885	0.00121753	0.00746753
chr10	117025654	117026295	642	0.220029	0.121032	0.760134	0.285717	0.127611	0.659789	-0.26426	0.0554499	0.125729	-0.204433	0.240673	0.398975
chr10	117033901	117034072	172	-0.0269087	0.97183	0.999509	0.250864	0.198043	0.748079	-1.02073	4.16586e-07	8.41486e-06	-0.744006	0.000130831	0.00125121
chr10	117063332	117064200	869	0.0489401	0.607316	0.986874	0.0695558	0.61394	0.940412	-0.0353032	0.762833	0.844778	-0.0193831	0.840529	0.904678
chr10	117072345	117072529	185	-0.590535	0.00506344	0.179515	-0.814896	0.0101779	0.227755	0.0143879	0.878408	0.92405	-0.210427	0.284479	0.447911
chr10	117081900	117082280	381	-0.0180615	0.902768	0.999358	0.164627	0.550072	0.92319	0.3644	0.0342111	0.0867493	0.538374	0.00878349	0.0348302
chr10	117111605	117111886	282	0.286632	0.153321	0.802224	0.635335	0.0308512	0.393764	-0.482406	0.0668298	0.144996	-0.131631	0.589075	0.727433
chr10	117121612	117121851	240	-0.000222299	0.818698	0.996609	0.000250544	0.913011	0.990136	-0.140493	0.552833	0.682938	-0.142224	0.458191	0.617789
chr10	117130094	117130474	381	-0.182971	0.270537	0.906353	0.0860929	0.645178	0.947627	-0.244864	0.20359	0.335754	0.0207063	0.901356	0.942093
chr10	117130548	117130848	301	-0.357854	0.0533167	0.582471	0.20972	0.254642	0.795581	0.0492291	0.958402	0.975291	0.614424	0.00282697	0.0145057
chr10	117144686	117144894	209	0.154102	0.415254	0.958624	-0.134729	0.537489	0.919913	0.244082	0.170387	0.294732	-0.0495544	0.845581	0.908074
chr10	117148368	117148854	487	0.0640091	0.560699	0.983171	-0.00825541	0.99124	0.998561	0.00487535	0.967565	0.98057	-0.0712459	0.571385	0.713142
chr10	117185359	117185716	358	-0.512642	0.0245878	0.416672	-0.338714	0.51642	0.913431	0.140774	0.949181	0.969647	0.312526	0.216271	0.370367
chr10	117206085	117206441	357	0.0633285	0.709939	0.994885	-0.462161	0.104004	0.620523	0.661557	0.00256314	0.0111348	0.134069	0.479266	0.636342
chr10	117209604	117209907	304	-0.0149673	0.996602	0.99963	0.166562	0.516847	0.913534	-0.573594	0.0100984	0.0333377	-0.395896	0.0104656	0.0397997
chr10	117216921	117217129	209	-0.157382	0.436458	0.962932	0.0800317	0.740022	0.964128	-0.606818	0.00309388	0.0129526	-0.371669	0.0815915	0.184563
chr10	117224139	117224908	770	0.0716427	0.523202	0.979293	0.118877	0.459093	0.894831	-0.617425	2.19105e-05	0.000227952	-0.575339	3.37398e-06	6.00151e-05
chr10	117229931	117230158	228	0.538393	0.00101395	0.0645944	0.434137	0.0753439	0.557727	0.321388	0.163972	0.286402	0.215223	0.377394	0.542315
chr10	117301837	117302172	336	0.0218603	0.955286	0.999509	-0.109631	0.547904	0.922327	0.185305	0.179992	0.306768	0.0466509	0.787068	0.870245
chr10	117320440	117320980	541	0.0349353	0.839966	0.997688	-0.128069	0.484379	0.903488	0.266383	0.109576	0.211696	0.0975299	0.513914	0.665676
chr10	117330564	117330825	262	-0.200263	0.351713	0.942053	0.0172312	0.9329	0.992322	-0.175603	0.471024	0.611792	0.0410259	0.8375	0.902753
chr10	117338005	117338232	228	-0.248639	0.123508	0.764379	-0.089262	0.724607	0.961522	-0.130562	0.458522	0.600559	0.025853	0.900913	0.941821
chr10	117342945	117343502	558	0.174579	0.23617	0.882661	-0.00420295	0.968086	0.995277	0.519586	0.000183312	0.00130499	0.335444	0.0280117	0.0838982
chr10	117358857	117359395	539	0.0558255	0.655289	0.991643	-0.223871	0.151724	0.695624	0.323818	0.0177214	0.0519262	0.0385627	0.780187	0.865571
chr10	117363195	117363353	159	-0.12156	0.531451	0.979833	0.045341	0.654159	0.94987	-0.350416	0.0353371	0.0889362	-0.185278	0.250057	0.409658
chr10	117376086	117376606	521	-0.0600151	0.777509	0.996494	0.0909837	0.732448	0.963148	-0.790996	4.41769e-05	0.000405161	-0.645156	0.000552964	0.00397863
chr10	117376790	117377195	406	0.0594115	0.591666	0.985489	0.212722	0.16402	0.710583	-0.477503	0.000807439	0.00436922	-0.328568	0.00803021	0.0325096
chr10	117393020	117393528	509	-0.00373014	0.926363	0.999509	-0.0286331	0.804383	0.974794	0.27541	0.0820246	0.169627	0.247369	0.23013	0.386833
chr10	117402500	117402723	224	-0.161693	0.502595	0.977034	0.254079	0.22962	0.775846	-0.537755	0.00509288	0.0193419	-0.124249	0.422759	0.585653
chr10	117411681	117412291	611	0.0820494	0.56441	0.983171	-0.284046	0.0581633	0.508043	0.45885	0.00129453	0.00641872	0.0885098	0.51213	0.664382
chr10	117412646	117413075	430	-0.0246508	0.829447	0.996852	-0.0928683	0.514094	0.912932	0.676208	6.34244e-07	1.20247e-05	0.603698	3.89874e-06	6.77295e-05
chr10	117413303	117414152	850	-0.0361083	0.733195	0.995175	-0.193799	0.150013	0.693345	-0.101125	0.459925	0.601867	-0.263912	0.0193256	0.0634111
chr10	117435062	117435742	681	-0.10301	0.466491	0.969354	-0.123405	0.438295	0.887419	-0.373163	0.0111252	0.035989	-0.396509	0.00233891	0.0125115
chr10	117436842	117437638	797	-0.0520554	0.761327	0.996494	-0.089569	0.625291	0.943537	-0.466968	0.00100888	0.00523638	-0.505638	0.00310002	0.0155921
chr10	117455228	117456308	1081	0.0703573	0.54996	0.982503	-0.0224805	0.825822	0.978191	0.0751651	0.53033	0.663724	-0.0228624	0.834687	0.901028
chr10	117456419	117456840	422	0.089522	0.480149	0.972716	0.00234545	0.991446	0.998561	0.418123	0.00399113	0.0158981	0.326371	0.00835298	0.0334603
chr10	117471569	117472047	479	0.120445	0.458344	0.967278	-0.253362	0.456958	0.89402	0.795096	0.00199367	0.00909517	0.418538	0.0170439	0.057645
chr10	117474225	117474383	159	0.0992771	0.571365	0.983363	0.412046	0.249267	0.790874	-0.216636	0.453924	0.596391	0.0911277	0.824883	0.894595
chr10	117480857	117481073	217	0.511818	0.0466338	0.552237	0.322206	0.437322	0.887274	-0.558472	0.0180528	0.0527003	-0.756704	0.022232	0.0705583
chr10	117494264	117494767	504	0.109632	0.507511	0.977742	-0.175089	0.29322	0.820236	0.134883	0.354728	0.501464	-0.15513	0.376137	0.54106
chr10	117497860	117498191	332	0.29823	0.0718429	0.648341	-0.0798862	0.631117	0.945361	0.190381	0.226701	0.363167	-0.192804	0.244232	0.40303
chr10	117515910	117516113	204	-0.00134631	0.924941	0.999509	0.0054206	0.942507	0.993057	-0.50177	0.0147358	0.0449802	-0.496753	0.00610992	0.0264432
chr10	117545240	117545426	187	0.452571	0.0290763	0.448103	-0.214592	0.733417	0.963148	0.534794	0.127152	0.23646	-0.132994	0.60169	0.73705
chr10	117625811	117625958	148	0.371324	0.119283	0.757159	-0.381385	0.511738	0.912578	1.47621	9.99656e-06	0.000120103	0.721314	0.00156342	0.00912474
chr10	117629095	117629793	699	0.104634	0.436004	0.962932	0.17022	0.199768	0.749401	-0.37842	0.00314754	0.0131358	-0.316264	0.019382	0.0635523
chr10	117649800	117650080	281	-0.161352	0.537359	0.980795	-0.61827	0.00526502	0.161385	1.04942	4.1333e-06	5.77275e-05	0.587128	0.00517182	0.02321
chr10	117654541	117654983	443	-0.115611	0.684894	0.993374	-0.336158	0.229307	0.775435	-0.0492181	0.87524	0.921894	-0.272192	0.289949	0.453788
chr10	117662585	117663371	787	-0.0236078	0.858244	0.99867	0.124076	0.484415	0.903523	-0.219692	0.109297	0.211273	-0.0770147	0.577939	0.718535
chr10	117663776	117664256	481	0.122098	0.357325	0.943708	-0.0645256	0.669729	0.952579	-0.0734718	0.594129	0.716822	-0.264365	0.0702467	0.165462
chr10	117664631	117664852	222	-0.063484	0.713454	0.995013	0.0513047	0.978009	0.996684	-0.536992	0.00506939	0.0192728	-0.426871	0.0135491	0.048403
chr10	117665602	117665718	117	-0.111837	0.71723	0.995175	-0.018808	0.936279	0.992657	-0.387329	0.0732495	0.155553	-0.294833	0.133066	0.262939
chr10	117669640	117670019	380	0.168029	0.260442	0.899586	-0.343264	0.155113	0.699085	-0.07624	0.650391	0.761242	-0.589818	0.00388141	0.0185682
chr10	117676963	117677353	391	-0.172556	0.243642	0.888496	0.149982	0.281383	0.813602	-0.304682	0.0343415	0.0869901	0.01435	0.909529	0.947076
chr10	117703622	117703853	232	-0.146074	0.456022	0.966565	0.286379	0.359004	0.856694	0.211133	0.279556	0.422612	0.639365	0.00828024	0.0332449
chr10	117709986	117711073	1088	-0.0318117	0.793727	0.996494	0.0188372	0.870832	0.985093	-0.341238	0.00114302	0.00580109	-0.294247	0.0167395	0.0568444
chr10	117711505	117711779	275	-0.278415	0.210319	0.86234	-0.0717674	0.726279	0.961868	0.319533	0.122747	0.230355	0.521381	0.0304802	0.0892803
chr10	117717612	117718018	407	-0.228658	0.0587239	0.604795	-0.222708	0.285529	0.816467	-0.165555	0.558792	0.687917	-0.165628	0.278454	0.441648
chr10	117718323	117718899	577	-0.182914	0.130616	0.774956	-0.583272	0.000610781	0.0399736	0.0648523	0.714507	0.810248	-0.338924	0.012176	0.0446332
chr10	117729339	117729751	413	0.051124	0.753369	0.995877	-0.0781713	0.776934	0.971019	0.330553	0.15839	0.279084	0.198823	0.353801	0.519011
chr10	117731344	117731582	239	-0.125433	0.41906	0.959636	0.0962263	0.693454	0.956085	-0.440494	0.0221305	0.0617536	-0.222881	0.114808	0.236654
chr10	117734606	117734912	307	0.00556457	0.94807	0.999509	0.132205	0.521667	0.914762	0.0492455	0.766613	0.847443	0.17153	0.326175	0.491208
chr10	117737095	117737500	406	0.351163	0.0122706	0.296191	-0.124447	0.495672	0.907683	0.36833	0.00591671	0.0217836	-0.110607	0.516869	0.668173
chr10	117746272	117746718	447	0.108148	0.387827	0.951586	0.190625	0.16145	0.707567	-0.0712205	0.589157	0.712822	0.0070864	0.962856	0.978929
chr10	117792608	117793165	558	-0.0542129	0.646876	0.991279	-0.00565834	0.953339	0.994344	-0.0396251	0.686453	0.789209	0.0057513	0.963192	0.979089
chr10	117799859	117800058	200	0.199184	0.253408	0.895212	0.195869	0.387795	0.870948	-0.180599	0.416323	0.561376	-0.185562	0.482073	0.63876
chr10	117828463	117829135	673	0.145934	0.243422	0.888202	0.0155051	0.997692	0.999729	0.0170055	0.826393	0.889433	-0.119038	0.322357	0.487319
chr10	117845001	117845507	507	0.255225	0.0713226	0.646422	0.0858435	0.630605	0.945252	-0.132114	0.356517	0.503361	-0.30722	0.0628166	0.152464
chr10	117845883	117846465	583	-0.0144358	0.89517	0.99933	0.0688993	0.656739	0.950388	-0.124215	0.364008	0.510802	-0.0459307	0.715541	0.821494
chr10	117856236	117856625	390	-0.043054	0.873271	0.998802	0.394397	0.178826	0.726971	0.0991014	0.558487	0.687611	0.531926	0.0178213	0.0595845
chr10	117860420	117860635	216	0.076823	0.803924	0.996494	0.580558	0.0186504	0.312389	-0.0992675	0.647347	0.758824	0.397613	0.101391	0.216317
chr10	117860987	117861223	237	0.358272	0.142049	0.789675	-0.314292	0.254726	0.795725	0.560725	0.0217371	0.0609223	-0.118614	0.70464	0.813847
chr10	117885144	117885577	434	-0.39564	0.154914	0.804305	0.454528	0.200137	0.749883	0.29133	0.406499	0.552125	1.13655	0.000426309	0.00323647
chr10	117899321	117899820	500	0.0490154	0.782295	0.996494	0.0178421	0.923932	0.991102	0.185044	0.272429	0.414879	0.147366	0.402099	0.566244
chr10	117908321	117908572	252	0.537733	0.00411585	0.158452	0.00307845	0.947098	0.993491	0.0278652	0.997248	0.998295	-0.511356	0.0198457	0.0647195
chr10	117919232	117919436	205	-0.14278	0.589436	0.98509	-0.368561	0.211328	0.758741	-0.0502253	0.932915	0.959088	-0.281294	0.364618	0.529699
chr10	117940954	117941285	332	0.222451	0.141356	0.789263	-0.061505	0.809925	0.975632	-0.146103	0.560616	0.689401	-0.433466	0.0172642	0.0581934
chr10	117952971	117953141	171	-0.00501361	0.937338	0.999509	-0.372033	0.250418	0.791965	0.836905	0.00273774	0.0117344	0.462441	0.079948	0.181927
chr10	117982563	117982996	434	0.0951429	0.594221	0.985572	-0.158314	0.55603	0.925162	0.0756382	0.789423	0.86359	-0.182224	0.340744	0.505758
chr10	117983368	117983538	171	-0.104018	0.848597	0.998143	0.00867886	0.995941	0.999456	-0.0964154	0.884919	0.928313	0.0130025	0.987479	0.992804
chr10	118011983	118012270	288	0.11833	0.606473	0.986726	-0.219011	0.341165	0.846746	0.139339	0.502772	0.639814	-0.204504	0.377175	0.542103
chr10	118043781	118044072	292	0.484986	0.0142358	0.319324	0.0877043	0.750451	0.966024	-0.907945	6.1529e-05	0.000533077	-1.31173	5.07777e-10	2.61809e-08
chr10	118049164	118049746	583	0.254632	0.0832038	0.68005	0.109333	0.457724	0.894242	-0.643732	1.40039e-05	0.000157983	-0.79431	4.70765e-07	1.11281e-05
chr10	118064923	118065235	313	0.167145	0.486507	0.974414	-0.534602	0.0918918	0.596786	0.575581	0.0646598	0.141409	-0.132578	0.593918	0.731215
chr10	118081579	118081763	185	0.308493	0.318365	0.928796	-0.419186	0.409013	0.879043	0.87805	0.00974961	0.0324458	0.14495	0.531262	0.680391
chr10	118083109	118083370	262	-0.0829706	0.607026	0.986874	-0.249308	0.452391	0.892184	0.385858	0.124411	0.232661	0.21323	0.304185	0.468973
chr10	118096202	118096494	293	0.292232	0.211054	0.863028	-0.291675	0.419753	0.882151	0.60023	0.024413	0.0666532	0.0117638	0.785443	0.869183
chr10	118097965	118098300	336	0.0588651	0.800665	0.996494	-0.296922	0.145401	0.687149	-0.026691	0.711424	0.807908	-0.391194	0.108586	0.227241
chr10	118100698	118100931	234	0.139898	0.475146	0.971638	-0.0657997	0.73607	0.9634	0.536565	0.0482286	0.112893	0.324605	0.167121	0.308998
chr10	118103131	118103704	574	0.329883	0.0334271	0.479721	-0.063291	0.823163	0.977722	0.558468	0.000714151	0.0039604	0.16119	0.286458	0.450061
chr10	118110174	118110375	202	0.0882571	0.50733	0.977742	0.183431	0.491739	0.906417	-0.568625	0.0581551	0.130386	-0.47593	0.0446957	0.118525
chr10	118141486	118141955	470	0.0398182	0.716371	0.995175	0.204835	0.109853	0.632738	0.228801	0.0593329	0.132378	0.388674	0.000442967	0.00333866
chr10	118147100	118147429	330	0.202228	0.216708	0.86734	-0.0993172	0.629727	0.944936	0.729037	0.000199532	0.00139833	0.42141	0.0413671	0.111978
chr10	118370492	118370731	240	-0.0659612	0.656452	0.991731	0.311896	0.208228	0.756105	-0.825398	9.19675e-05	0.000742441	-0.451778	0.0145614	0.0511225
chr10	118419099	118419330	232	0.0966587	0.796685	0.996494	-0.258749	0.431688	0.8851	0.707	0.00795154	0.027551	0.343852	0.159121	0.298325
chr10	118456128	118456394	267	0.0481601	0.736767	0.995175	0.386743	0.236874	0.782067	0.26139	0.189856	0.319103	0.594607	0.0053763	0.0239394
chr10	118581356	118581801	446	0.0453931	0.782515	0.996494	-0.0609373	0.846233	0.981178	0.483288	0.00734143	0.025851	0.373224	0.0177708	0.059462
chr10	118592652	118593020	369	-0.212801	0.27019	0.906131	0.0567977	0.742523	0.964434	-0.871329	5.6971e-09	2.16441e-07	-0.604015	0.0013816	0.00825547
chr10	118599747	118599942	196	0.469988	0.203855	0.856638	-0.492012	0.185081	0.733824	0.85856	0.018181	0.0529859	-0.114176	0.896126	0.938976
chr10	118608836	118609148	313	0.197896	0.212322	0.863841	0.00504406	0.947686	0.993491	0.165196	0.449698	0.592536	-0.0315147	0.853677	0.912834
chr10	118629913	118630135	223	0.0541012	0.77453	0.996494	-0.470772	0.0416738	0.444924	0.512347	0.0257291	0.0694119	-0.0151705	0.875419	0.926236
chr10	118632165	118632635	471	0.132798	0.419355	0.959636	-0.34733	0.0951767	0.604132	0.613336	0.00220861	0.00987698	0.129141	0.458676	0.618213
chr10	118675925	118676093	169	-0.158391	0.566674	0.983274	0.552839	0.110066	0.633176	-0.664934	0.0936042	0.187724	0.0355509	0.735629	0.835174
chr10	118700055	118700559	505	0.0977988	0.408947	0.957752	-0.171476	0.217729	0.765307	0.238418	0.106405	0.207097	-0.0348626	0.74299	0.84052
chr10	118706030	118706808	779	0.173459	0.309359	0.924639	-0.18839	0.237989	0.783146	-0.0628779	0.721927	0.815581	-0.429433	0.0114155	0.0424413
chr10	118721900	118722614	715	-0.00277882	0.959024	0.999509	0.102209	0.601757	0.938049	0.117206	0.366084	0.512781	0.216023	0.1187	0.242514
chr10	118733674	118733890	217	-0.387181	0.106711	0.73404	-0.0882908	0.576233	0.930444	-0.235013	0.715901	0.811267	0.0561559	0.778447	0.864472
chr10	118736220	118736430	211	0.233286	0.38328	0.950239	-0.8825	0.0343839	0.409396	1.35227	1.50453e-05	0.000167498	0.234553	0.273198	0.435699
chr10	118737135	118737320	186	-0.177362	0.382723	0.950037	-0.33805	0.184528	0.732969	0.711956	0.00283082	0.0120612	0.547291	0.0138787	0.0492919
chr10	118749784	118750226	443	0.102486	0.433125	0.962932	-0.117732	0.341813	0.847285	0.382452	0.00185917	0.00859701	0.157392	0.199048	0.349318
chr10	118751140	118751470	331	-0.0367755	0.719175	0.995175	0.104053	0.437765	0.887274	-0.0369426	0.737478	0.82686	0.0993799	0.401075	0.565281
chr10	118751812	118751951	140	-0.0315699	0.836983	0.997229	-0.0908499	0.743478	0.964483	-0.184911	0.16741	0.290895	-0.247557	0.214921	0.368795
chr10	118752514	118752741	228	-0.127452	0.339972	0.938321	0.0965464	0.492215	0.906819	-0.185861	0.162603	0.284637	0.0339806	0.800916	0.879048
chr10	118753078	118753386	309	-0.0106907	0.918579	0.999509	-0.225086	0.236446	0.78169	0.353293	0.0510823	0.118047	0.134393	0.371571	0.536695
chr10	118758764	118759245	482	0.0542484	0.646234	0.990974	-0.0969214	0.437	0.887274	0.238658	0.0823496	0.17018	0.0831939	0.392395	0.556797
chr10	118765767	118766565	799	-0.0837278	0.535014	0.980504	-0.283718	0.107886	0.628819	0.442241	0.0047742	0.0183689	0.237182	0.115177	0.237192
chr10	118766872	118767132	261	-0.245724	0.199694	0.853987	-0.254456	0.235253	0.780756	0.348448	0.0613938	0.1359	0.333877	0.105111	0.221974
chr10	118796638	118796816	179	0.162077	0.401714	0.954661	-0.222728	0.606143	0.939532	0.279479	0.350846	0.497444	-0.10651	0.690241	0.803721
chr10	118797372	118797652	281	0.313747	0.0832754	0.68005	0.442125	0.154276	0.697974	1.0886	6.16602e-05	0.000534116	1.21524	4.09548e-07	9.8736e-06
chr10	118804633	118804913	281	-0.029226	0.945666	0.999509	0.175242	0.451249	0.89151	-0.0965086	0.709541	0.806572	0.104416	0.603535	0.738609
chr10	118810982	118811494	513	0.104481	0.596099	0.985572	-0.383272	0.173377	0.721199	0.675193	0.00248267	0.0108495	0.179836	0.430731	0.593055
chr10	118854654	118855017	364	0.137808	0.514678	0.977954	-0.0494321	0.844418	0.980973	0.382472	0.0630613	0.138722	0.189927	0.270373	0.432614
chr10	118861716	118861963	248	-0.162292	0.646756	0.991191	-0.369452	0.240507	0.784745	0.81435	0.00127236	0.00632892	0.605014	0.0224136	0.0709925
chr10	118867248	118867514	267	-0.0442274	0.713789	0.995013	-0.241859	0.260896	0.799105	0.439444	0.0151529	0.045979	0.236429	0.121026	0.245869
chr10	118868992	118869600	609	-0.043685	0.773229	0.996494	0.0632096	0.744619	0.964742	-0.221998	0.148171	0.265357	-0.119919	0.43286	0.595116
chr10	118869605	118870024	420	0.0323722	0.808155	0.996557	0.0555246	0.718649	0.960383	0.0833517	0.600661	0.722345	0.102307	0.514041	0.665788
chr10	118870194	118870385	192	-0.0328396	0.823398	0.996664	0.0232262	0.924857	0.991119	-0.190242	0.332022	0.478102	-0.137923	0.491059	0.646461
chr10	118880870	118881007	138	-0.187219	0.442884	0.963886	-0.210102	0.264381	0.801883	0.177681	0.224962	0.361099	0.148507	0.567747	0.710199
chr10	118882536	118882769	234	0.0958152	0.665761	0.992618	-0.491562	0.14619	0.688919	0.895347	0.00167984	0.00791588	0.303488	0.165483	0.306787
chr10	118993750	118993972	223	-0.0663109	0.825789	0.996698	-0.866836	0.00532053	0.162261	-0.16094	0.227529	0.364077	-0.961269	1.86555e-05	0.000250124
chr10	119010876	119011342	467	0.0371394	0.803822	0.996494	-0.627842	0.00161663	0.0776613	0.390545	0.0273049	0.072698	-0.277913	0.0949719	0.206338
chr10	119011583	119011883	301	-0.0357654	0.758745	0.996494	-0.41047	0.0802555	0.569935	0.739529	0.000569008	0.00329062	0.35784	0.0342139	0.0972041
chr10	119039862	119040101	240	-0.178105	0.550599	0.982688	-0.136853	0.62193	0.942586	-0.335573	0.267844	0.409779	-0.299145	0.218621	0.373285
chr10	119055293	119055498	206	0.428379	0.0462859	0.551134	0.0986288	0.675183	0.953812	-0.078857	0.579057	0.704754	-0.412776	0.171021	0.314186
chr10	119065294	119066240	947	0.00541169	0.963349	0.999509	-0.0809238	0.554759	0.925006	0.186978	0.167624	0.291168	0.0963983	0.371989	0.537111
chr10	119076108	119076356	249	0.334323	0.0723421	0.649696	0.537645	0.0502027	0.477567	-0.447449	0.0391848	0.0963178	-0.24891	0.241646	0.399967
chr10	119079427	119079617	191	-0.0805547	0.684612	0.993374	0.090048	0.897247	0.988945	-0.498665	0.0506388	0.117228	-0.334106	0.135067	0.265781
chr10	119081040	119081192	153	0.110595	0.649193	0.991317	0.0751989	0.914775	0.990292	-0.178184	0.837461	0.896842	-0.222015	0.401473	0.565597
chr10	119086456	119086701	246	0.2715	0.255905	0.896759	-0.173122	0.440572	0.888113	0.497322	0.0318009	0.0818879	0.0465858	0.717904	0.823143
chr10	119100611	119100818	208	-0.86459	3.56406e-05	0.00482599	0.029247	0.830938	0.979119	-0.594827	0.00410676	0.0162808	0.295141	0.329354	0.494391
chr10	119138366	119138655	290	0.0248903	0.875206	0.998802	-0.498537	0.0677445	0.537677	0.73735	0.000882755	0.00470084	0.208191	0.256205	0.416715
chr10	119160144	119160585	442	-0.0772513	0.607565	0.986874	-0.109119	0.503189	0.910205	0.214832	0.107467	0.208609	0.177041	0.292785	0.456894
chr10	119161931	119162393	463	0.0641844	0.696557	0.993858	-0.125637	0.282938	0.814618	0.277434	0.0450972	0.107193	0.081412	0.576002	0.716981
chr10	119168914	119169100	187	-0.394502	0.177245	0.831693	0.0733308	0.63448	0.946073	-0.699236	0.00661771	0.0238407	-0.233668	0.312011	0.476875
chr10	119185134	119185282	149	-0.518586	0.0263753	0.42904	-0.610007	0.0256546	0.362793	1.14888	2.06357e-05	0.000217369	1.0465	0.000142117	0.00133841
chr10	119192193	119192458	266	-0.257498	0.177116	0.831538	-0.0807842	0.830064	0.978998	0.169983	0.633202	0.748121	0.346767	0.188801	0.336753
chr10	119192538	119192850	313	0.167305	0.330425	0.93414	-0.0706616	0.788323	0.972416	0.265488	0.208348	0.341649	0.0244927	0.91177	0.948289
chr10	119199840	119200205	366	-0.45204	0.00925895	0.254739	-0.120757	0.647855	0.948523	-0.242591	0.202724	0.334703	0.0849626	0.62916	0.758537
chr10	119221659	119221941	283	0.0759415	0.658502	0.992159	0.195197	0.332135	0.841573	-0.367946	0.0610273	0.135275	-0.251746	0.179985	0.325734
chr10	119231484	119231787	304	-0.162271	0.369769	0.947615	0.0480338	0.817351	0.977058	-0.518664	0.0130967	0.0409513	-0.311804	0.104824	0.221552
chr10	119239770	119240968	1199	-0.00129939	0.991808	0.999571	0.00203686	0.989673	0.99844	-0.148692	0.0955944	0.190765	-0.149411	0.165313	0.306585
chr10	119262171	119263328	1158	-0.042611	0.669073	0.992713	0.0749606	0.572637	0.929123	0.0312571	0.786868	0.861783	0.143825	0.17356	0.317495
chr10	119447584	119447829	246	-0.0327498	0.922782	0.999509	0.325077	0.156023	0.700166	0.104737	0.699836	0.799196	0.460595	0.023726	0.074082
chr10	119541704	119542115	412	-0.151189	0.430695	0.962379	0.158123	0.523875	0.915678	-0.239153	0.234741	0.372485	0.0644051	0.795435	0.875395
chr10	119615239	119615633	395	0.0315895	0.888294	0.999152	0.0645563	0.802764	0.97441	0.0691873	0.6721	0.778057	0.0964859	0.603176	0.73831
chr10	119803752	119803966	215	-0.279475	0.395046	0.953675	0.400743	0.080789	0.571122	-0.947298	3.30935e-05	0.000320078	-0.2672	0.24273	0.401184
chr10	119871609	119871919	311	-0.05434	0.867378	0.998802	-0.314444	0.419243	0.881951	0.79741	0.00233759	0.010341	0.535763	0.00709667	0.0296233
chr10	119927888	119928607	720	0.146435	0.307102	0.923993	0.135832	0.553987	0.924741	0.3744	0.0278051	0.0737598	0.358372	0.0709966	0.166704
chr10	119928957	119929269	313	0.18553	0.335255	0.936231	0.244288	0.426638	0.883824	0.33831	0.0747514	0.157936	0.389714	0.0892718	0.197338
chr10	120015093	120015395	303	0.0995951	0.691503	0.99376	-0.232751	0.311052	0.830315	1.03688	6.0665e-05	0.000526894	0.698075	0.00146854	0.00867095
chr10	120064536	120064680	145	-0.230888	0.379316	0.949485	0.0889884	0.704946	0.958317	-0.845397	0.000109925	0.000859523	-0.525351	0.0225077	0.0711918
chr10	120112312	120113267	956	0.0847623	0.490336	0.975434	0.0940701	0.512528	0.912642	0.00989946	0.914457	0.947165	0.0133118	0.920708	0.953556
chr10	120125265	120125448	184	-0.123341	0.541038	0.981767	-0.00761817	0.981098	0.997132	-0.551496	0.00199117	0.00908671	-0.438191	0.016513	0.0562779
chr10	120163613	120163786	174	0.342488	0.343335	0.93932	-0.0306506	0.423479	0.88322	0.573489	0.0043139	0.016952	0.186308	0.463796	0.622694
chr10	120165001	120165199	199	-0.00160567	0.926983	0.999509	0.429123	0.206844	0.754879	-0.143819	0.601862	0.723239	0.283938	0.289199	0.453019
chr10	120201479	120201957	479	0.0210862	0.792955	0.996494	0.267421	0.247695	0.790082	-0.44164	0.0450958	0.107193	-0.198602	0.20976	0.362466
chr10	120202093	120202442	350	-0.0238694	0.859324	0.998802	0.242416	0.203963	0.753103	-0.756579	0.000182257	0.00129889	-0.496375	0.00286481	0.0146577
chr10	120208580	120209121	542	0.00694256	0.933251	0.999509	-0.0761886	0.654534	0.949953	0.101741	0.434033	0.57829	0.0131115	0.922483	0.954692
chr10	120220089	120220340	252	0.381582	0.0703203	0.643788	-0.00995035	0.917674	0.990566	-0.00496535	0.906595	0.942349	-0.400273	0.100672	0.215202
chr10	120220878	120221111	234	-0.237824	0.17406	0.828084	0.150019	0.455316	0.893449	-0.244444	0.195113	0.325453	0.140325	0.453647	0.613863
chr10	120226840	120227266	427	-0.0609832	0.60992	0.986936	0.194364	0.269141	0.805173	-0.351978	0.0198732	0.0567517	-0.101868	0.432472	0.594768
chr10	120233696	120233894	199	-0.0922931	0.77998	0.996494	-0.317943	0.300791	0.824346	0.475211	0.0163416	0.0487469	0.246793	0.349541	0.514645
chr10	120234057	120234286	230	-0.556324	0.0131165	0.306634	-0.122767	0.596325	0.93694	-0.779906	0.00112673	0.00573324	-0.349965	0.0783503	0.179297
chr10	120270957	120271094	138	-0.22171	0.470267	0.970076	-0.130416	0.829933	0.978982	-0.799426	0.000673419	0.0037723	-0.706546	0.0067042	0.0283515
chr10	120366135	120366325	191	-0.118184	0.587157	0.98491	-0.100784	0.824579	0.977893	0.234913	0.393531	0.539642	0.24923	0.261081	0.422287
chr10	120377516	120377664	149	-0.380031	0.140784	0.788694	-0.0731182	0.89368	0.988243	-0.180138	0.417267	0.562301	0.123299	0.672783	0.791192
chr10	120384827	120385261	435	0.0411548	0.810185	0.996565	0.044162	0.733733	0.963148	0.220617	0.27946	0.422489	0.218571	0.210133	0.362939
chr10	120391047	120391722	676	-0.0887357	0.532507	0.979942	-0.115017	0.550969	0.923431	0.440045	0.00241463	0.0106126	0.410247	0.0157783	0.0543702
chr10	120417469	120417940	472	0.0683951	0.64396	0.99092	0.0962597	0.659027	0.950612	-0.071635	0.704345	0.802739	-0.0486386	0.781066	0.866243
chr10	120421982	120422376	395	0.0367808	0.802073	0.996494	-0.254206	0.370907	0.862432	-0.182105	0.417313	0.562348	-0.47665	0.0505029	0.129927
chr10	120457114	120457295	182	-0.29724	0.171877	0.824959	-0.0646298	0.869743	0.984942	0.16814	0.42045	0.565496	0.395945	0.0902363	0.198814
chr10	120459895	120460091	197	-0.0879419	0.681649	0.993374	0.439617	0.162751	0.70904	-0.412734	0.180191	0.307028	0.109051	0.581932	0.721781
chr10	120557968	120558170	203	-0.783633	0.000294473	0.0261851	-0.190247	0.262537	0.800368	-0.0838961	0.591227	0.714515	0.501281	0.0527496	0.134128
chr10	120580622	120580782	161	-0.461324	0.0424094	0.530767	-0.859388	0.0460973	0.462728	1.67701	2.38724e-06	3.66467e-05	1.27413	2.68173e-06	4.93932e-05
chr10	120582516	120582850	335	0.273566	0.10412	0.729841	0.287597	0.185221	0.733869	0.558728	0.00549386	0.020539	0.569796	0.00442426	0.0205746
chr10	120636033	120636559	527	0.161448	0.321096	0.929688	-0.0930446	0.610388	0.939757	0.0478377	0.791512	0.864959	-0.20924	0.184207	0.331159
chr10	120665688	120666073	386	0.0155854	0.844779	0.997868	-0.535351	0.240992	0.785311	0.878311	0.00709348	0.0251616	0.327332	0.134634	0.265189
chr10	120667126	120667263	138	-0.601108	0.0165913	0.346695	0.287808	0.136784	0.674776	-1.39653	3.81016e-09	1.5236e-07	-0.507293	0.0106003	0.0401743
chr10	120691554	120691713	160	0.292534	0.27674	0.909683	0.228691	0.300008	0.823899	0.622546	0.0303312	0.0788974	0.551412	0.0306823	0.0897175
chr10	120694122	120694410	289	0.533741	0.00394815	0.154912	0.0488587	0.884717	0.987002	1.1217	2.11476e-06	3.31216e-05	0.632946	0.00906626	0.0356527
chr10	120701963	120702104	142	-0.368256	0.273963	0.907871	0.0512717	0.751838	0.966451	-0.768374	0.00727405	0.0256602	-0.347876	0.0895176	0.197713
chr10	120745078	120745496	419	-0.0903825	0.585098	0.984602	-0.14732	0.513622	0.912932	0.194008	0.376778	0.523343	0.131891	0.416498	0.579727
chr10	120751359	120751653	295	0.0372273	0.869091	0.998802	-0.348268	0.599935	0.937552	1.21884	0.00109837	0.00561364	0.831526	0.00175565	0.00999547
chr10	120751962	120752624	663	0.061154	0.68965	0.993595	0.0430905	0.758366	0.967596	0.339641	0.0295727	0.0773968	0.316007	0.0359176	0.100836
chr10	120763910	120764403	494	0.0061021	0.894833	0.99933	-0.344007	0.168553	0.716129	0.139735	0.687176	0.789609	-0.212584	0.172341	0.315871
chr10	120775435	120775618	184	0.345343	0.0972564	0.715663	-0.240121	0.26608	0.803228	0.341528	0.0983261	0.194968	-0.250201	0.27411	0.436727
chr10	120810891	120811100	210	0.0760124	0.677013	0.993374	-0.33494	0.47068	0.899084	0.71514	0.0204774	0.0581153	0.299428	0.143954	0.27796
chr10	120864572	120864782	211	-0.40721	0.101569	0.723557	0.375052	0.0817014	0.573353	-1.34309	9.67075e-10	4.52084e-08	-0.563185	0.0113032	0.0421226
chr10	120876180	120876560	381	-0.189534	0.220779	0.869895	0.373671	0.122822	0.653978	-1.04087	1.39202e-06	2.33519e-05	-0.482621	0.0023928	0.012743
chr10	120882414	120882710	297	0.0286809	0.848401	0.998143	-0.225106	0.236149	0.781484	0.382527	0.0284361	0.075099	0.121756	0.48622	0.642209
chr10	120895261	120895675	415	0.000269232	0.97841	0.999509	-0.223021	0.23984	0.784126	0.220403	0.220271	0.355704	-0.00719361	0.995007	0.997285
chr10	120898883	120899207	325	0.210293	0.0866356	0.688761	0.151558	0.295321	0.821036	0.11942	0.482821	0.622382	0.0582008	0.74041	0.838624
chr10	120914937	120915460	524	0.269993	0.0316635	0.468839	0.153827	0.514017	0.912932	0.577039	0.000213702	0.00147792	0.456787	0.00206398	0.0113379
chr10	120979154	120979701	548	-0.0605276	0.596186	0.985572	0.116765	0.467842	0.898313	-0.256685	0.0316407	0.0815609	-0.0843025	0.539152	0.686775
chr10	120986315	120986532	218	-0.347239	0.18531	0.838916	0.777264	0.0334063	0.405584	0.60513	0.0283407	0.0748951	1.71979	1.84598e-13	1.72755e-11
chr10	121031929	121032108	180	-0.0515224	0.9369	0.999509	0.154222	0.503351	0.910207	-0.882999	0.000365898	0.00229786	-0.682251	0.008117	0.0327745
chr10	121033419	121034098	680	-0.105186	0.572615	0.983552	0.0362585	0.741737	0.964434	-0.74879	1.78035e-06	2.86535e-05	-0.608386	0.000118916	0.00115515
chr10	121059137	121059814	678	0.133064	0.286061	0.91495	-0.121512	0.387021	0.870819	0.123568	0.41134	0.556815	-0.134339	0.241699	0.400023
chr10	121089322	121089673	352	-0.190331	0.150322	0.798164	-0.14042	0.477763	0.901822	-0.26252	0.0805066	0.167181	-0.216999	0.159353	0.298625
chr10	121089945	121090406	462	-0.00431699	0.945026	0.999509	0.0271938	0.931666	0.992077	0.132067	0.466842	0.60802	0.157788	0.324365	0.489331
chr10	121108682	121108892	211	-0.217371	0.262836	0.901526	-0.0271829	0.9391	0.99268	-0.52636	0.0148525	0.045271	-0.338715	0.0620639	0.151138
chr10	121120744	121121211	468	0.0234319	0.861988	0.998802	0.0844493	0.56011	0.925612	0.189525	0.233424	0.370971	0.246225	0.0353188	0.0995793
chr10	121121369	121121841	473	0.219142	0.0999692	0.721457	0.23456	0.0999886	0.612618	-0.030831	0.764438	0.845947	-0.0189789	0.871469	0.923759
chr10	121123681	121123974	294	0.130354	0.362412	0.944686	0.017312	0.895482	0.988463	-0.205608	0.264714	0.406313	-0.321143	0.0428722	0.114893
chr10	121128853	121129681	829	0.274878	0.025298	0.42222	-0.0404026	0.829628	0.978981	-0.0784394	0.516582	0.652012	-0.399058	0.01967	0.0642703
chr10	121206088	121206583	496	0.0705502	0.622892	0.988436	0.250803	0.150056	0.693345	-0.447394	0.0107192	0.0349754	-0.273722	0.0550187	0.138318
chr10	121256493	121256747	255	-0.231862	0.319789	0.929376	0.274594	0.111259	0.635134	-0.805989	2.34969e-05	0.000241538	-0.300124	0.128218	0.256096
chr10	121295481	121295774	294	-0.036366	0.804255	0.996494	-0.293396	0.225586	0.771881	1.13746	8.09523e-09	2.92603e-07	0.877139	1.03967e-06	2.1996e-05
chr10	121297300	121297706	407	0.0812096	0.584584	0.984594	-0.40532	0.0216518	0.334838	0.428764	0.0207409	0.0587255	-0.0626588	0.638294	0.765432
chr10	121310868	121311137	270	0.471915	0.0273735	0.436582	0.838134	0.00489735	0.155154	-0.74568	0.0169572	0.0501426	-0.385025	0.0741264	0.172061
chr10	121315474	121315662	189	0.0730585	0.76948	0.996494	-0.406032	0.309503	0.829195	0.696517	0.0203683	0.0578543	0.213214	0.353294	0.51844
chr10	121316427	121316716	290	0.0219766	0.914558	0.999509	-0.100831	0.794531	0.973309	0.134091	0.575269	0.701595	0.00490236	0.906138	0.944958
chr10	121330999	121331283	285	0.0353622	0.728169	0.995175	0.0852486	0.735625	0.9634	-0.0842914	0.715152	0.810696	-0.0355074	0.79628	0.875952
chr10	121332515	121332760	246	-0.0348478	0.908889	0.999509	0.0180134	0.827178	0.978473	-0.0844682	0.497022	0.634768	-0.0336249	0.839966	0.90434
chr10	121334699	121334856	158	-0.216523	0.269727	0.905976	-0.175553	0.499538	0.909391	-0.563641	0.00329707	0.0136404	-0.523595	0.0105269	0.0399648
chr10	121343937	121344197	261	0.33858	0.0636317	0.62372	-0.0497422	0.83207	0.979535	0.241627	0.160861	0.282273	-0.153185	0.490924	0.646361
chr10	121349499	121350050	552	0.0735688	0.757354	0.996494	0.429071	0.166712	0.713568	-0.25003	0.325449	0.471365	0.10311	0.628089	0.757721
chr10	121351262	121351962	701	-0.128255	0.450386	0.965187	0.30014	0.0919856	0.59704	-0.559435	0.00258564	0.0112137	-0.134799	0.383971	0.548593
chr10	121364673	121365204	532	0.0470603	0.658329	0.992159	-0.0794123	0.544469	0.921583	-0.0320419	0.742468	0.83036	-0.162836	0.110731	0.230454
chr10	121365383	121366296	914	0.139507	0.210564	0.862733	0.0605941	0.649361	0.948811	0.0124192	0.935741	0.960926	-0.071455	0.543465	0.690301
chr10	121374585	121374953	369	0.0727045	0.663623	0.992267	0.251788	0.214913	0.762586	-0.0168834	0.830572	0.892268	0.157881	0.30186	0.466348
chr10	121380626	121380841	216	0.0579166	0.676057	0.993374	-0.0229431	0.950056	0.993963	0.488076	0.0779278	0.163124	0.405993	0.206952	0.358967
chr10	121381429	121381769	341	0.211789	0.309475	0.924639	0.550972	0.0801096	0.569532	0.235816	0.258022	0.399087	0.56487	0.0320763	0.0926675
chr10	121409721	121409964	244	0.00821308	0.889123	0.999223	-0.180458	0.772536	0.970477	0.206303	0.694709	0.795371	0.0209786	0.987564	0.992813
chr10	121412175	121412343	169	-0.286425	0.249577	0.893315	0.0484974	0.696196	0.956742	0.0448383	0.913919	0.946857	0.376565	0.110614	0.230254
chr10	121412982	121413107	126	0.134608	0.380633	0.949632	0.0141685	0.850217	0.982075	-0.195643	0.370875	0.517472	-0.317649	0.137757	0.269482
chr10	121426787	121427095	309	0.03222	0.812417	0.996609	-0.0809341	0.645386	0.947644	-0.0183095	0.836123	0.895869	-0.136415	0.34585	0.510992
chr10	121429124	121429450	327	0.152502	0.257444	0.89768	-0.0575597	0.852023	0.982333	0.0288488	0.96949	0.98169	-0.18458	0.161787	0.301882
chr10	121429618	121430369	752	0.1081	0.414763	0.958502	0.00167902	0.975168	0.996253	0.0351465	0.800161	0.870949	-0.0743504	0.599788	0.735592
chr10	121432077	121432287	211	-0.0325082	0.924083	0.999509	0.0158262	0.963667	0.994981	0.157104	0.340805	0.487211	0.203576	0.322634	0.487592
chr10	121439260	121439680	421	0.0521218	0.749764	0.995428	-0.326437	0.0365627	0.421112	0.743203	1.8985e-05	0.000202803	0.360442	0.00561983	0.0247743
chr10	121445814	121446223	410	0.0601534	0.68022	0.993374	-0.0413638	0.899099	0.98923	-0.195572	0.233274	0.370864	-0.299629	0.0516307	0.131984
chr10	121455153	121455376	224	0.106566	0.677626	0.993374	-0.359576	0.137769	0.676128	0.336166	0.188666	0.31762	-0.134539	0.510347	0.66291
chr10	121457504	121457672	169	0.0123358	0.923734	0.999509	0.116446	0.89209	0.987884	0.194248	0.332902	0.479025	0.292845	0.207957	0.360202
chr10	121469010	121469317	308	-0.10071	0.569951	0.983309	-0.153848	0.4474	0.89037	0.0764208	0.710087	0.806914	0.019421	0.885023	0.932188
chr10	121470353	121470503	151	-0.198072	0.274618	0.908268	0.305563	0.221652	0.769343	-0.240176	0.290785	0.434859	0.260175	0.169807	0.312634
chr10	121475786	121475943	158	-0.0337051	0.87142	0.998802	0.0310143	0.98106	0.997132	-0.563176	0.00209357	0.00945119	-0.501706	0.00145573	0.00860896
chr10	121476186	121476969	784	-0.0149951	0.912555	0.999509	0.00371839	0.981264	0.99715	-0.153262	0.174085	0.299408	-0.138199	0.249952	0.40953
chr10	121486325	121486849	525	0.0305034	0.796162	0.996494	-0.248447	0.0420573	0.446112	0.331987	0.0116761	0.0373996	0.0492069	0.639456	0.766299
chr10	121488561	121489090	530	0.0338176	0.783391	0.996494	-0.154623	0.362895	0.858637	0.293775	0.0946618	0.189347	0.100722	0.399224	0.563497
chr10	121489943	121490310	368	0.0366005	0.78038	0.996494	-0.126999	0.360387	0.857303	-0.0586477	0.701234	0.800277	-0.225096	0.0853495	0.190905
chr10	121493640	121493831	192	-0.121592	0.429438	0.962107	-0.420798	0.0168037	0.29632	0.521662	0.00169332	0.00796289	0.217756	0.150499	0.286812
chr10	121496787	121496952	166	0.162443	0.413937	0.958219	-0.202423	0.394432	0.873796	0.0840808	0.575425	0.701672	-0.288002	0.21936	0.374182
chr10	121498397	121498941	545	0.115092	0.380383	0.949586	-0.371729	0.0127835	0.257394	0.207254	0.174001	0.299326	-0.283341	0.0212121	0.0680925
chr10	121499885	121500416	532	-0.00120997	0.97698	0.999509	-0.174675	0.133612	0.668536	0.208909	0.100395	0.198015	0.0310935	0.758651	0.850988
chr10	121505179	121505570	392	-0.206151	0.143953	0.790559	-0.156564	0.300727	0.824346	-0.0548978	0.782276	0.858605	-0.00941873	0.936895	0.963583
chr10	121506664	121506922	259	-0.000965919	0.860911	0.998802	0.0386818	0.681609	0.95468	0.0720798	0.834232	0.89478	0.110734	0.570515	0.712318
chr10	121510142	121510490	349	0.122301	0.378428	0.949485	-0.117151	0.492714	0.906972	0.234946	0.114996	0.219565	-0.00791735	0.916959	0.951382
chr10	121513051	121513317	267	0.180185	0.273694	0.907799	-0.316994	0.194479	0.744391	0.303392	0.122912	0.230599	-0.195768	0.335426	0.500331
chr10	121516170	121516599	430	-0.0483958	0.798148	0.996494	-0.08556	0.587772	0.934628	-0.513978	0.00159513	0.0076009	-0.552882	0.00218144	0.0118466
chr10	121519784	121520019	236	-0.0138157	0.965952	0.999509	-0.143382	0.5366	0.919775	0.0561502	0.804718	0.874428	-0.0754073	0.708411	0.816291
chr10	121571524	121571818	295	0.169085	0.336089	0.936808	0.190847	0.239326	0.783947	0.393031	0.0476793	0.111903	0.410113	0.00689165	0.028965
chr10	121580491	121580642	152	-0.679638	0.0032492	0.13684	0.0953397	0.810159	0.975668	-0.274897	0.493235	0.631467	0.49456	0.0206946	0.0667982
chr10	121585168	121585480	313	-0.317423	0.0932698	0.70604	0.145196	0.507766	0.911513	-0.74929	0.000537856	0.003142	-0.290246	0.131579	0.260861
chr10	121585965	121586314	350	-0.0600559	0.631265	0.989576	0.177901	0.457661	0.894229	-0.0976011	0.712482	0.808749	0.134803	0.379939	0.544807
chr10	121586628	121587181	554	0.0289946	0.833837	0.997221	0.234451	0.119584	0.6486	-0.264176	0.0651296	0.142166	-0.0635684	0.585178	0.724331
chr10	121596699	121596956	258	0.131992	0.531442	0.979833	-0.484419	0.11654	0.642627	0.14447	0.615179	0.733796	-0.475952	0.0416844	0.112608
chr10	121613651	121613944	294	-0.0593988	0.763578	0.996494	-0.135428	0.685134	0.954972	0.00195953	0.888266	0.930432	-0.0780061	0.674416	0.792496
chr10	121615469	121616258	790	-0.0891454	0.448506	0.964973	-0.0904719	0.565973	0.927447	0.366823	0.00195747	0.00895792	0.359801	0.0157503	0.0543015
chr10	121622520	121622858	339	0.0446876	0.784611	0.996494	-0.149895	0.46302	0.896353	0.489767	0.00341488	0.0140194	0.290775	0.0803074	0.182588
chr10	121624814	121624996	183	0.0769871	0.660243	0.992214	-0.386461	0.039989	0.436861	0.480225	0.00991392	0.0328701	0.0104243	0.947301	0.969723
chr10	121626067	121626921	855	0.0252417	0.813087	0.996609	0.00729514	0.962627	0.994926	-0.270984	0.0105441	0.0345026	-0.293526	0.0164599	0.0561436
chr10	121689695	121689901	207	-0.241272	0.301913	0.922068	-0.2269	0.333444	0.842645	-0.654289	0.00507232	0.019278	-0.643915	0.000725343	0.00494561
chr10	121703753	121703893	141	-0.294992	0.236591	0.883075	0.537949	0.224703	0.771766	-0.53182	0.175965	0.301701	0.294066	0.345193	0.510327
chr10	121705529	121706166	638	0.0128879	0.932108	0.999509	0.0449542	0.814205	0.976107	-0.781163	4.02451e-05	0.000375629	-0.75446	1.76842e-05	0.000239061
chr10	121739580	121740176	597	-0.00033398	0.995578	0.99963	0.208176	0.31483	0.832776	-0.103228	0.585226	0.709701	0.101187	0.542192	0.689264
chr10	121771003	121771229	227	-0.12146	0.614777	0.987291	0.0177686	0.914951	0.990292	-0.247353	0.225096	0.361251	-0.111046	0.497697	0.652253
chr10	121773719	121774242	524	-0.00235408	0.966166	0.999509	-0.260463	0.302074	0.824953	0.876281	3.37399e-08	1.00493e-06	0.612864	0.0042663	0.0199879
chr10	121788589	121788832	244	-0.243435	0.164866	0.815934	-0.274043	0.332256	0.8417	-0.256726	0.230973	0.368143	-0.291804	0.220061	0.374934
chr10	121971648	121972085	438	-0.0478003	0.754753	0.995915	-0.469467	0.0238076	0.350772	0.580656	0.000498386	0.00295486	0.153877	0.352215	0.517418
chr10	121983991	121984254	264	0.0819509	0.640318	0.99042	-0.159608	0.88296	0.986947	0.502353	0.163093	0.285226	0.259285	0.233176	0.390331
chr10	122008725	122009107	383	0.0989425	0.499952	0.976839	0.0234958	0.816472	0.976692	0.241087	0.112212	0.215554	0.160354	0.260644	0.421749
chr10	122017870	122018043	174	-0.25428	0.125909	0.767984	-0.332566	0.126029	0.657965	-0.400485	0.0697374	0.149776	-0.486991	0.0245568	0.0760535
chr10	122018572	122018785	214	-0.0118986	0.958818	0.999509	-0.176785	0.584609	0.93334	0.0355816	0.973661	0.984259	-0.132662	0.496143	0.650859
chr10	122020339	122020534	196	-0.0264116	0.958729	0.999509	-0.219425	0.372322	0.863092	-0.295544	0.287964	0.431741	-0.494717	0.0374905	0.10412
chr10	122029877	122030064	188	-0.0988835	0.584	0.984594	-0.27705	0.263812	0.801338	0.134123	0.485797	0.62478	-0.0505177	0.845902	0.908316
chr10	122047798	122047939	142	-0.101965	0.709767	0.994885	0.302043	0.275233	0.808972	-0.745305	0.0038095	0.015305	-0.345518	0.0631601	0.153021
chr10	122051854	122052113	260	-0.373527	0.0307824	0.46249	0.210188	0.188106	0.737222	-0.468703	0.0015597	0.00746542	0.113531	0.547148	0.693436
chr10	122054624	122054795	172	-0.0644537	0.98345	0.999509	-0.512275	0.119643	0.6486	-0.19688	0.358875	0.505703	-0.644702	0.0463466	0.121846
chr10	122096924	122097708	785	0.108357	0.433935	0.962932	0.136273	0.261562	0.799499	0.0366782	0.734199	0.824483	0.0587171	0.668189	0.787699
chr10	122105527	122105754	228	-0.131474	0.608731	0.986874	0.22028	0.217631	0.765226	-0.980541	1.74836e-09	7.62153e-08	-0.631379	0.00447216	0.0207482
chr10	122105911	122106178	268	0.449198	0.172205	0.825355	0.948685	0.00980658	0.223315	-0.532244	0.0650456	0.142018	-0.0386218	0.976426	0.986871
chr10	122183116	122183346	231	0.0943449	0.617919	0.987834	-0.139558	0.741627	0.964434	-0.337661	0.0634265	0.139359	-0.571188	0.0014238	0.00845222
chr10	122258696	122259067	372	0.117416	0.65886	0.992159	0.548508	0.0387793	0.430945	0.408521	0.0575861	0.129391	0.831771	0.00102978	0.00653351
chr10	122261464	122261738	275	0.675616	0.000607975	0.0448105	0.101271	0.589871	0.935336	0.591377	0.0455748	0.108046	0.0151443	0.911681	0.948251
chr10	122274169	122274667	499	-0.0982002	0.483435	0.973953	0.128354	0.413506	0.880085	0.00504645	0.91003	0.944466	0.228826	0.160575	0.300272
chr10	122308698	122309400	703	-0.12272	0.384373	0.950398	0.0462718	0.69841	0.957015	-0.0205547	0.772436	0.85167	0.145944	0.330857	0.495844
chr10	122313989	122314359	371	-0.265176	0.45686	0.966753	0.315498	0.478885	0.902067	-0.266777	0.506595	0.643211	0.313261	0.424725	0.587491
chr10	122326785	122327435	651	-0.10288	0.668258	0.992713	0.284628	0.125052	0.656739	-0.345772	0.127277	0.23664	0.0386052	0.853116	0.91259
chr10	122336327	122336548	222	-1.0736	1.5046e-07	4.22019e-05	-0.470199	0.130986	0.665487	-0.525305	0.0100764	0.0332863	0.0778148	0.860483	0.917079
chr10	122342436	122342726	291	0.25484	0.0993842	0.719616	0.36166	0.0780364	0.564334	-0.0939346	0.565198	0.693308	0.00802693	0.986143	0.992055
chr10	122343276	122343858	583	-0.0264747	0.789594	0.996494	0.130797	0.463159	0.896353	-0.355817	0.0298155	0.077862	-0.203668	0.0990183	0.212607
chr10	122362927	122363311	385	0.396386	0.0376418	0.503807	0.0684946	0.594693	0.936538	0.147191	0.720844	0.814808	-0.179947	0.340367	0.505405
chr10	122378665	122378910	246	0.1623	0.295975	0.920186	0.0210369	0.846624	0.981178	-0.0127005	0.76117	0.84372	-0.155853	0.480483	0.637377
chr10	122379520	122380629	1110	0.0867836	0.462431	0.968301	0.0606791	0.618475	0.941395	-0.172279	0.156706	0.276812	-0.202803	0.079077	0.180509
chr10	122384996	122385209	214	0.206388	0.148819	0.796101	0.217214	0.300911	0.824418	-0.259471	0.146535	0.263166	-0.25247	0.0941307	0.204952
chr10	122386584	122387701	1118	0.0193801	0.875965	0.998802	0.0666485	0.631162	0.945366	-0.0454246	0.69219	0.793448	-0.00206222	0.982556	0.990146
chr10	122408773	122408975	203	0.0712095	0.633694	0.989687	-0.17956	0.613742	0.940389	0.0137778	0.878137	0.923885	-0.239468	0.317997	0.482931
chr10	122410712	122411223	512	0.360538	0.0216759	0.394133	-0.0116278	0.981992	0.99731	1.09318	4.31739e-10	2.21789e-08	0.71901	0.000771821	0.00519468
chr10	122434682	122434865	184	-0.0959921	0.611514	0.986936	0.458436	0.0625998	0.521993	-0.487447	0.0295342	0.07732	0.0616953	0.767678	0.857157
chr10	122447271	122447840	570	0.117053	0.436896	0.962932	-0.0646782	0.822699	0.977722	-0.597646	0.000646199	0.00364959	-0.780136	1.23152e-05	0.000177323
chr10	122448366	122448583	218	0.543929	0.0214407	0.391856	0.143337	0.378775	0.866875	-0.353283	0.0896598	0.181726	-0.752906	0.000403217	0.00309806
chr10	122455734	122456329	596	0.207797	0.0538059	0.584166	0.0961779	0.473821	0.899639	0.166558	0.136898	0.249879	0.0498178	0.665808	0.785983
chr10	122469324	122470080	757	0.209099	0.104727	0.730722	0.383464	0.0381737	0.428189	-0.227824	0.178638	0.30509	-0.0559078	0.698329	0.809367
chr10	122500095	122500358	264	0.507727	0.0224548	0.39959	0.419999	0.0769284	0.561452	-0.0900484	0.596796	0.719068	-0.18113	0.448762	0.609453
chr10	122514257	122514380	124	0.450019	0.0228497	0.403608	0.557754	0.0297125	0.387316	0.0575428	0.791395	0.864915	0.163613	0.569064	0.71124
chr10	122515671	122516200	530	0.175305	0.120691	0.759374	0.227731	0.095037	0.603635	-0.0522104	0.607253	0.727754	-0.00229748	0.964293	0.979672
chr10	122519259	122519753	495	0.418383	0.0148139	0.326731	0.558684	0.00693038	0.186144	-0.384672	0.0333436	0.0850063	-0.246476	0.194738	0.344035
chr10	122525776	122526083	308	-0.146559	0.583481	0.984594	0.291463	0.155676	0.699464	-1.11955	3.32628e-06	4.81482e-05	-0.683108	0.000551205	0.00396953
chr10	122529296	122529711	416	-0.0930609	0.704445	0.994613	0.0882417	0.769584	0.970035	-0.708106	0.0020174	0.00918248	-0.52923	0.0108992	0.0410156
chr10	122553226	122553342	117	-0.609827	0.00989438	0.263463	-0.216246	0.596263	0.93694	-0.949532	2.24085e-05	0.000232271	-0.555305	0.00699294	0.0292962
chr10	122569846	122570109	264	0.334256	0.133923	0.779511	-0.316878	0.395557	0.874813	0.410415	0.150908	0.269083	-0.24372	0.350839	0.515918
chr10	122678572	122679066	495	0.274324	0.0788683	0.669172	0.258513	0.235229	0.780756	-0.561284	0.00417756	0.0165179	-0.58251	0.000496009	0.0036488
chr10	122782769	122783028	260	0.246261	0.308606	0.924517	0.13387	0.87382	0.985471	0.187861	0.341433	0.487832	0.0677214	0.698783	0.809703
chr10	122794337	122794871	535	0.194352	0.235841	0.882158	0.165968	0.499763	0.909391	-0.296732	0.145034	0.261033	-0.330302	0.0646705	0.155729
chr10	122800438	122800666	229	0.0192358	0.898078	0.99933	0.0500821	0.872249	0.985121	0.188332	0.315148	0.460731	0.212844	0.227955	0.384297
chr10	122804018	122804161	144	-0.0977257	0.706197	0.994885	0.131937	0.609549	0.939532	-0.630265	0.00305174	0.0128128	-0.401814	0.033052	0.0947417
chr10	122807097	122807425	329	-0.330214	0.0443206	0.540617	0.137248	0.382385	0.868571	-0.550271	0.00209584	0.00945971	-0.0833839	0.620831	0.752033
chr10	122815140	122815377	238	0.041975	0.947383	0.999509	-0.055695	0.931232	0.992071	0.317452	0.350364	0.496997	0.216156	0.216307	0.370413
chr10	122855182	122855595	414	0.113873	0.47906	0.972383	0.218871	0.306329	0.82752	0.778539	0.000169166	0.00122155	0.880762	4.95353e-06	8.29985e-05
chr10	122859359	122859682	324	0.0551566	0.78902	0.996494	0.500918	0.0474952	0.468485	0.378147	0.0541629	0.123486	0.818559	0.000368339	0.0028877
chr10	122886162	122887003	842	0.0495373	0.758628	0.996494	0.338082	0.0962592	0.606023	-1.61728	9.80269e-26	3.2844e-23	-1.33026	5.35895e-08	1.67278e-06
chr10	122985594	122986768	1175	0.0357741	0.742812	0.995175	0.0367394	0.873107	0.985337	-0.294927	0.110756	0.213412	-0.300207	0.0237004	0.0740292
chr10	123005305	123005555	251	-0.0743023	0.776489	0.996494	0.110201	0.564156	0.926877	-0.346926	0.103779	0.20319	-0.163931	0.485152	0.641317
chr10	123052142	123052416	275	-0.129592	0.465837	0.969078	-0.495641	0.159726	0.705359	0.640732	0.0162312	0.0484985	0.274213	0.188571	0.336404
chr10	123072165	123072342	178	0.162621	0.293124	0.919222	-0.188119	0.557141	0.925283	0.789314	0.000794883	0.00431411	0.435707	0.0112612	0.0420075
chr10	123076191	123077021	831	0.00883121	0.939864	0.999509	0.148899	0.323294	0.837486	-0.00444026	0.996758	0.998009	0.130047	0.300294	0.464652
chr10	123091850	123092073	224	-0.0540047	0.904947	0.999368	-0.0760636	0.911811	0.990122	-0.290424	0.113891	0.217972	-0.311233	0.139277	0.271632
chr10	123112546	123112697	152	0.056391	0.828829	0.996765	0.496301	0.107261	0.627409	0.19238	0.467233	0.608357	0.628183	0.0153407	0.0531946
chr10	123118267	123118624	358	0.170674	0.257156	0.89751	-0.324616	0.0313302	0.39576	0.457697	0.00798633	0.0276491	-0.0412958	0.712178	0.819074
chr10	123120707	123121329	623	0.0513439	0.693265	0.993826	-0.0681062	0.583856	0.933197	0.252219	0.106466	0.20718	0.127324	0.223811	0.379389
chr10	123136046	123136638	593	0.349316	0.0400854	0.517769	-0.12114	0.545941	0.921902	-0.712838	8.03614e-06	0.000100652	-1.1883	4.49984e-09	1.8655e-07
chr10	123196040	123196381	342	-0.153488	0.45449	0.96616	0.0591665	0.89105	0.987794	-0.404452	0.0751379	0.158566	-0.195583	0.202567	0.353649
chr10	123196577	123197654	1078	-0.00458418	0.967237	0.999509	0.0689439	0.701999	0.957759	-0.257683	0.106296	0.206955	-0.189252	0.121075	0.245939
chr10	123219944	123220131	188	-0.498925	0.285251	0.91495	-0.0454613	0.949888	0.993907	-1.66181	3.67401e-07	7.57885e-06	-1.21002	4.85062e-05	0.000552291
chr10	123263840	123264022	183	-0.217768	0.292195	0.918822	0.288116	0.270544	0.806415	-0.880452	6.55897e-05	0.000561958	-0.380561	0.0585172	0.144759
chr10	123535132	123535285	154	-0.154598	0.395137	0.953675	-0.486247	0.104688	0.621597	0.60657	0.014265	0.0438734	0.269648	0.172044	0.315474
chr10	123536077	123536466	390	-2.12067	8.82437e-18	1.5198e-14	-0.497473	0.060436	0.515376	-0.718243	0.0483568	0.113122	0.897339	2.45814e-05	0.000314869
chr10	123537261	123537603	343	-0.758949	7.24575e-06	0.00128396	-0.804404	5.47353e-05	0.00688011	0.461687	0.00546699	0.020465	0.41152	0.0210576	0.0676957
chr10	123567726	123568102	377	-0.353879	0.00962456	0.25961	-0.165253	0.333705	0.842774	0.374139	0.0164767	0.0490572	0.557755	0.000147446	0.00138013
chr10	123570773	123570982	210	-0.583455	0.00535243	0.185305	-0.548809	0.0357272	0.416537	-0.154217	0.728421	0.820397	-0.123238	0.53252	0.681389
chr10	123588463	123589018	556	0.189159	0.258774	0.898653	0.294191	0.170335	0.717366	0.7498	2.53467e-05	0.00025732	0.849727	1.82041e-05	0.000244976
chr10	123692854	123693147	294	-0.738798	4.68881e-05	0.00608863	-0.854767	0.000107523	0.0113745	1.17105	2.9402e-08	8.92038e-07	1.04836	1.29579e-08	4.78044e-07
chr10	123693492	123693760	269	-0.597122	0.00184524	0.0964173	-0.573756	0.172862	0.720467	1.28604	7.1941e-06	9.16368e-05	1.30898	1.13028e-09	5.39424e-08
chr10	123703656	123703919	264	-0.49448	0.0186672	0.367165	-0.164736	0.723213	0.961105	0.552376	0.0376683	0.0934492	0.879183	6.69924e-05	0.000719772
chr10	123790065	123790338	274	-0.0778825	0.63336	0.989648	-0.571325	0.00516962	0.159793	0.380451	0.0245727	0.0669564	-0.11835	0.479437	0.636487
chr10	123841939	123842533	595	0.215667	0.258695	0.898653	0.0821759	0.747673	0.965396	-0.104137	0.608445	0.728657	-0.241789	0.286103	0.44969
chr10	123843491	123843997	507	-0.0231563	0.856979	0.998519	-0.136486	0.414689	0.880566	0.186364	0.225303	0.361509	0.0691199	0.639016	0.76597
chr10	123846709	123846991	283	0.0344488	0.831134	0.997064	-0.0944772	0.478847	0.902048	0.0776222	0.584003	0.708681	-0.0563185	0.661636	0.782966
chr10	123848639	123848897	259	-0.0633607	0.707122	0.994885	-0.531507	0.0288146	0.383453	0.269071	0.184131	0.311927	-0.200863	0.290109	0.453958
chr10	124218877	124219075	199	0.567735	0.0314046	0.467085	-0.283428	0.361188	0.85765	0.0223028	0.876868	0.923083	-0.834745	0.00159033	0.00924916
chr10	124219411	124219862	452	0.235057	0.155302	0.804471	-0.0596188	0.835002	0.979987	-0.100025	0.546688	0.677798	-0.398931	0.11153	0.231638
chr10	124349362	124349682	321	0.399085	0.0703469	0.643854	0.84034	0.00689665	0.185695	0.099368	0.377769	0.524311	0.531972	0.0242788	0.075397
chr10	124570845	124571019	175	0.488244	0.120188	0.758861	-0.13548	0.776019	0.970904	0.850267	0.00568075	0.0210827	0.223642	0.577151	0.717893
chr10	12460956	12461226	271	-0.140944	0.573552	0.983613	0.334524	0.257569	0.796861	-0.338406	0.198904	0.330082	0.131073	0.640294	0.766868
chr10	124635155	124635352	198	0.0646287	0.891632	0.99933	0.262561	0.436959	0.887274	-3.16232	3.6702e-26	1.27316e-23	-2.9709	1.18252e-17	1.85444e-15
chr10	124668074	124668359	286	0.448963	0.0241006	0.413296	-0.15932	0.74704	0.965248	1.02589	2.80693e-05	0.000279838	0.412607	0.0511566	0.131172
chr10	12469568	12470006	439	0.0533141	0.746982	0.995266	-0.207726	0.404188	0.877564	-0.391177	0.0162353	0.0485047	-0.657202	0.00134967	0.0081028
chr10	12472440	12472747	308	0.0784474	0.539322	0.981278	-0.107301	0.667542	0.952061	0.114429	0.616082	0.734487	-0.0741898	0.587666	0.726288
chr10	124731306	124731787	482	-0.119321	0.651992	0.991545	-0.367767	0.118804	0.646365	0.535314	0.00936499	0.0314226	0.281682	0.282417	0.44579
chr10	124732729	124732923	195	0.421019	0.0495423	0.565684	-0.733589	0.0590257	0.509858	1.3686	4.07828e-07	8.26687e-06	0.209957	0.435805	0.597904
chr10	124744420	124745026	607	-0.22758	0.274528	0.908217	-0.213932	0.353052	0.853743	0.056183	0.840683	0.899028	0.067276	0.782461	0.867214
chr10	125114457	125114636	180	-0.240081	0.173657	0.827528	0.180627	0.320466	0.835727	-0.978966	1.07826e-06	1.8735e-05	-0.562386	0.00636091	0.0272674
chr10	125160996	125161579	584	-0.0549901	0.732497	0.995175	-0.00784257	0.993496	0.998853	-0.0704724	0.610796	0.730458	-0.0280349	0.872695	0.92453
chr10	125164774	125164953	180	0.268855	0.0971848	0.715458	-0.015676	0.951321	0.994144	0.201813	0.375346	0.521959	-0.0862819	0.620893	0.75208
chr10	125265068	125265250	183	-0.301476	0.102968	0.726952	-0.184374	0.408577	0.878937	-0.530943	0.00753822	0.0264003	-0.414936	0.0157465	0.054297
chr10	125265955	125266332	378	-0.0200851	0.849896	0.998143	-0.116012	0.57608	0.930437	0.0684876	0.711879	0.808285	-0.0324765	0.831767	0.898995
chr10	125269330	125269541	212	0.0908656	0.558512	0.983171	0.0434499	0.929133	0.991685	0.190176	0.236247	0.374167	0.140542	0.649471	0.773683
chr10	125270284	125270740	457	0.0365218	0.80563	0.996557	-0.175017	0.449777	0.891367	0.123686	0.401754	0.547492	-0.0921024	0.655986	0.778667
chr10	125282800	125283007	208	-0.693691	0.00368735	0.148538	-0.699462	0.014732	0.278229	-0.414128	0.195767	0.32624	-0.422746	0.0426697	0.114497
chr10	125285318	125285735	418	-0.307916	0.211019	0.86301	0.426362	0.18159	0.729805	-0.591397	0.0293864	0.0770221	0.14093	0.61131	0.744718
chr10	125290112	125290242	131	-0.0644448	0.810101	0.996565	0.0481129	0.798714	0.973986	-0.410592	0.0885645	0.180045	-0.302167	0.308575	0.473333
chr10	125321538	125322058	521	-0.257984	0.0710903	0.646317	-0.202531	0.262987	0.800399	-0.443454	0.0142355	0.0437963	-0.393308	0.00994715	0.0382541
chr10	125324548	125325295	748	-0.0925659	0.419735	0.959803	-0.26304	0.161057	0.706937	0.342602	0.0534072	0.122194	0.167426	0.210068	0.362857
chr10	125328159	125328681	523	-0.0797253	0.54075	0.981767	0.0790126	0.811746	0.976064	-0.261236	0.327576	0.473466	-0.109672	0.408743	0.572522
chr10	125346300	125346834	535	0.157572	0.223966	0.873058	-0.278973	0.0681768	0.538839	0.634975	6.99633e-06	8.95284e-05	0.192849	0.154149	0.291712
chr10	125354746	125355248	503	-0.154482	0.255134	0.896376	-0.124014	0.424855	0.883269	0.327879	0.0318328	0.0819527	0.353562	0.0139591	0.0494968
chr10	125370045	125370519	475	-0.155904	0.275452	0.908852	-0.161121	0.284767	0.815748	0.309621	0.0372311	0.0925591	0.298194	0.0416623	0.112576
chr10	125371628	125371768	141	0.192967	0.182606	0.837288	-0.202083	0.407849	0.878456	0.0704666	0.818712	0.88396	-0.327686	0.0345243	0.0979137
chr10	125375468	125375995	528	-0.058228	0.640586	0.990431	-0.0203229	0.855082	0.982428	0.0895368	0.402408	0.548115	0.122474	0.45415	0.614281
chr10	125384256	125384505	250	0.192221	0.288939	0.916992	0.0374883	0.70517	0.958317	-0.220919	0.401248	0.546976	-0.377865	0.0812294	0.184019
chr10	125389203	125389905	703	-0.121579	0.421317	0.960302	-0.252156	0.18244	0.73061	-0.372492	0.0196429	0.0562463	-0.506598	0.000722488	0.00493094
chr10	125418933	125419146	214	-0.21965	0.396999	0.95402	0.444948	0.094377	0.602024	-1.46808	1.16188e-07	2.87598e-06	-0.80502	4.45144e-05	0.00051451
chr10	125490228	125490712	485	0.0404123	0.760814	0.996494	0.0689519	0.707972	0.959008	0.213541	0.10919	0.211107	0.236862	0.148639	0.28429
chr10	125494485	125494943	459	-0.153775	0.253362	0.895212	0.0320337	0.860299	0.983012	0.0932158	0.549921	0.680448	0.272986	0.104711	0.22137
chr10	125498488	125498645	158	-0.630214	0.00562968	0.190246	0.0409594	0.868873	0.9849	-1.20455	1.70979e-08	5.5764e-07	-0.535347	0.0118973	0.0438572
chr10	125500403	125500642	240	0.23327	0.162754	0.814432	0.197221	0.432612	0.885398	0.155504	0.703807	0.802275	0.119568	0.700537	0.810911
chr10	125538390	125538670	281	-0.21423	0.563887	0.983171	-0.0955676	0.689557	0.955684	-0.765536	0.00187174	0.0086425	-0.646209	0.00846226	0.0338015
chr10	12565766	12565973	208	0.312822	0.120665	0.759374	0.0673067	0.701813	0.957688	0.591788	0.0940464	0.188404	0.340913	0.170936	0.314087
chr10	125725454	125725636	183	0.143109	0.400261	0.954493	0.0304395	0.77947	0.971227	-0.368134	0.166833	0.290158	-0.483254	0.112641	0.233389
chr10	12573762	12573962	201	0.391205	0.0412792	0.523825	-0.12236	0.845555	0.981109	0.732353	0.0135525	0.0421016	0.215586	0.306859	0.471592
chr10	125764509	125764811	303	0.188514	0.35191	0.94216	-0.11313	0.726685	0.96206	0.986248	5.53449e-05	0.000488424	0.681113	0.00123937	0.00756789
chr10	12578275	12578612	338	-0.132692	0.698103	0.993944	-0.327897	0.475603	0.900637	0.5664	0.0403761	0.0985046	0.37265	0.141702	0.27492
chr10	125850451	125850761	311	0.0879953	0.638275	0.990236	-0.0957849	0.697267	0.956837	0.166586	0.46947	0.610508	-0.022171	0.971081	0.983514
chr10	125877421	125877819	399	0.206365	0.266004	0.904187	-0.325341	0.0681619	0.538839	0.32213	0.0704151	0.150941	-0.215446	0.229239	0.385758
chr10	12587953	12588703	751	0.0697505	0.663286	0.992267	-0.3428	0.165796	0.712522	0.251025	0.124752	0.233114	-0.166321	0.455941	0.615834
chr10	125929871	125930352	482	0.0960023	0.409845	0.957937	-0.0091577	0.918567	0.990572	0.277165	0.0225849	0.0627147	0.167587	0.142158	0.275493
chr10	125933521	125933754	234	0.123541	0.663172	0.992267	-0.0947273	0.984929	0.997591	0.316186	0.426745	0.571442	0.0968573	0.650188	0.774209
chr10	125948939	125949241	303	-0.105743	0.796588	0.996494	-0.247101	0.22068	0.76845	0.1196	0.485092	0.624085	-0.0244744	0.767692	0.857163
chr10	125951620	125952039	420	-0.087874	0.542376	0.981767	-0.471737	0.00529232	0.161752	0.169379	0.195561	0.326006	-0.219683	0.173206	0.317038
chr10	125964741	125964973	233	0.068368	0.6308	0.989576	0.0175122	0.941159	0.992984	0.31954	0.0193862	0.0556849	0.262973	0.0486667	0.126469
chr10	125965959	125966346	388	0.129432	0.231757	0.878611	-0.047816	0.648679	0.948694	-0.177851	0.250914	0.391149	-0.359384	0.00115038	0.00713277
chr10	125969178	125969437	260	-0.0323466	0.752216	0.99584	-0.374422	0.0213033	0.33138	0.139435	0.322332	0.468208	-0.207721	0.185302	0.332437
chr10	125970105	125970400	296	-0.100387	0.390375	0.952519	-0.119132	0.369614	0.861659	-0.209397	0.142198	0.257153	-0.232668	0.0501675	0.12927
chr10	125970583	125970763	181	-0.403749	0.0330162	0.477197	-0.0314837	0.739	0.963875	-0.459119	0.0580338	0.130171	-0.0928119	0.651267	0.774958
chr10	125976537	125976796	260	0.111864	0.501113	0.976839	0.123801	0.599112	0.937451	0.336673	0.0357907	0.0898566	0.343141	0.0417994	0.112834
chr10	125978793	125979412	620	0.112044	0.41252	0.957937	-0.184847	0.16052	0.706392	-0.00175762	0.951112	0.970821	-0.303135	0.0185417	0.0614323
chr10	125986552	125986882	331	-0.0235631	0.871607	0.998802	-0.0852459	0.700598	0.95748	0.755856	1.41693e-06	2.37007e-05	0.690448	7.90838e-07	1.74936e-05
chr10	125994751	125995257	507	-0.08732	0.532024	0.979922	-0.0531658	0.829157	0.97894	-0.35982	0.00798887	0.0276569	-0.327362	0.0266503	0.0808353
chr10	126000767	126001429	663	-0.280897	0.316485	0.927895	0.740139	0.0141739	0.273048	-0.501922	0.065696	0.143062	0.51582	0.0854036	0.190977
chr10	126003124	126003419	296	0.159402	0.285608	0.91495	0.107202	0.555197	0.925073	0.0228557	0.866118	0.916047	-0.0337617	0.814126	0.887681
chr10	126019511	126019876	366	-0.089953	0.515914	0.977954	-0.0966439	0.941676	0.992984	0.592316	0.0149541	0.0455092	0.583998	0.00084175	0.00557062
chr10	126115425	126115720	296	0.0163029	0.983512	0.999509	0.478569	0.0625534	0.521792	1.22756	6.71873e-06	8.66383e-05	1.68528	9.80522e-10	4.74644e-08
chr10	12612517	12612742	226	-0.429636	0.0724139	0.649721	0.0737954	0.688357	0.955684	-0.587479	0.00132066	0.00652415	-0.084196	0.603335	0.73841
chr10	126330523	126330943	421	-0.115537	0.407072	0.956882	0.058147	0.730041	0.962751	-0.33049	0.0185776	0.0538909	-0.160357	0.250043	0.409647
chr10	126339071	126339285	215	-0.454631	0.0370741	0.500904	0.0730369	0.952897	0.994275	0.725731	0.00331061	0.0136866	1.24731	1.16701e-07	3.30828e-06
chr10	126391829	126392171	343	-0.0983205	0.601333	0.986246	-0.00793371	0.962932	0.994981	0.113672	0.506545	0.643173	0.196896	0.25017	0.40976
chr10	126422159	126422388	230	-0.0794704	0.681572	0.993374	-0.380567	0.136214	0.673452	0.372679	0.155684	0.275444	0.0684614	0.676931	0.794244
chr10	12643218	12643668	451	-0.204211	0.126608	0.769212	-0.477124	0.00663315	0.181888	0.116715	0.57338	0.7001	-0.160175	0.17465	0.318841
chr10	126438297	126438496	200	0.244128	0.202422	0.855184	0.0453016	0.99744	0.999729	0.257032	0.234155	0.371789	0.0543795	0.919523	0.952944
chr10	126438776	126439022	247	-0.0773125	0.755181	0.99603	0.228625	0.612367	0.940289	-0.32741	0.428193	0.572917	-0.0301054	0.93985	0.965425
chr10	12646177	12646480	304	-0.342467	0.0180205	0.360667	-0.584969	0.00310459	0.117658	0.276564	0.135959	0.248578	0.0299972	0.86421	0.91943
chr10	126531401	126531649	249	-0.0246621	0.912942	0.999509	0.149526	0.599	0.937451	-0.593366	0.0118613	0.0378672	-0.421266	0.112548	0.233236
chr10	12663251	12663619	369	-0.302847	0.0577077	0.601132	-0.768455	5.43009e-05	0.00686064	0.222963	0.294659	0.439055	-0.247668	0.117468	0.24059
chr10	12664220	12664446	227	-0.0699895	0.740429	0.995175	-0.519005	0.0414632	0.443984	-0.121661	0.430812	0.575278	-0.57367	0.00640325	0.027401
chr10	126652774	126653005	232	0.252772	0.284526	0.914767	0.980398	0.00913161	0.214359	0.80273	0.000226623	0.00155165	1.52001	8.58567e-06	0.000131532
chr10	126691300	126691666	367	-0.133794	0.556295	0.983171	0.261916	0.327723	0.83969	0.589111	0.00644456	0.0233459	0.978068	5.98016e-05	0.000655947
chr10	126698117	126698381	265	-0.19373	0.301536	0.921745	-0.0992783	0.696333	0.956793	0.299982	0.224241	0.360243	0.389274	0.088929	0.196727
chr10	126869779	126869929	151	-0.119609	0.754315	0.995915	0.0192437	0.945469	0.993402	-0.920185	0.000146706	0.00108901	-0.783357	0.000495084	0.00364309
chr10	126901279	126901589	311	0.0763122	0.530124	0.979833	0.118983	0.504259	0.910393	-0.229423	0.161967	0.283798	-0.192174	0.192635	0.341526
chr10	126905602	126906188	587	0.137593	0.247283	0.89177	0.0161719	0.857548	0.9826	-0.0196459	0.834277	0.894809	-0.145919	0.188009	0.335713
chr10	12690730	12690935	206	-0.415794	0.0337868	0.481734	-0.0315043	0.984548	0.997561	-0.411328	0.0368903	0.0919006	-0.0308139	0.948899	0.970732
chr10	126919088	126919464	377	-0.0787694	0.575742	0.984056	-0.0257542	0.866918	0.984485	-0.401021	0.00130612	0.00646669	-0.35097	0.0121798	0.0446446
chr10	126928155	126929093	939	0.0325018	0.830978	0.997064	0.00218824	0.951299	0.994144	-0.103641	0.585371	0.709782	-0.139645	0.360504	0.525506
chr10	126978311	126978993	683	0.0415944	0.757864	0.996494	0.01796	0.870848	0.985093	-0.0485125	0.675147	0.780453	-0.0758056	0.567307	0.70985
chr10	126984739	126984952	214	0.0550745	0.787915	0.996494	-0.301783	0.216522	0.764071	-0.0178666	0.778191	0.855547	-0.376196	0.0553166	0.138876
chr10	126986682	126987126	445	-0.0741098	0.65942	0.992159	-0.0559065	0.903477	0.989542	0.16274	0.40994	0.555538	0.177301	0.223237	0.378742
chr10	126990341	126990702	362	-0.120877	0.482406	0.973461	-0.156642	0.340016	0.846064	-0.440706	0.00744155	0.0261279	-0.478559	0.00530434	0.0236784
chr10	126999936	127000259	324	-0.225371	0.305686	0.923951	-0.0202217	0.782015	0.971849	-1.58236	1.05424e-14	1.31673e-12	-1.38445	3.21725e-11	2.06295e-09
chr10	12701734	12701916	183	0.144226	0.694278	0.993826	-0.19782	0.823018	0.977722	-0.278373	0.168055	0.29172	-0.624502	0.0181185	0.0603602
chr10	127030362	127031047	686	-0.159307	0.216828	0.86739	0.0488736	0.782678	0.971849	-0.255775	0.0594545	0.132555	-0.0513821	0.655117	0.777984
chr10	127036374	127036558	185	-0.235308	0.227448	0.875459	0.0202301	0.941337	0.992984	-0.78863	9.9626e-05	0.000792567	-0.538614	0.0155744	0.0538495
chr10	127041705	127042506	802	0.184238	0.214926	0.866137	0.11189	0.431761	0.885114	-0.635193	3.48278e-05	0.000333891	-0.711329	6.10012e-07	1.39397e-05
chr10	127063102	127063872	771	0.0999986	0.39577	0.953792	-0.0811578	0.380357	0.867445	0.284636	0.00229999	0.0102057	0.0992453	0.392903	0.557268
chr10	127070102	127070532	431	0.0561249	0.655963	0.991658	-0.0521277	0.736768	0.9634	0.0269229	0.900179	0.938246	-0.0859105	0.494085	0.649043
chr10	127071010	127071544	535	0.0750094	0.544597	0.982011	-0.277018	0.0226407	0.34226	0.177005	0.150697	0.26879	-0.17976	0.128199	0.256075
chr10	127080122	127080376	255	-0.04461	0.796658	0.996494	0.160122	0.430002	0.884531	-0.424485	0.0124232	0.0392693	-0.224268	0.130084	0.258738
chr10	127082287	127082825	539	0.0821604	0.548408	0.982442	-0.0505781	0.757179	0.967312	-0.214949	0.183068	0.310662	-0.354021	0.0622754	0.151481
chr10	127090953	127091197	245	0.0175001	0.817215	0.996609	0.338254	0.134274	0.669616	-0.69098	0.000750714	0.00412479	-0.374279	0.0444206	0.117958
chr10	127091576	127091773	198	0.0489438	0.669656	0.992873	0.556493	0.0285524	0.381722	-0.768919	0.000978977	0.0051123	-0.260474	0.243649	0.40231
chr10	127094471	127094698	228	-0.111121	0.548745	0.982442	-0.567181	0.0192368	0.316858	-0.0680657	0.617622	0.735759	-0.526061	0.00407302	0.0192791
chr10	127100523	127100849	327	-0.0837567	0.621033	0.988411	-0.506012	0.0122859	0.251744	0.596114	0.00172622	0.00808961	0.167183	0.336875	0.501868
chr10	127121015	127121483	469	0.0722923	0.603953	0.986618	-0.0829424	0.558246	0.925283	0.0381921	0.796141	0.868076	-0.120199	0.391693	0.556138
chr10	127123602	127123722	121	-0.407287	0.0512988	0.572338	0.126174	0.46533	0.897177	-0.726706	2.27041e-05	0.000234666	-0.194624	0.312447	0.477273
chr10	127127813	127128115	303	-0.27439	0.103525	0.728222	-0.143782	0.51861	0.914033	-0.337738	0.0812906	0.168478	-0.212348	0.216352	0.370461
chr10	127134490	127134684	195	-0.192338	0.338037	0.937685	-0.0536361	0.767479	0.96979	-0.476715	0.00618605	0.02259	-0.340238	0.0647182	0.155823
chr10	127138428	127139488	1061	0.065408	0.567453	0.983274	0.0666127	0.700025	0.957347	-0.0648324	0.700041	0.799365	-0.069305	0.523975	0.674057
chr10	127144613	127144902	290	-0.356279	0.0340738	0.483525	-0.213934	0.210777	0.758031	-0.17203	0.346687	0.493178	-0.0330841	0.749893	0.844842
chr10	127150453	127150993	541	0.033939	0.776268	0.996494	-0.0285712	0.803852	0.974643	-0.0803356	0.577945	0.703783	-0.147375	0.176368	0.321136
chr10	127151388	127151544	157	0.0161062	0.898501	0.99933	-0.161906	0.41821	0.881648	-0.222743	0.419109	0.564165	-0.407495	0.0494491	0.127936
chr10	127154255	127154527	273	-0.125895	0.451402	0.965281	0.0812305	0.70951	0.95911	-0.552414	0.0035835	0.0145736	-0.351273	0.0224607	0.0710822
chr10	127156168	127156864	697	-0.237581	0.188345	0.842391	0.0387679	0.848722	0.981607	-0.704986	7.21277e-05	0.000607427	-0.432141	0.0137209	0.0488426
chr10	127159904	127160488	585	-0.0752175	0.592555	0.985572	0.0170724	0.9628	0.994932	-0.169939	0.380691	0.527211	-0.0840304	0.551282	0.69675
chr10	127164918	127166209	1292	-0.120504	0.453696	0.965973	0.0669615	0.684882	0.954949	-1.05721	1.16841e-12	1.069e-10	-0.873506	3.20221e-09	1.37757e-07
chr10	127167728	127168256	529	0.0864227	0.496902	0.976533	-0.113508	0.487565	0.90465	-0.236802	0.139163	0.252991	-0.443149	0.0024801	0.0130969
chr10	127170963	127171236	274	-0.0854643	0.731245	0.995175	0.200811	0.267583	0.804551	-0.787005	4.59732e-06	6.30177e-05	-0.501987	0.00454297	0.0210046
chr10	127177789	127178048	260	-0.0966055	0.62416	0.988644	0.217914	0.329113	0.840219	-0.785722	9.73934e-06	0.00011769	-0.473033	0.0277991	0.0833802
chr10	127180533	127180896	364	0.202743	0.340031	0.938387	0.0708328	0.665167	0.951556	1.08759	7.84139e-06	9.85645e-05	0.952683	0.000133808	0.00127459
chr10	127181515	127181854	340	0.446296	0.00413435	0.158729	0.234415	0.208679	0.75638	0.650602	0.000699555	0.00389095	0.434932	0.011918	0.0439152
chr10	127196451	127196720	270	0.159008	0.357146	0.943592	0.207724	0.587244	0.934444	-0.152789	0.872721	0.920269	-0.110459	0.662199	0.783334
chr10	127211426	127211922	497	0.00747359	0.966257	0.999509	0.278391	0.0566362	0.501305	-0.220181	0.108399	0.209987	0.0453822	0.692882	0.805593
chr10	127213295	127213457	163	0.200616	0.308665	0.924546	-0.109081	0.5881	0.934713	0.447814	0.023154	0.063903	0.132309	0.571534	0.713255
chr10	127228900	127229274	375	-0.132449	0.540053	0.981561	0.0994558	0.619456	0.941743	-0.998489	3.12575e-08	9.40984e-07	-0.767526	6.14378e-05	0.000670448
chr10	12726439	12726584	146	-0.491523	0.0445547	0.54198	-0.275671	0.327849	0.839789	-0.164624	0.890421	0.931825	0.0450465	0.920248	0.953363
chr10	127265791	127266605	815	0.100867	0.321146	0.929752	0.134217	0.283105	0.814644	-0.0468922	0.655786	0.765362	-0.0181298	0.868495	0.92221
chr10	127282969	127283134	166	-0.133956	0.465931	0.969078	-0.190838	0.473691	0.899639	-0.192218	0.273627	0.416149	-0.253644	0.21941	0.374222
chr10	127288552	127289519	968	0.0847019	0.426467	0.961646	-0.00631502	0.952209	0.994275	0.00960986	0.931346	0.958076	-0.0860652	0.432668	0.59493
chr10	127290287	127290890	604	0.0950152	0.426496	0.961646	-0.0241077	0.845195	0.981055	-0.0118414	0.888309	0.930462	-0.134583	0.234982	0.392402
chr10	127311546	127312623	1078	0.0315391	0.762071	0.996494	0.113353	0.317641	0.833945	-0.314345	0.00515686	0.0195359	-0.236947	0.0247222	0.0764403
chr10	127312886	127313178	293	0.0301455	0.873337	0.998802	-0.103863	0.580631	0.931899	0.0512367	0.819501	0.884508	-0.0881768	0.550463	0.696055
chr10	127324608	127324821	214	0.154335	0.535783	0.980608	0.165595	0.810163	0.975668	0.405839	0.048925	0.11415	0.411109	0.0752534	0.173941
chr10	127338856	127339435	580	-0.0326011	0.788512	0.996494	-0.00326538	0.934312	0.992657	-0.468592	0.000523087	0.00307291	-0.442464	0.000580211	0.00413588
chr10	127342385	127342572	188	-0.112836	0.612585	0.987163	0.154281	0.310346	0.829782	-0.705667	5.11268e-06	6.88399e-05	-0.439313	0.0196272	0.0641626
chr10	127350151	127350309	159	0.0537303	0.654763	0.991643	-0.0523043	0.757427	0.967405	-0.127471	0.34435	0.490836	-0.236494	0.0877304	0.194778
chr10	127350703	127350886	184	-0.189341	0.202959	0.855729	-0.0737113	0.74383	0.964627	-0.378773	0.0195654	0.0560865	-0.264757	0.0526046	0.133829
chr10	127351728	127352608	881	0.171909	0.240362	0.88598	0.0412998	0.709727	0.959112	-0.0569386	0.659165	0.767983	-0.191666	0.151837	0.288627
chr10	127355368	127355905	538	0.097333	0.455668	0.966484	-0.0310326	0.812693	0.976064	0.12231	0.365413	0.512143	-0.0102668	0.93208	0.96053
chr10	127369559	127370840	1282	0.0835919	0.459854	0.967591	0.132253	0.215157	0.76283	-0.196791	0.100365	0.197986	-0.151736	0.151272	0.287845
chr10	127380130	127381417	1288	-0.0206468	0.872811	0.998802	0.00548666	0.928487	0.991535	-0.447453	0.000548199	0.00319283	-0.424915	0.000404745	0.00310625
chr10	127404771	127405177	407	0.162059	0.221507	0.871069	0.0843821	0.485943	0.904035	-0.151227	0.221417	0.357014	-0.232367	0.0768237	0.17666
chr10	127406271	127406580	310	-0.0401883	0.792201	0.996494	0.0911544	0.597038	0.937033	-0.104358	0.545784	0.677083	0.022593	0.897157	0.939462
chr10	127407397	127407699	303	-0.0412449	0.801806	0.996494	0.0834246	0.587527	0.934556	-0.125047	0.447675	0.590742	-0.00418196	0.951842	0.972628
chr10	127412266	127412406	141	-0.0486573	0.851542	0.998143	0.569764	0.0720842	0.550187	0.305403	0.226284	0.362676	0.918106	8.71361e-05	0.000895254
chr10	127413585	127413984	400	0.119952	0.471817	0.970513	0.11775	0.569287	0.928287	-0.0774557	0.688827	0.790838	-0.0831426	0.631673	0.760393
chr10	127425825	127426149	325	-0.0456094	0.795637	0.996494	-0.201997	0.317308	0.833832	-0.141841	0.401659	0.547393	-0.301246	0.087357	0.194186
chr10	127427194	127427350	157	-0.295092	0.191662	0.846588	-0.292482	0.299816	0.823867	0.17697	0.301164	0.445991	0.174046	0.504004	0.657647
chr10	127492086	127492549	464	0.136262	0.355429	0.942567	0.618935	0.00204955	0.0903475	0.139225	0.241347	0.380255	0.615138	0.000333851	0.00266969
chr10	127498651	127498817	167	0.12024	0.515461	0.977954	-0.111253	0.839379	0.980759	1.07015	0.00210531	0.00949457	0.843658	0.00264129	0.0137594
chr10	127509007	127509203	197	-0.070365	0.720383	0.995175	0.0897446	0.700659	0.957485	-0.744215	5.97585e-06	7.85972e-05	-0.586516	0.00267014	0.0138706
chr10	127512898	127513136	239	-0.0413936	0.782838	0.996494	-0.031804	0.892761	0.987894	-0.395463	0.00609498	0.0223155	-0.388268	0.0143329	0.0505048
chr10	127516142	127516366	225	-0.0649092	0.634445	0.989941	-0.00686843	0.944408	0.993212	0.518454	0.0170438	0.0503542	0.572049	0.00061181	0.00431432
chr10	127516696	127516935	240	0.201563	0.150608	0.79849	-0.151087	0.47779	0.901822	0.423345	0.0159082	0.0477471	0.068303	0.66048	0.781988
chr10	127520810	127521621	812	0.100058	0.404947	0.956218	-0.0392996	0.729414	0.962493	0.108679	0.403919	0.54958	-0.0357378	0.750272	0.845143
chr10	127522197	127522576	380	0.0116489	0.927201	0.999509	-0.094688	0.623552	0.942974	-0.315131	0.0288563	0.0759591	-0.422275	0.00584032	0.0255285
chr10	127526743	127526946	204	-0.151444	0.545473	0.982046	0.182677	0.219698	0.767279	-0.759908	3.35578e-05	0.00032376	-0.426318	0.0262744	0.0799677
chr10	127536726	127536899	174	-0.308547	0.262041	0.900673	0.261817	0.24347	0.786682	-0.0754818	0.598405	0.720325	0.494934	0.0842421	0.18903
chr10	127537908	127538165	258	-0.138796	0.528454	0.979833	0.236942	0.191274	0.741125	-0.650238	0.000246151	0.00166011	-0.276131	0.0879756	0.195177
chr10	12755084	12755289	206	-0.827286	3.25903e-05	0.00449984	0.353576	0.284418	0.815497	-0.435634	0.138266	0.251739	0.742056	0.000888383	0.00581727
chr10	127571267	127571600	334	-0.159096	0.391469	0.953082	0.19219	0.298553	0.823073	0.700678	0.00183034	0.00848848	1.04775	2.4344e-08	8.32412e-07
chr10	127572383	127572595	213	-0.12452	0.484676	0.974104	0.354892	0.0514231	0.481658	0.772852	0.000454977	0.00274406	1.2481	2.4877e-12	1.9367e-10
chr10	127576355	127577711	1357	0.0512959	0.666626	0.992618	0.126113	0.438464	0.887419	0.228532	0.173275	0.298439	0.300479	0.0182875	0.060816
chr10	12758301	12758561	261	-0.0145649	0.936932	0.999509	-0.115013	0.587419	0.934536	-0.0921473	0.521833	0.656407	-0.194878	0.196503	0.346228
chr10	127591105	127591289	185	0.158583	0.495398	0.976451	0.248844	0.233966	0.779365	0.12253	0.726426	0.818895	0.209572	0.318978	0.484004
chr10	127594507	127594797	291	-0.0141064	0.923102	0.999509	0.0309595	0.66757	0.952061	-0.00592686	0.796712	0.868427	0.0357679	0.762806	0.853813
chr10	127599780	127600593	814	0.199099	0.0893231	0.697598	0.322612	0.0833666	0.578088	0.13873	0.406764	0.552388	0.257822	0.0816312	0.184627
chr10	127602302	127602449	148	-0.227184	0.233343	0.879667	0.167082	0.529656	0.917886	0.281815	0.188003	0.316853	0.669537	0.000170071	0.00154692
chr10	127604578	127605145	568	0.185575	0.190355	0.844881	-0.10862	0.448215	0.890814	0.144366	0.345188	0.491645	-0.15432	0.238108	0.395986
chr10	127612061	127612637	577	0.00999245	0.959023	0.999509	-0.0179451	0.849338	0.981793	0.0284141	0.79866	0.869809	-0.00522715	0.9645	0.979774
chr10	127619146	127619437	292	-0.0804918	0.541805	0.981767	0.135004	0.352329	0.85331	0.0521988	0.777716	0.855127	0.263117	0.0399624	0.109221
chr10	127620943	127622368	1426	0.0231024	0.856934	0.998519	-0.0625649	0.476161	0.901134	0.0438032	0.67591	0.781055	-0.0461979	0.692452	0.805208
chr10	127632802	127633215	414	0.06201	0.730358	0.995175	-0.324407	0.127892	0.660151	0.30693	0.125922	0.234685	-0.0853305	0.636919	0.764362
chr10	127634098	127634422	325	-0.146874	0.415865	0.958999	-0.620685	0.0105723	0.232169	0.816116	0.000297268	0.00193668	0.340813	0.0729803	0.170083
chr10	127641859	127643231	1373	-0.0476722	0.708138	0.994885	0.0746386	0.587226	0.934444	-0.499933	0.000214148	0.00148059	-0.381136	0.0012196	0.00747551
chr10	127643715	127644178	464	0.0778338	0.579184	0.98432	0.0237832	0.937053	0.992657	-0.549533	0.00196614	0.00899256	-0.607989	2.25219e-05	0.000293233
chr10	127650150	127650358	209	0.170306	0.368088	0.946568	-0.0140272	0.984271	0.997534	-0.206397	0.477461	0.617346	-0.39515	0.0773609	0.177616
chr10	127653381	127653683	303	-0.170616	0.399131	0.95402	-0.00706369	0.926905	0.991313	0.596046	0.0051193	0.0194227	0.758754	0.00138012	0.00825031
chr10	127661328	127661571	244	-0.118204	0.428674	0.961763	-0.0666934	0.664253	0.951253	0.4229	0.025782	0.0695374	0.470722	0.00290383	0.0148188
chr10	127662018	127662668	651	0.0611646	0.561872	0.983171	0.125196	0.367057	0.860409	0.103491	0.33156	0.477681	0.162936	0.193406	0.342447
chr10	127666557	127667191	635	0.203545	0.174071	0.828095	0.0131634	0.942857	0.993068	0.140096	0.333077	0.479235	-0.0544535	0.681409	0.79772
chr10	127667508	127668442	935	0.268093	0.0319507	0.470443	-0.0151449	0.933244	0.992456	0.322169	0.0233335	0.0643152	0.0349891	0.817338	0.889824
chr10	127674726	127675151	426	-0.0855635	0.492772	0.975915	-0.0609004	0.578393	0.931178	-0.1354	0.269589	0.411685	-0.114516	0.300345	0.464702
chr10	127676633	127677113	481	0.0553348	0.613688	0.987174	0.0608241	0.582682	0.932797	0.165458	0.0946875	0.18938	0.166003	0.142513	0.276018
chr10	127694729	127695010	282	-0.380558	0.0326297	0.47491	-0.0562785	0.909065	0.98986	-0.606252	0.000348536	0.00221006	-0.282411	0.187498	0.335149
chr10	127707860	127708042	183	0.0576705	0.662102	0.992214	0.477263	0.0385101	0.429549	-0.30703	0.164174	0.286651	0.109218	0.577235	0.717935
chr10	127736886	127737265	380	-0.0862632	0.521364	0.978947	-0.252007	0.142025	0.682154	0.304533	0.0676909	0.146396	0.132418	0.340249	0.505275
chr10	127738137	127739506	1370	0.0182118	0.872551	0.998802	0.0292351	0.77488	0.970829	-0.17164	0.0766377	0.161002	-0.165399	0.116726	0.239523
chr10	127744643	127745023	381	-0.208955	0.234787	0.880906	-0.0783053	0.676239	0.95394	-0.50924	0.000616066	0.0035095	-0.379934	0.0460885	0.121323
chr10	127745942	127746204	263	0.0150806	0.913459	0.999509	0.118789	0.549425	0.922999	0.280504	0.197695	0.328627	0.380496	0.0171341	0.0578547
chr10	127749054	127749590	537	0.00413255	0.965688	0.999509	0.111508	0.472801	0.899582	0.173562	0.151339	0.269646	0.276146	0.0257665	0.0788744
chr10	127751693	127751870	178	-0.0789983	0.585151	0.984602	-0.16146	0.465684	0.89733	0.259734	0.193611	0.323685	0.172223	0.236922	0.394622
chr10	127754637	127755823	1187	-0.0737542	0.604762	0.986726	0.341954	0.019287	0.317367	-0.235072	0.126947	0.236192	0.17664	0.191153	0.339684
chr10	127756082	127756534	453	-0.0754785	0.580749	0.984324	-0.132491	0.508152	0.911534	0.384953	0.0370583	0.0922311	0.324586	0.00654424	0.0278429
chr10	127759206	127759430	225	-0.0993872	0.455336	0.966264	0.0752918	0.558798	0.925392	0.0632485	0.754934	0.839014	0.233118	0.101584	0.216625
chr10	127763774	127764404	631	-0.000519083	0.998705	0.999757	0.0139556	0.919123	0.990725	0.056923	0.697404	0.797383	0.067353	0.634318	0.76234
chr10	127775996	127776663	668	0.107301	0.425743	0.961318	0.236042	0.155673	0.699464	0.302295	0.072841	0.154866	0.427891	0.00190697	0.0106592
chr10	127785428	127785604	177	-0.0324053	0.976622	0.999509	0.090417	0.805576	0.974928	-0.977752	0.000899902	0.00477373	-0.85753	0.000298701	0.00244382
chr10	127799335	127799595	261	-0.101891	0.494841	0.976393	0.332708	0.264503	0.801945	-0.3521	0.151849	0.270314	0.0731543	0.729499	0.831079
chr10	127800734	127801300	567	-0.0577582	0.691568	0.99376	0.340182	0.121627	0.652069	-0.0556024	0.712785	0.808929	0.33627	0.0963981	0.208592
chr10	127804543	127804661	119	0.213265	0.208855	0.860467	0.325912	0.138583	0.677248	-0.319146	0.0891545	0.180937	-0.211199	0.282542	0.445855
chr10	12781407	12781934	528	0.185753	0.220512	0.869699	-0.082457	0.856278	0.982538	0.393553	0.118708	0.224814	0.121644	0.402609	0.566648
chr10	127815863	127816339	477	-0.608673	8.601e-05	0.0100519	-0.127875	0.458146	0.89432	-0.521289	0.0131667	0.0411283	-0.0459618	0.786428	0.869871
chr10	127821801	127822238	438	-0.0426673	0.752339	0.99584	0.0935817	0.483973	0.90329	0.184007	0.23919	0.377632	0.314922	0.0161652	0.0553693
chr10	127825404	127825704	301	-0.0911981	0.580643	0.984324	0.0391794	0.745371	0.964809	-0.329585	0.0126969	0.039966	-0.202178	0.207343	0.359415
chr10	127834865	127835635	771	-0.0189306	0.912028	0.999509	-0.129313	0.55279	0.924339	0.128822	0.528501	0.662195	0.0128799	0.91546	0.950591
chr10	127837887	127838112	226	-0.0993087	0.590195	0.985231	0.0877213	0.760587	0.968264	-0.418495	0.0161374	0.0482918	-0.236093	0.210564	0.36346
chr10	127847999	127848434	436	0.176393	0.141521	0.789426	0.354813	0.102194	0.616922	-0.451363	0.00316766	0.0132097	-0.278591	0.115524	0.237703
chr10	127864935	127865245	311	0.145054	0.39047	0.952519	0.203821	0.283456	0.814797	-0.278266	0.1467	0.263389	-0.227115	0.17265	0.316308
chr10	127866264	127866682	419	0.294246	0.0236669	0.409943	0.229455	0.300919	0.824418	0.6971	1.33868e-06	2.25727e-05	0.626655	0.000260091	0.002184
chr10	127872483	127872871	389	-0.369096	0.0544881	0.587296	0.0257436	0.905725	0.989776	-1.05506	9.90846e-09	3.49897e-07	-0.662201	0.000135812	0.00129055
chr10	127877426	127878169	744	0.0703537	0.483128	0.973913	-0.104168	0.283104	0.814644	-0.294973	0.00464769	0.0179865	-0.473201	1.15381e-06	2.40445e-05
chr10	127879160	127879706	547	0.0611546	0.597474	0.985593	-0.255309	0.048632	0.471717	-0.0876956	0.487296	0.626174	-0.408014	0.000120533	0.00116786
chr10	12788040	12788197	158	-0.0524697	0.988503	0.999571	-1.62556	3.29022e-05	0.00466765	1.42367	0.000107067	0.000840996	-0.152086	0.55193	0.697317
chr10	127881063	127881437	375	0.060402	0.625593	0.9888	-0.0811765	0.540292	0.920625	-0.207034	0.0778142	0.162948	-0.352528	0.00288146	0.0147288
chr10	127886550	127887271	722	-0.0594954	0.5797	0.984324	-0.08557	0.455016	0.893218	-0.35058	0.00116172	0.00588016	-0.379797	0.000210775	0.00184242
chr10	127888528	127889045	518	0.00276829	0.98057	0.999509	-0.104556	0.403636	0.87753	0.148248	0.221698	0.357353	0.0376067	0.726933	0.829203
chr10	127893552	127894205	654	0.162285	0.172611	0.825831	-0.0885524	0.468253	0.89849	0.0217799	0.875449	0.922045	-0.233057	0.0407653	0.110814
chr10	127901733	127902215	483	0.0743657	0.507898	0.977742	0.0157232	0.914305	0.990292	-0.337687	0.00336578	0.0138674	-0.399315	0.00349576	0.0171272
chr10	127903178	127903457	280	0.317264	0.0985614	0.718174	0.082775	0.594108	0.936419	-0.753297	5.97259e-07	1.14094e-05	-0.99094	7.26619e-07	1.62451e-05
chr10	127904839	127905050	212	0.229566	0.187723	0.841823	-0.116798	0.605202	0.939104	-0.256164	0.0982527	0.194862	-0.605599	0.00167763	0.00965373
chr10	127905194	127905389	196	-0.123114	0.644597	0.99092	0.131059	0.532275	0.918468	-1.20753	1.67777e-10	9.58712e-09	-0.953344	4.2938e-05	0.000499375
chr10	127915677	127916002	326	-0.292523	0.381608	0.949974	0.272181	0.203781	0.753103	-0.865376	0.000197323	0.00138633	-0.301306	0.275208	0.437957
chr10	127917058	127917606	549	-0.112859	0.398999	0.95402	-0.162125	0.410104	0.879043	-1.12473	2.8276e-09	1.1678e-07	-1.17973	1.31306e-12	1.05919e-10
chr10	127936742	127937837	1096	-0.0170467	0.846973	0.998066	-0.0954904	0.425775	0.883461	0.0113545	0.957054	0.974468	-0.0704236	0.41268	0.576154
chr10	127945469	127945960	492	0.0784167	0.5783	0.984056	-0.136583	0.45273	0.892316	0.258144	0.112261	0.215614	0.0398592	0.805466	0.881874
chr10	127949554	127950045	492	0.0322682	0.772244	0.996494	-0.052614	0.646542	0.948136	0.0531597	0.636648	0.750837	-0.0354717	0.74734	0.84326
chr10	127951385	127951852	468	0.0390226	0.788947	0.996494	0.0496589	0.80236	0.97441	-0.124314	0.447364	0.590458	-0.117236	0.437204	0.599144
chr10	127956217	127956351	135	-0.0922999	0.737355	0.995175	0.0189236	0.798958	0.97405	-0.658955	0.000583236	0.00335657	-0.548046	0.000770277	0.00518785
chr10	127959098	127959630	533	0.149356	0.212215	0.863656	-0.0661082	0.758976	0.967847	0.611538	0.00306859	0.0128683	0.390023	0.0156356	0.0540111
chr10	127966219	127966979	761	0.0140548	0.887385	0.999152	-0.129837	0.259944	0.798281	0.314418	0.00631938	0.0229666	0.166156	0.0818302	0.184996
chr10	127969913	127970211	299	0.0591052	0.629342	0.98942	-0.321541	0.0785772	0.56591	0.186969	0.224605	0.360634	-0.197644	0.200012	0.350534
chr10	12798339	12798624	286	-0.192748	0.420804	0.960302	-0.400358	0.163967	0.710428	0.170366	0.508289	0.644736	-0.039947	0.847304	0.909257
chr10	128003498	128003773	276	-0.119947	0.468325	0.969543	0.0748183	0.836673	0.980356	-0.333364	0.142879	0.258086	-0.140078	0.712864	0.819633
chr10	128004708	128005372	665	0.083137	0.575038	0.983919	-0.0107163	0.987624	0.998219	-0.183939	0.224428	0.360426	-0.280232	0.0687376	0.162869
chr10	128007515	128007805	291	0.344676	0.0927952	0.705299	0.245934	0.267671	0.804551	0.0982946	0.55243	0.682596	-0.00335542	0.982687	0.990213
chr10	128008298	128008527	230	-0.176188	0.297542	0.92021	-0.0338086	0.874521	0.985552	-0.553128	0.000155828	0.00114357	-0.412444	0.00784286	0.031917
chr10	128014989	128015354	366	0.043522	0.802448	0.996494	0.542883	0.00392406	0.13593	-0.432866	0.030017	0.0782759	0.0603818	0.733821	0.833942
chr10	128035255	128035846	592	0.0453773	0.659577	0.992165	-0.00489337	0.990398	0.99844	-0.132214	0.291568	0.435685	-0.187499	0.101444	0.216392
chr10	128036044	128036315	272	-0.154247	0.419856	0.959883	0.213292	0.198411	0.748079	-0.595839	5.29804e-05	0.00047107	-0.22897	0.206348	0.358179
chr10	128036859	128037016	158	-0.150378	0.55861	0.983171	0.156861	0.460766	0.895658	-0.684422	0.00479718	0.0184487	-0.379868	0.0400171	0.109314
chr10	128058604	128059389	786	0.0101801	0.92782	0.999509	0.0653365	0.663323	0.951231	-0.450152	0.00057604	0.00332333	-0.39941	0.00153676	0.008999
chr10	128059840	128060013	174	-0.210777	0.170641	0.82371	-0.138561	0.492556	0.906852	-0.306599	0.095071	0.189983	-0.238374	0.132386	0.261985
chr10	128062216	128062510	295	-0.119919	0.320966	0.929501	0.124657	0.468254	0.89849	0.395835	0.00946883	0.0317049	0.634832	6.68401e-06	0.000106782
chr10	128069336	128069492	157	-0.292502	0.100196	0.721694	-0.114982	0.669424	0.952528	-0.00755817	0.959052	0.97571	0.167136	0.325691	0.490686
chr10	128070110	128070377	268	0.0694046	0.769451	0.996494	-0.121825	0.796681	0.973616	0.351819	0.161761	0.283513	0.157887	0.351909	0.517105
chr10	128071589	128071857	269	-0.246958	0.198099	0.852961	0.158828	0.590844	0.935822	-0.173046	0.298432	0.443089	0.229337	0.407369	0.571227
chr10	128082805	128083472	668	-0.021841	0.848271	0.998143	-0.0461267	0.585755	0.933726	0.142441	0.145912	0.262267	0.113527	0.281138	0.444462
chr10	128088284	128088546	263	0.0762419	0.55978	0.983171	-0.0662783	0.607993	0.939532	0.176453	0.21439	0.348795	0.0293503	0.786615	0.86997
chr10	128091027	128091293	267	-0.0721251	0.619595	0.988168	0.0245083	0.814657	0.976253	-0.1221	0.410812	0.556275	-0.0294219	0.833358	0.900156
chr10	128091454	128091909	456	-0.21624	0.133247	0.77842	-0.0555563	0.733989	0.963148	-0.368111	0.010736	0.0350222	-0.210981	0.129789	0.25834
chr10	128092630	128092846	217	0.246216	0.100646	0.722141	-0.0987467	0.626555	0.943828	-0.110876	0.476759	0.616824	-0.458459	0.00426554	0.0199873
chr10	128094682	128094907	226	-0.0112047	0.894537	0.99933	0.0769695	0.571549	0.928749	-0.0942981	0.418472	0.563538	-0.0113938	0.963665	0.979337
chr10	128096686	128097024	339	0.0167189	0.932356	0.999509	0.345983	0.0708832	0.546397	-0.301237	0.0841965	0.17316	0.0226398	0.915289	0.950473
chr10	12809711	12810179	469	0.169029	0.309984	0.924875	-0.178295	0.39033	0.872058	0.695495	0.000139968	0.00104747	0.343547	0.0542585	0.136891
chr10	128097815	128098011	197	-0.0878207	0.644705	0.99092	0.261111	0.230911	0.776509	0.0648336	0.702192	0.801067	0.410602	0.0250673	0.0772415
chr10	128132369	128132595	227	0.254782	0.148512	0.795908	-0.093003	0.750151	0.965897	0.872779	0.000179859	0.00128489	0.518902	0.0243221	0.0754884
chr10	12813568	12813718	151	0.0568732	0.857712	0.998656	-0.150836	0.829486	0.978981	0.570208	0.015159	0.0459908	0.358223	0.107182	0.225143
chr10	128140615	128140952	338	-0.211292	0.382528	0.949975	-0.00465729	0.854274	0.982428	-0.786412	4.2406e-06	5.89577e-05	-0.578045	0.00667397	0.028251
chr10	128149624	128150044	421	0.0736313	0.656325	0.99169	-0.2091	0.197315	0.747368	0.31136	0.0457895	0.108437	0.0226088	0.896486	0.939161
chr10	12816566	12816733	168	0.259949	0.0908487	0.70081	-0.149114	0.559926	0.925495	0.631193	0.000561623	0.0032547	0.21811	0.280485	0.443744
chr10	12817375	12817827	453	0.0189068	0.892566	0.99933	-0.218425	0.194826	0.744698	0.237607	0.113119	0.216889	-0.00356578	0.968186	0.981869
chr10	128176354	128176820	467	-0.0098192	0.9404	0.999509	0.201499	0.245121	0.788001	-0.187478	0.241635	0.380582	0.0174364	0.887673	0.933866
chr10	128180171	128180404	234	-0.0518681	0.766906	0.996494	0.209656	0.271161	0.806684	-0.12329	0.399415	0.545228	0.135221	0.451903	0.61228
chr10	128185990	128186374	385	-0.324744	0.0266188	0.430932	0.0812763	0.663447	0.951231	-0.962551	3.0325e-10	1.62146e-08	-0.55955	0.000152049	0.00141284
chr10	128188562	128188874	313	-0.472519	0.00576045	0.193198	0.231119	0.178934	0.72714	-1.17307	3.59017e-13	3.58543e-11	-0.471298	0.00474089	0.0217037
chr10	128194085	128194767	683	-0.0160574	0.905535	0.999408	-0.0895621	0.388501	0.871382	-0.142379	0.208152	0.341454	-0.219548	0.0763894	0.175966
chr10	128199468	128199790	323	-0.0212893	0.887907	0.999152	-0.290597	0.149373	0.693	0.811768	6.72986e-05	0.000573661	0.53814	0.000596205	0.00422503
chr10	128201677	128202481	805	-0.0462935	0.729324	0.995175	-0.307326	0.0128944	0.258705	0.144987	0.254896	0.395536	-0.120297	0.351347	0.516497
chr10	128210109	128210355	247	0.00911722	0.924067	0.999509	0.0398927	0.842717	0.980759	0.158241	0.407587	0.553207	0.185232	0.314039	0.478885
chr10	128210898	128212083	1186	-0.0302851	0.821494	0.996664	0.0624995	0.572972	0.929254	-0.338688	0.00220091	0.00984946	-0.249537	0.069495	0.164176
chr10	128212865	128213099	235	-0.132534	0.517679	0.978109	-0.0332564	0.973787	0.996163	-0.362554	0.0132401	0.0413087	-0.264463	0.19957	0.349936
chr10	128220052	128220383	332	-0.0746424	0.605968	0.986726	0.588374	0.00592174	0.172095	-0.379239	0.0413199	0.100227	0.280515	0.137054	0.26856
chr10	128221805	128222216	412	-0.0609769	0.796524	0.996494	0.343333	0.171209	0.718427	-1.18036	4.36287e-08	1.2586e-06	-0.777984	0.00184478	0.0103773
chr10	128231610	128232952	1343	-0.0959877	0.471077	0.97021	0.0930475	0.537587	0.919943	-0.644039	3.67926e-05	0.000348945	-0.459201	0.000160757	0.00147878
chr10	12823934	12824173	240	-0.0285873	0.950512	0.999509	-0.00198056	0.958646	0.994721	-0.17563	0.414612	0.559856	-0.151446	0.530928	0.68015
chr10	128247021	128247344	324	0.108123	0.591518	0.985489	-0.076703	0.869269	0.98493	0.280664	0.163899	0.286319	0.092511	0.618009	0.749747
chr10	128253546	128254290	745	0.049314	0.674665	0.993374	-0.0142038	0.916185	0.990392	0.168921	0.186697	0.315276	0.100979	0.309193	0.474012
chr10	128268357	128268779	423	0.0508778	0.620995	0.988411	-0.0176971	0.884324	0.986977	-0.102675	0.325153	0.471106	-0.175817	0.0739732	0.171803
chr10	12827017	12827298	282	-0.0603837	0.943164	0.999509	-0.192129	0.308815	0.828995	-0.00850379	0.651103	0.761781	-0.145812	0.485693	0.641747
chr10	128270205	128270763	559	0.086654	0.422054	0.960361	-0.0233976	0.8132	0.976064	-0.0208329	0.814616	0.881183	-0.135545	0.199406	0.349728
chr10	128282679	128283188	510	-0.122385	0.34052	0.938499	0.0335378	0.759605	0.968108	0.37046	0.106492	0.207213	0.522446	0.000979482	0.00628305
chr10	128284050	128284331	282	-0.334416	0.155137	0.804471	0.469191	0.146695	0.689443	-0.799622	0.00301981	0.0127048	0.000328622	0.950682	0.971837
chr10	128295599	128295766	168	-0.157146	0.649142	0.991317	0.111883	0.400634	0.876312	0.397728	0.228383	0.365158	0.666743	0.00309526	0.0155723
chr10	128302897	128304110	1214	0.0176307	0.866627	0.998802	0.0167224	0.840076	0.980759	-0.194496	0.0543485	0.123808	-0.199524	0.0284606	0.0849363
chr10	128304155	128304401	247	-0.00465579	0.989701	0.999571	0.0446694	0.884646	0.987002	-1.03258	1.33494e-07	3.23423e-06	-0.985623	4.79919e-09	1.97376e-07
chr10	128322118	128323276	1159	-0.123681	0.370922	0.947623	0.114264	0.395758	0.874882	-0.714097	6.70095e-08	1.81471e-06	-0.479149	0.000332687	0.00266198
chr10	128335733	128335943	211	-0.145886	0.270918	0.90687	-0.0857585	0.583974	0.933197	-0.582808	5.42935e-06	7.23987e-05	-0.52554	5.8217e-05	0.000641648
chr10	128336163	128336957	795	0.0355743	0.798998	0.996494	-0.028382	0.853325	0.982428	0.111772	0.437907	0.581794	0.0425524	0.74135	0.839321
chr10	128337367	128338151	785	-0.0159379	0.87468	0.998802	-0.0128366	0.928709	0.991631	-0.136591	0.224193	0.360181	-0.137633	0.190161	0.338448
chr10	128343110	128343828	719	0.0392022	0.824422	0.996698	-0.0819616	0.618164	0.941359	-0.0508568	0.792136	0.865422	-0.17821	0.270095	0.432308
chr10	128344893	128345276	384	-0.175881	0.214247	0.865966	-0.408831	0.00836233	0.204976	0.0661864	0.561976	0.690508	-0.172963	0.253303	0.413338
chr10	128351218	128351677	460	0.159137	0.283985	0.914365	-0.0272386	0.958195	0.994721	0.30272	0.108377	0.209962	0.111942	0.560077	0.703984
chr10	128358760	128359085	326	-0.104406	0.665531	0.992618	0.0369678	0.732442	0.963148	-0.519853	0.00264936	0.0114293	-0.3775	0.102868	0.218587
chr10	128368185	128369295	1111	0.0904259	0.36526	0.945729	0.0751498	0.51597	0.913404	-0.155095	0.117975	0.223789	-0.175187	0.105781	0.222964
chr10	128373368	128373696	329	0.0901526	0.691729	0.993811	-0.444815	0.04459	0.457027	0.766669	6.21699e-05	0.00053787	0.226457	0.237448	0.395236
chr10	128376591	128377303	713	-0.0308428	0.895092	0.99933	0.186164	0.250142	0.791843	-0.749528	1.50526e-05	0.000167528	-0.536312	0.00163732	0.00946506
chr10	128396114	128396387	274	-0.0483893	0.853257	0.998361	-0.255684	0.466632	0.897641	-0.0208179	0.77877	0.855932	-0.229304	0.215136	0.369029
chr10	128397456	128397719	264	0.172972	0.331681	0.934581	0.0089905	0.932369	0.992187	-0.123721	0.748238	0.834275	-0.29118	0.158173	0.29715
chr10	128409720	128410161	442	0.0143929	0.893181	0.99933	0.00872352	0.908354	0.989838	0.00675948	0.977204	0.98655	-0.00325062	0.974337	0.985622
chr10	128411348	128411736	389	0.0613778	0.565513	0.983234	-0.000952278	0.958927	0.994778	-0.0350982	0.751255	0.836423	-0.101262	0.345762	0.510904
chr10	128424697	128424925	229	-0.437596	0.0523074	0.577422	0.622542	0.117138	0.643057	-0.505037	0.204797	0.337302	0.547553	0.0225097	0.0711941
chr10	128435539	128435798	260	0.0172836	0.950494	0.999509	0.287444	0.158971	0.704218	-0.388621	0.0521312	0.119954	-0.124401	0.554628	0.699466
chr10	128440497	128440673	177	-0.184966	0.373637	0.948694	-0.421429	0.226402	0.772988	-0.329297	0.167912	0.291527	-0.566612	0.012227	0.0447883
chr10	128445520	128445714	195	-0.106774	0.699161	0.994052	0.187282	0.705061	0.958317	0.248936	0.158857	0.279655	0.535345	0.0214661	0.06873
chr10	128455270	128455568	299	-0.23261	0.205239	0.857638	0.0369723	0.823441	0.977722	-0.795173	3.18896e-06	4.65806e-05	-0.528118	0.00725372	0.0301002
chr10	128458395	128459679	1285	-0.100369	0.458029	0.967278	-0.0143023	0.901605	0.989377	-0.324242	0.0222361	0.0619668	-0.241946	0.0813458	0.184206
chr10	128493632	128494347	716	0.0196602	0.836543	0.997229	-0.0648801	0.676948	0.954176	-0.110424	0.371539	0.518133	-0.198116	0.0721008	0.168551
chr10	128498669	128499174	506	0.0268266	0.822941	0.996664	-0.064241	0.620127	0.941847	0.15238	0.179954	0.306718	0.056539	0.638945	0.76594
chr10	128502440	128502797	358	0.0152111	0.929819	0.999509	-0.247795	0.0686697	0.540256	0.308826	0.0182735	0.0532013	0.0393211	0.784142	0.868287
chr10	128518846	128519211	366	-0.205763	0.38132	0.949879	0.400481	0.165602	0.712408	-1.01618	4.99496e-05	0.000448961	-0.413767	0.0450145	0.11917
chr10	128525777	128526365	589	0.149708	0.167316	0.818716	0.178529	0.210151	0.757415	-0.121656	0.248744	0.388697	-0.0973952	0.45616	0.616015
chr10	12853046	12853274	229	0.0838478	0.554993	0.983171	0.0321229	0.923873	0.991102	-0.243039	0.16963	0.293759	-0.298181	0.117715	0.240994
chr10	128536192	128536642	451	0.0139196	0.947733	0.999509	0.0864527	0.598884	0.937451	-0.58683	4.7146e-05	0.000427757	-0.518153	0.00156053	0.00911348
chr10	12854335	12854636	302	0.030011	0.818305	0.996609	-0.32313	0.0603525	0.515111	-0.199075	0.0958535	0.191147	-0.555839	0.000483304	0.00357216
chr10	128547371	128547962	592	0.0921344	0.380545	0.949632	0.0623358	0.612839	0.940289	-0.0238697	0.802873	0.872965	-0.0573866	0.60461	0.739369
chr10	128548963	128549513	551	0.0129853	0.919547	0.999509	-0.143933	0.250956	0.792748	0.153392	0.231964	0.36934	-0.00754491	0.947845	0.970099
chr10	128565821	128566615	795	0.0560499	0.618152	0.987856	-0.0286273	0.790185	0.97253	-0.0911872	0.338714	0.484999	-0.180957	0.104646	0.221264
chr10	128583766	128584018	253	-0.195364	0.204406	0.856644	-0.180619	0.381713	0.868297	0.303465	0.109163	0.211073	0.314098	0.0544472	0.137236
chr10	128587723	128588053	331	-0.0756775	0.492155	0.975845	-0.0802281	0.546793	0.922136	0.0278263	0.76968	0.849637	0.0173077	0.887775	0.933918
chr10	128588746	128589064	319	-0.242087	0.0886714	0.695055	-0.0536275	0.687027	0.955247	-0.0566712	0.83206	0.893326	0.126599	0.342029	0.506983
chr10	128589486	128590098	613	-0.238158	0.18031	0.834618	-0.146597	0.371066	0.862432	-0.786305	3.20184e-05	0.000311212	-0.697694	2.25134e-05	0.000293161
chr10	128590378	128590626	249	-0.450956	0.045739	0.547756	0.211488	0.420245	0.882286	-1.28712	1.69146e-09	7.40968e-08	-0.626921	0.00279695	0.0143863
chr10	128597280	128597434	155	-0.0891841	0.529724	0.979833	-0.135497	0.490626	0.905985	0.142454	0.469588	0.610597	0.0912412	0.572075	0.713685
chr10	128598359	128598876	518	-0.0908934	0.477084	0.971777	-0.121227	0.397523	0.875296	0.369716	0.00366627	0.014845	0.332329	0.0160577	0.0550912
chr10	128600982	128601185	204	-0.288882	0.057161	0.598496	-0.370553	0.125989	0.657955	0.123746	0.372078	0.518689	0.0356555	0.834787	0.901085
chr10	128602504	128602773	270	-0.0254728	0.844553	0.997868	0.0644844	0.820033	0.977379	0.309664	0.0673642	0.145863	0.392914	0.00813196	0.0328211
chr10	128612600	128613004	405	-0.106935	0.540926	0.981767	0.0937011	0.519726	0.914364	-1.02111	3.17664e-10	1.69025e-08	-0.823795	4.22726e-07	1.01564e-05
chr10	128626394	128627235	842	-0.003069	0.980496	0.999509	0.0392026	0.726563	0.962002	-0.247879	0.0381123	0.0943034	-0.210139	0.0314391	0.0913372
chr10	128635620	128636205	586	0.0107827	0.953829	0.999509	0.108408	0.42307	0.883057	-0.046141	0.748399	0.834397	0.0478168	0.770543	0.859026
chr10	128645735	128647009	1275	-0.0695273	0.793842	0.996494	0.578855	0.153818	0.697631	-1.00439	0.00229387	0.0101836	-0.356331	0.346764	0.511927
chr10	128654000	128654132	133	-0.121114	0.397994	0.95402	-0.153317	0.786236	0.972416	0.888577	0.00973684	0.0324185	0.850912	0.00412447	0.0194785
chr10	128655311	128655719	409	0.133667	0.354064	0.942199	-0.0135566	0.958086	0.994721	-0.210751	0.16848	0.292269	-0.362294	0.0236365	0.07389
chr10	128656830	128656983	154	0.0132724	0.846088	0.997987	0.165512	0.860208	0.983012	-0.49009	0.163072	0.285209	-0.343846	0.115917	0.238321
chr10	128672984	128673320	337	-0.223088	0.3657	0.945763	0.232787	0.322186	0.836903	0.219662	0.235041	0.372847	0.667187	0.00443054	0.0205999
chr10	128673744	128674375	632	0.0344322	0.817481	0.996609	0.0969745	0.489233	0.905424	-0.131634	0.360662	0.507507	-0.0735085	0.61377	0.746556
chr10	128674576	128674885	310	-0.251101	0.114136	0.74754	0.163223	0.437717	0.887274	-0.873567	2.49348e-05	0.000253847	-0.462894	0.00312533	0.0156825
chr10	12868024	12869634	1611	0.0985729	0.384728	0.950631	0.0576811	0.665629	0.951709	-0.669818	4.53729e-07	9.02219e-06	-0.714545	1.18932e-10	6.92913e-09
chr10	128689355	128689744	390	-0.341224	0.0355216	0.491011	-0.273837	0.2574	0.796715	0.370064	0.0304901	0.0792378	0.429925	0.0430748	0.115288
chr10	128696122	128696745	624	-0.00439609	0.962979	0.999509	-0.0454732	0.621722	0.942472	0.14393	0.122591	0.230178	0.0982106	0.323807	0.488784
chr10	128704553	128705379	827	0.0369021	0.722572	0.995175	0.245401	0.0344585	0.40982	-0.209325	0.0678749	0.146703	-0.00457288	0.937844	0.964227
chr10	128730991	128731252	262	-0.322492	0.192917	0.84817	-0.141761	0.60894	0.939532	-0.628906	0.00289061	0.012268	-0.448314	0.0508121	0.130507
chr10	128743895	128744101	207	0.147147	0.411375	0.957937	0.388312	0.149135	0.692704	-0.0275728	0.917471	0.949072	0.207924	0.256965	0.417633
chr10	128747616	128748036	421	0.178971	0.185594	0.839191	0.120312	0.37603	0.865591	0.0175115	0.855963	0.909228	-0.0470428	0.74413	0.841246
chr10	12874763	12875233	471	0.0224226	0.852583	0.998355	0.13195	0.661389	0.951036	0.487581	0.00885636	0.0300101	0.590944	0.000205033	0.00180021
chr10	128748278	128748766	489	0.113656	0.283582	0.914086	0.202237	0.154299	0.697974	-0.146474	0.289448	0.433382	-0.0621118	0.543928	0.690709
chr10	128772933	128773218	286	-0.159743	0.32467	0.931611	0.00833718	0.786839	0.972416	-0.442487	0.0191046	0.0550662	-0.274249	0.256737	0.417337
chr10	128778990	128779764	775	0.117085	0.314282	0.926848	0.076295	0.548401	0.922506	0.116663	0.346858	0.493365	0.0708224	0.535723	0.683894
chr10	128790384	128791137	754	0.0313323	0.805992	0.996557	-0.00866694	0.981637	0.997194	-0.396743	0.00125004	0.00623715	-0.441036	0.000336595	0.0026869
chr10	128805207	128805775	569	0.0173799	0.897424	0.99933	0.0852874	0.553916	0.924681	-0.0789566	0.548991	0.679796	-0.0162552	0.890918	0.935973
chr10	128821370	128821986	617	0.0137466	0.903221	0.999358	0.0391014	0.729031	0.962415	-0.00350364	0.952934	0.971882	0.0173499	0.875056	0.926006
chr10	128848452	128848738	287	-0.531214	0.0109063	0.278415	-0.475078	0.0345803	0.410543	0.645829	0.00286185	0.0121675	0.69571	0.000550715	0.00396681
chr10	128870490	128870612	123	-0.394752	0.202053	0.855184	-0.0725755	0.9343	0.992657	-0.670171	0.00223861	0.00998702	-0.347133	0.303859	0.468642
chr10	128895447	128895818	372	-0.166397	0.272289	0.907408	-0.203332	0.299888	0.823867	-0.463196	0.00241762	0.0106234	-0.502038	0.00166035	0.00956999
chr10	128909697	128909881	185	0.250426	0.245558	0.89079	-0.258937	0.537283	0.919897	0.645804	0.0327291	0.0837639	0.134282	0.510311	0.66289
chr10	128913243	128913610	368	-0.0259893	0.932788	0.999509	0.150221	0.371134	0.862432	-0.469317	0.00310741	0.0129971	-0.293604	0.0854876	0.191104
chr10	128919148	128919444	297	0.0326025	0.817632	0.996609	-0.191156	0.177304	0.725339	0.313917	0.0173199	0.0509987	0.0852104	0.485811	0.641868
chr10	128922960	128923704	745	0.03761	0.742031	0.995175	-0.0407288	0.70206	0.957759	-0.229159	0.0260711	0.0701551	-0.31244	0.00539398	0.0240018
chr10	128933702	128933830	129	-0.31487	0.141734	0.789647	0.480028	0.0239503	0.351472	-0.834254	7.53595e-05	0.000628925	-0.0430578	0.770774	0.859207
chr10	128938505	128939335	831	-0.0592545	0.639168	0.990275	0.0490939	0.683379	0.954771	-0.282063	0.0132897	0.0414358	-0.17779	0.174452	0.318604
chr10	128945674	128946051	378	-0.0199722	0.910302	0.999509	0.00730184	0.880961	0.986471	-0.731886	1.05598e-05	0.000125764	-0.706393	3.73559e-07	9.10434e-06
chr10	128956220	128956914	695	-0.58857	0.0038441	0.152229	-0.602188	0.0245649	0.355003	-0.557646	0.0010356	0.00534995	-0.572216	0.026088	0.0795482
chr10	128960739	128961252	514	0.0046945	0.979286	0.999509	0.000695532	0.966534	0.995248	-0.112208	0.363983	0.510788	-0.121237	0.297309	0.461492
chr10	128964982	128965504	523	0.0279511	0.839366	0.997688	-0.066253	0.523925	0.915678	0.140923	0.295632	0.440083	0.0423501	0.69088	0.804179
chr10	128965801	128966313	513	-0.0656028	0.62016	0.988209	-0.151404	0.256259	0.796147	0.0218836	0.907166	0.942715	-0.0675393	0.592003	0.729598
chr10	128970864	128971300	437	-0.0996996	0.443627	0.963893	0.0347721	0.752672	0.9666	0.253477	0.0322613	0.0828107	0.384408	0.00253488	0.0133145
chr10	128977534	128977773	240	0.0854464	0.519191	0.97876	0.0573423	0.775286	0.970902	-0.760895	1.3163e-05	0.000150467	-0.792915	1.566e-05	0.000216956
chr10	128979201	128979477	277	-0.487342	0.0289201	0.446889	-0.414047	0.0808667	0.571188	0.391552	0.0652241	0.142322	0.463895	0.047519	0.124202
chr10	12919385	12919581	197	0.148834	0.410519	0.957937	-0.212963	0.542987	0.921054	0.550908	0.0264269	0.0708892	0.186927	0.255419	0.415801
chr10	12922392	12923347	956	-0.052415	0.665957	0.992618	-0.0573146	0.639108	0.946895	-0.24591	0.0246205	0.0670548	-0.253474	0.0425623	0.114281
chr10	12996886	12997382	497	-0.303553	0.035675	0.492102	-0.0276292	0.937972	0.992657	-0.539593	0.000752047	0.00412934	-0.265509	0.0486525	0.126446
chr10	13008065	13008645	581	0.00438242	0.987783	0.999571	0.208931	0.220494	0.768283	0.105959	0.454872	0.597247	0.304462	0.0203602	0.0659657
chr10	130092934	130093179	246	-0.154233	0.691592	0.99376	0.106373	0.733392	0.963148	-0.742169	0.00977322	0.0325112	-0.485469	0.0365035	0.102043
chr10	13016551	13016872	322	-0.374758	0.0489809	0.562626	0.321695	0.112355	0.636867	-0.91924	2.91409e-08	8.85685e-07	-0.224366	0.261482	0.422672
chr10	130322731	130322929	199	-0.0187001	0.954594	0.999509	-1.03211	0.0154837	0.283854	0.940442	0.0100466	0.0332	-0.0756273	0.955053	0.974414
chr10	130363911	130364055	145	-0.520747	0.0467709	0.552926	0.148029	0.473048	0.899605	-1.24	6.32206e-08	1.72303e-06	-0.573506	0.00568172	0.025
chr10	130372743	130373177	435	-0.0100998	0.881644	0.99881	-0.0980728	0.537472	0.919913	-0.340713	0.0415059	0.100573	-0.434209	0.00380568	0.0182843
chr10	130536228	130536355	128	-0.23642	0.284233	0.914543	0.429171	0.110289	0.633558	-1.01518	8.31436e-05	0.000682459	-0.355047	0.171718	0.315065
chr10	130541863	130542493	631	0.0142576	0.885315	0.999119	0.0151436	0.952618	0.994275	-0.224036	0.162442	0.284421	-0.227836	0.111887	0.232185
chr10	130594843	130594975	133	-0.254426	0.39995	0.954322	0.30469	0.231189	0.776877	-1.52419	3.35226e-09	1.35876e-07	-0.965902	0.000335235	0.0026791
chr10	13076973	13077379	407	-0.0859383	0.634368	0.989906	-0.286943	0.275024	0.808881	0.614378	0.00189716	0.00873684	0.409986	0.0397013	0.10871
chr10	13087227	13087540	314	-0.0387563	0.944864	0.999509	0.188389	0.329399	0.840219	-0.402577	0.0262808	0.0706014	-0.176813	0.42783	0.590444
chr10	13090611	13090903	293	0.0859544	0.480992	0.972984	0.0920723	0.804142	0.974774	-0.107922	0.830457	0.892213	-0.10708	0.594376	0.731484
chr10	13192664	13193404	741	0.152353	0.231552	0.878538	0.0889062	0.501771	0.909954	-0.143635	0.267781	0.40972	-0.210818	0.102364	0.21779
chr10	13230163	13230322	160	0.0850112	0.706924	0.994885	-0.421324	0.115687	0.641567	0.202498	0.38738	0.533737	-0.310656	0.180758	0.326718
chr10	13240597	13240835	239	-0.100254	0.544476	0.981989	-0.343993	0.116931	0.643057	0.430251	0.0341556	0.0866312	0.180399	0.333652	0.49851
chr10	13244214	13244647	434	-0.0454227	0.778464	0.996494	-0.150478	0.449739	0.891367	0.0767679	0.709175	0.806297	-0.0349404	0.873022	0.924717
chr10	13245737	13245929	193	0.0129799	0.768233	0.996494	0.237693	0.567817	0.927895	-0.255363	0.405578	0.551246	-0.0345948	0.768997	0.857987
chr10	13256311	13256538	228	0.0771321	0.852955	0.998361	0.309719	0.336011	0.844548	0.207525	0.489225	0.627807	0.435801	0.0440486	0.117242
chr10	13270329	13270583	255	0.0903016	0.700276	0.994052	-1.09782	0.00890598	0.21191	1.55023	7.17823e-06	9.14703e-05	0.362235	0.113377	0.234499
chr10	13277670	13277950	281	-0.281459	0.248648	0.893093	0.566994	0.0929754	0.599036	-0.107068	0.927398	0.955327	0.736401	0.00682088	0.0287367
chr10	13300229	13300540	312	0.0058371	0.927678	0.999509	-0.136294	0.663756	0.951231	-0.333284	0.114812	0.2193	-0.481208	0.029458	0.087092
chr10	13310183	13310402	220	0.167219	0.383712	0.950239	-0.198253	0.559468	0.925392	0.368439	0.162177	0.284081	-0.00340617	0.969136	0.982324
chr10	13323262	13323523	262	0.270961	0.287395	0.915787	0.0930999	0.647277	0.948355	0.115638	0.775641	0.853789	-0.0666743	0.812657	0.886674
chr10	13324189	13324404	216	-0.0533474	0.958	0.999509	0.651351	0.0357638	0.416662	-0.532411	0.0968044	0.192634	0.166534	0.426278	0.588882
chr10	13358836	13359047	212	-0.326687	0.0931701	0.705848	0.0652554	0.621412	0.942319	-0.0441318	0.476405	0.616513	0.34684	0.160031	0.299529
chr10	13369289	13369455	167	-0.173229	0.535387	0.980522	-0.0152966	0.920826	0.991016	-0.153206	0.528775	0.662384	0.00065389	0.932907	0.961012
chr10	13429840	13430039	200	-0.416454	0.118868	0.756721	0.085338	0.860152	0.983012	-0.660288	0.020271	0.0576395	-0.159977	0.484258	0.640575
chr10	13446928	13447253	326	-0.350015	0.0332287	0.47894	0.115235	0.589656	0.935336	-0.715214	0.000414751	0.0025411	-0.252621	0.176062	0.320721
chr10	13500911	13501520	610	-0.247097	0.0959645	0.712347	-0.184267	0.204734	0.753337	-0.51913	0.00513548	0.019469	-0.462645	0.00109874	0.00687642
chr10	13552709	13553575	867	0.0694067	0.581837	0.984324	0.170481	0.265757	0.802928	-0.282652	0.0643924	0.140977	-0.185647	0.131956	0.261361
chr10	13686094	13686420	327	0.125139	0.405081	0.956225	0.0492743	0.608153	0.939532	1.17846	2.38993e-06	3.66765e-05	1.09988	1.1841e-06	2.45861e-05
chr10	13835858	13836144	287	0.387045	0.0846938	0.68403	0.00192267	0.958529	0.994721	0.219088	0.343913	0.490406	-0.172701	0.496061	0.650812
chr10	13838144	13838334	191	0.137151	0.593827	0.985572	-0.0251605	0.889495	0.987632	-0.0406941	0.84706	0.903146	-0.208557	0.347755	0.512953
chr10	13838626	13839088	463	-0.0980262	0.624354	0.988696	0.220373	0.370517	0.862335	-0.475168	0.0198646	0.0567371	-0.164139	0.501862	0.655881
chr10	13842046	13842238	193	-0.0883552	0.620564	0.988291	0.883186	0.00418286	0.140917	-0.205501	0.587949	0.711828	0.758426	0.00255138	0.0133843
chr10	13868333	13869238	906	0.0613379	0.604721	0.986726	0.117179	0.472518	0.89953	-0.32745	0.0255346	0.0689752	-0.275104	0.0788693	0.180186
chr10	13869648	13869848	201	-0.116844	0.444046	0.963903	-0.0130731	0.918451	0.990568	-0.0165892	0.823678	0.887553	0.0809122	0.583271	0.722885
chr10	13964199	13965280	1082	-0.00274856	0.977399	0.999509	-0.0182699	0.878035	0.986179	0.0253764	0.769323	0.849364	0.00504865	0.962391	0.978711
chr10	13965593	13965909	317	-0.0386438	0.797378	0.996494	0.0572775	0.72045	0.96072	-0.172292	0.259923	0.40101	-0.0798442	0.557764	0.702131
chr10	13976376	13976555	180	-0.378473	0.138291	0.786528	0.181673	0.714868	0.959533	-0.364654	0.292387	0.436568	0.191562	0.504689	0.658251
chr10	13982780	13983514	735	-0.038917	0.697551	0.993893	-0.134855	0.209388	0.756989	0.208078	0.0593444	0.132397	0.107356	0.259324	0.420304
chr10	13983696	13983995	300	-0.0358528	0.810587	0.996609	-0.00779328	0.975286	0.99632	-0.288341	0.0469277	0.110533	-0.263277	0.0621342	0.15126
chr10	13984069	13984668	600	0.0274942	0.83415	0.997221	-0.109708	0.594446	0.936538	-0.169264	0.349634	0.49622	-0.310426	0.0668808	0.159624
chr10	13988315	13988575	261	0.106083	0.552755	0.983149	-0.202481	0.330363	0.840781	0.189258	0.383208	0.529756	-0.124062	0.420809	0.583807
chr10	14013587	14013985	399	0.0119919	0.903926	0.999358	-0.277799	0.189154	0.73837	-0.114455	0.539341	0.671465	-0.410473	0.0251857	0.0775071
chr10	14023960	14024178	219	0.345634	0.130469	0.774956	-0.161666	0.523093	0.915496	0.856562	0.00160493	0.0076391	0.341817	0.13151	0.260762
chr10	14027895	14028044	150	-0.18534	0.394739	0.953675	-0.348411	0.149343	0.693	0.340985	0.0734671	0.155853	0.173053	0.463593	0.622541
chr10	14030513	14030933	421	-0.101594	0.515242	0.977954	-0.0960442	0.633583	0.945946	-0.34092	0.0943958	0.188942	-0.340529	0.0129158	0.0466742
chr10	14035604	14036017	414	0.187596	0.209105	0.860558	-0.132873	0.434325	0.886309	0.657113	4.92856e-05	0.000443968	0.330796	0.0287827	0.0856111
chr10	14046992	14047216	225	-0.358275	0.183532	0.837502	0.183141	0.595631	0.936648	-0.57057	0.061632	0.136267	-0.0297343	0.914006	0.949734
chr10	14047701	14048050	350	-0.0939414	0.51044	0.977778	-0.0420618	0.979096	0.99675	0.129561	0.723545	0.816768	0.176839	0.304919	0.469754
chr10	14055097	14055371	275	-0.117301	0.460953	0.968112	0.448029	0.139103	0.678007	-0.525019	0.0358547	0.0899759	0.0350822	0.839846	0.904293
chr10	14057222	14057457	236	-0.480697	0.0276932	0.438845	-0.190745	0.723724	0.961278	0.445968	0.17809	0.304387	0.736365	0.00211054	0.0115389
chr10	14085364	14086543	1180	0.00350263	0.954372	0.999509	-0.165593	0.392581	0.873104	0.25669	0.172319	0.297131	0.083619	0.558457	0.702679
chr10	14104560	14104771	212	-0.112944	0.639595	0.990365	0.542553	0.025338	0.360236	-0.295296	0.293142	0.437365	0.354512	0.0772987	0.177519
chr10	14144968	14145122	155	-0.0584819	0.78083	0.996494	0.289544	0.64384	0.947429	-0.159174	0.968969	0.981355	0.179895	0.568448	0.710796
chr10	14168331	14168499	169	-0.286009	0.223647	0.873058	-0.161392	0.608886	0.939532	0.290573	0.328987	0.474994	0.410503	0.137817	0.269532
chr10	14174266	14174529	264	0.0538866	0.750007	0.995428	-0.347844	0.392015	0.87279	0.744981	0.0144831	0.0443927	0.342144	0.17574	0.320296
chr10	14189203	14189383	181	0.074628	0.804429	0.996494	-0.474258	0.276253	0.809852	0.853669	0.0132138	0.0412424	0.30127	0.218094	0.37258
chr10	14191171	14191479	309	0.246318	0.132621	0.777488	0.48518	0.0557176	0.497706	1.0613	1.35611e-06	2.28157e-05	1.29691	4.31471e-09	1.79786e-07
chr10	14200461	14200655	195	-0.0262806	0.965952	0.999509	0.0515065	0.832022	0.979524	-0.79519	0.000143088	0.00106634	-0.719036	0.00103065	0.00653777
chr10	14207747	14207969	223	0.584363	0.00767127	0.22814	-0.71402	0.0715512	0.548522	1.03549	0.000714692	0.00396279	-0.264269	0.334705	0.49959
chr10	14451996	14452118	123	0.222453	0.330176	0.934024	0.540627	0.053881	0.491004	-0.437914	0.0593647	0.13243	-0.124572	0.563036	0.706421
chr10	14460758	14461115	358	-0.276214	0.128885	0.772432	0.268783	0.231526	0.777393	-0.0142844	0.872716	0.920269	0.524971	0.00807176	0.0326442
chr10	14474945	14475212	268	0.216734	0.30753	0.923993	0.196495	0.434624	0.886362	0.423489	0.0313871	0.0810776	0.395908	0.10825	0.22679
chr10	14666245	14666486	242	-0.0514513	0.789631	0.996494	0.50944	0.0460439	0.462641	-0.142259	0.547996	0.678978	0.412504	0.0514294	0.131627
chr10	14678406	14678624	219	0.0839018	0.688007	0.993522	-0.525425	0.0991026	0.610991	0.403589	0.111147	0.21398	-0.211795	0.444147	0.605421
chr10	14704952	14705822	871	0.0106894	0.950894	0.999509	0.00567573	0.974754	0.996202	0.0552551	0.70543	0.80349	0.0450999	0.713676	0.820143
chr10	14734438	14734599	162	-0.429554	0.0601912	0.611062	0.0142265	0.812438	0.976064	-0.801311	0.000388896	0.00241175	-0.360998	0.199174	0.349478
chr10	14977347	14977661	315	-0.14203	0.507095	0.977742	0.00686058	0.97034	0.995559	0.245185	0.17206	0.296799	0.387787	0.0720164	0.168402
chr10	14978451	14978692	242	0.192953	0.361893	0.944524	0.0404953	0.976314	0.996576	1.11385	1.79504e-06	2.88695e-05	0.955605	9.28523e-05	0.000942814
chr10	15299992	15300673	682	-0.218179	0.238339	0.884426	0.196171	0.229942	0.776013	-0.398322	0.0288138	0.075884	0.0138335	0.96633	0.980766
chr10	15541883	15542417	535	-0.105907	0.483862	0.97402	0.235402	0.328901	0.840082	0.12104	0.410897	0.55636	0.456027	0.00787785	0.0320235
chr10	15746664	15747569	906	0.165634	0.303907	0.922879	0.0198718	0.92592	0.991293	-0.17754	0.248685	0.38863	-0.326967	0.0749827	0.173507
chr10	15748994	15749319	326	0.120738	0.395043	0.953675	0.241359	0.266458	0.803539	-1.03975	1.66099e-07	3.88884e-06	-0.921879	1.86213e-06	3.62925e-05
chr10	15759303	15759595	293	0.0736217	0.653242	0.991643	0.168272	0.640043	0.947094	-1.05666	6.37945e-06	8.30928e-05	-0.967524	8.72113e-08	2.56795e-06
chr10	15759679	15760447	769	0.0709722	0.704314	0.994613	0.0543073	0.667633	0.952061	0.0746217	0.723908	0.817048	0.0539584	0.711842	0.818793
chr10	15783212	15783439	228	0.594723	0.00276357	0.123334	0.190747	0.898174	0.98916	0.979362	2.7543e-05	0.000275458	0.569311	0.0221656	0.0704242
chr10	15991195	15991393	199	0.156108	0.454148	0.966069	0.371701	0.144373	0.685537	0.741183	0.0412205	0.100064	0.957873	0.000232753	0.00199279
chr10	15991460	15991719	260	0.121503	0.398897	0.95402	0.37689	0.133736	0.668738	0.454875	0.189703	0.318934	0.712363	0.00523263	0.0234304
chr10	16474359	16474488	130	-0.613467	0.00967474	0.260278	-1.21436	0.00299007	0.115147	0.599134	0.149979	0.267831	-0.00565297	0.935171	0.962518
chr10	16620843	16621233	391	0.295571	0.225462	0.873707	0.0285313	0.965379	0.995248	0.154634	0.450023	0.592812	-0.121434	0.644788	0.77019
chr10	16628750	16629163	414	0.315669	0.0888163	0.695746	-0.233505	0.343643	0.848467	-0.213723	0.218009	0.352982	-0.768763	3.75585e-05	0.000448336
chr10	16637053	16637332	280	-0.280277	0.0909221	0.70081	0.0296897	0.883902	0.986977	-0.106588	0.858242	0.910843	0.196581	0.296329	0.460506
chr10	16652525	16652735	211	0.160696	0.478935	0.972291	-0.315385	0.502295	0.910032	0.559471	0.0740525	0.156797	0.0786531	0.596931	0.733288
chr10	16714641	16714910	270	-0.377827	0.0219278	0.395999	-0.481956	0.0194891	0.318758	0.115947	0.365937	0.512652	0.00542285	0.944864	0.968266
chr10	16717293	16717753	461	-0.409526	0.00549416	0.187408	-0.09366	0.612775	0.940289	-0.893922	6.82152e-07	1.27435e-05	-0.585085	0.00347112	0.017038
chr10	16874141	16874498	358	0.024205	0.874584	0.998802	-0.0219912	0.984862	0.997569	0.919639	3.524e-06	5.04964e-05	0.868815	1.65343e-05	0.000226478
chr10	16959241	16959649	409	0.150855	0.386478	0.951043	0.378868	0.24533	0.788124	0.643597	0.000684825	0.00382397	0.865372	0.00018844	0.00168023
chr10	16961074	16961352	279	0.173172	0.380549	0.949632	-0.129147	0.559534	0.925392	0.169082	0.466266	0.607595	-0.138691	0.450769	0.611224
chr10	16994017	16994249	233	-0.290785	0.181997	0.836607	-0.543898	0.063391	0.524971	0.815433	0.00178667	0.00831977	0.556516	0.0291207	0.0863523
chr10	16996946	16997151	206	0.617812	0.0279442	0.440351	-0.0881469	0.959899	0.994889	0.421327	0.122295	0.229765	-0.292365	0.43679	0.598736
chr10	17010135	17010399	265	-0.388758	0.02307	0.405584	-0.322348	0.211644	0.758903	0.14353	0.389903	0.53605	0.202631	0.412814	0.576219
chr10	17131792	17132068	277	0.253036	0.129709	0.77317	0.346611	0.211684	0.758903	0.264771	0.167341	0.290811	0.352369	0.0853755	0.19094
chr10	17155457	17155625	169	-0.336597	0.0564089	0.595362	-0.309465	0.223628	0.77106	0.391676	0.0887282	0.180302	0.410939	0.0719425	0.168269
chr10	17162455	17162663	209	-0.0690706	0.938108	0.999509	-0.484313	0.223121	0.770609	0.184565	0.568416	0.695934	-0.234631	0.43349	0.595659
chr10	17165478	17165764	287	-0.383651	0.16523	0.816669	-0.321017	0.190405	0.740172	-0.0924917	0.893641	0.93396	-0.0345552	0.819906	0.891474
chr10	17212020	17212282	263	0.041211	0.949696	0.999509	0.10029	0.647077	0.948325	-0.00486515	0.912486	0.945952	0.0486421	0.775944	0.862809
chr10	17236601	17236808	208	-0.0337109	0.96931	0.999509	-0.13707	0.691579	0.955925	0.998151	4.54652e-05	0.000414961	0.892218	0.0003463	0.00274983
chr10	17259527	17259814	288	0.134024	0.625681	0.9888	-0.027528	0.796469	0.973541	1.36267	4.113e-06	5.75175e-05	1.19393	1.11757e-09	5.34395e-08
chr10	17260224	17260512	289	0.0457607	0.857016	0.998519	0.216472	0.557058	0.925283	0.383861	0.0696652	0.149647	0.546925	0.00614139	0.0265501
chr10	17272756	17272918	163	0.530136	0.0746872	0.655186	-0.0620442	0.650209	0.949095	-2.14243	7.10032e-15	9.14748e-13	-2.73704	3.78927e-21	8.49299e-19
chr10	17299399	17300097	699	0.0699197	0.670737	0.992895	0.376363	0.0531438	0.488002	0.51406	0.00462364	0.0179104	0.817383	2.39598e-06	4.49463e-05
chr10	17326942	17327104	163	-0.331543	0.0491865	0.563561	-0.0541026	0.749955	0.96588	0.648659	0.0156904	0.047229	0.918257	0.00030695	0.00249882
chr10	17333722	17334315	594	-0.12931	0.481654	0.973064	-0.0963634	0.470784	0.899112	-0.00648605	0.866364	0.91623	0.0198909	0.93721	0.963766
chr10	17355468	17355836	369	0.308569	0.164384	0.815341	0.271519	0.299354	0.823615	0.12074	0.578167	0.703968	0.0822934	0.813491	0.887269
chr10	17362658	17363098	441	0.0197445	0.86908	0.998802	-0.236612	0.124411	0.656083	0.168737	0.174313	0.299719	-0.0927957	0.517146	0.66841
chr10	17365144	17365493	350	0.640635	0.00136741	0.0793371	-0.0293856	0.922931	0.991102	-0.109297	0.459474	0.601421	-0.782996	0.00427223	0.0200098
chr10	17385339	17385548	210	0.17104	0.495288	0.976451	0.0119223	0.891516	0.987858	-0.256947	0.245341	0.384881	-0.424972	0.0729686	0.170081
chr10	17407862	17408692	831	-0.202661	0.110839	0.740715	-0.0986357	0.508142	0.911534	-0.0198542	0.915465	0.947884	0.0779282	0.589642	0.727869
chr10	17411407	17411720	314	-0.137473	0.384843	0.950631	-0.235415	0.271344	0.806684	0.269033	0.137821	0.251131	0.16313	0.43154	0.593761
chr10	17423834	17424286	453	-0.33053	0.0353062	0.489793	-0.358284	0.0228859	0.343904	-0.0607854	0.852021	0.90656	-0.0938733	0.533593	0.68221
chr10	17476690	17477088	399	-0.0576088	0.719622	0.995175	0.100535	0.692787	0.956016	0.263755	0.214399	0.348799	0.41739	0.0201464	0.0654674
chr10	17510440	17510883	444	-0.00602747	0.84296	0.997866	-0.227317	0.181647	0.729805	-0.244174	0.173431	0.298635	-0.471326	0.0031441	0.0157518
chr10	17518587	17518869	283	0.383039	0.0735283	0.652436	0.0650439	0.592808	0.93598	0.415617	0.117398	0.222947	0.0948881	0.62146	0.752525
chr10	17521986	17522580	595	-0.386209	0.2634	0.9023	0.459875	0.390237	0.872058	-0.874873	0.0757209	0.159505	-0.0265482	0.962013	0.978479
chr10	17543057	17543428	372	-0.0117008	0.941793	0.999509	-0.119416	0.672952	0.953422	0.151064	0.561352	0.690031	0.0407442	0.829277	0.897409
chr10	17551760	17552729	970	-0.0497341	0.680649	0.993374	0.208369	0.0980524	0.608485	-0.45447	6.73654e-05	0.000574018	-0.199756	0.100446	0.214879
chr10	17562393	17563388	996	0.11492	0.507857	0.977742	-0.0347199	0.788248	0.972416	-0.391929	0.0157716	0.0474253	-0.545828	9.47717e-05	0.000957668
chr10	17569324	17570259	936	0.0325396	0.800591	0.996494	-0.16494	0.344168	0.848833	0.0313974	0.890979	0.932222	-0.168657	0.264295	0.425788
chr10	17574980	17575248	269	0.53567	0.00266101	0.120627	-0.190729	0.658809	0.950612	0.95828	2.14511e-05	0.00022429	0.22958	0.284734	0.448173
chr10	17575983	17576716	734	0.0253128	0.859448	0.998802	-0.336397	0.0636843	0.525713	0.051198	0.646243	0.757955	-0.315474	0.0460628	0.12127
chr10	17613256	17613704	449	0.10457	0.419266	0.959636	-0.0432204	0.802634	0.97441	0.21322	0.203272	0.335354	0.0606371	0.685821	0.800693
chr10	17625867	17626135	269	-0.0936645	0.573856	0.983682	0.607948	0.041325	0.443199	0.284084	0.11837	0.224337	0.97882	1.35699e-06	2.7707e-05
chr10	17629804	17630016	213	0.21948	0.309802	0.924836	0.176267	0.50742	0.911513	0.507639	0.0416428	0.100776	0.459116	0.0268797	0.0813785
chr10	17631872	17632222	351	0.120446	0.383912	0.950239	-0.0870439	0.941789	0.992984	0.704479	0.001867	0.00862386	0.496301	0.0389356	0.107142
chr10	17646352	17646911	560	0.0873818	0.576904	0.984056	-0.0897503	0.614622	0.940506	0.085827	0.593753	0.716608	-0.0970551	0.548272	0.694331
chr10	17651498	17651735	238	-0.132613	0.462208	0.968254	-0.334991	0.059229	0.510384	0.0993835	0.483582	0.622926	-0.109182	0.500843	0.655046
chr10	17653728	17654199	472	-0.114484	0.339563	0.937993	-0.311715	0.0322214	0.400252	-0.0406945	0.797506	0.868956	-0.241841	0.0496309	0.128295
chr10	17659600	17659881	282	-0.231799	0.121576	0.760584	-0.14212	0.622009	0.942586	0.26917	0.272216	0.414632	0.354776	0.0480756	0.125304
chr10	17662121	17662302	182	0.0484097	0.787306	0.996494	-0.0230374	0.54612	0.921902	-0.171574	0.992915	0.995794	-0.252478	0.269519	0.431711
chr10	17667423	17667697	275	0.05767	0.65888	0.992159	-0.049754	0.739403	0.963999	0.394955	0.0148157	0.0451837	0.284907	0.154532	0.292222
chr10	17668352	17668635	284	-0.184065	0.544648	0.982032	-0.0642255	0.935791	0.992657	0.250571	0.427492	0.572223	0.368273	0.0783618	0.179315
chr10	17674481	17674815	335	-0.113709	0.57546	0.984008	-0.434635	0.193636	0.743363	0.220327	0.562603	0.690996	-0.101099	0.659241	0.781001
chr10	17681496	17681699	204	-0.0876903	0.616345	0.987572	-0.0851098	0.617332	0.941107	0.656417	0.000429669	0.00261756	0.653177	0.00120195	0.00738721
chr10	17683612	17684616	1005	-0.0520225	0.674942	0.993374	-0.274285	0.02	0.322602	0.243626	0.0551331	0.125148	0.0167614	0.88219	0.930492
chr10	17720935	17721063	129	0.220735	0.184325	0.838188	-0.0457173	0.949739	0.993907	0.351879	0.135654	0.248134	0.0822519	0.551775	0.697181
chr10	17722082	17722768	687	0.0189128	0.862516	0.998802	-0.0929757	0.463649	0.89644	0.0286919	0.766944	0.847661	-0.0884597	0.434208	0.596351
chr10	17722851	17723541	691	-0.00905743	0.940576	0.999509	-0.0464287	0.6882	0.955684	-0.202257	0.0656326	0.142965	-0.242609	0.0503374	0.129626
chr10	17727283	17728272	990	-0.0347989	0.768121	0.996494	0.0154726	0.917284	0.990556	0.0578366	0.659045	0.767906	0.103725	0.475834	0.63316
chr10	17733080	17733455	376	-0.100763	0.623505	0.988483	0.0423985	0.724058	0.961383	-0.628736	6.02171e-06	7.90097e-05	-0.486792	0.0112839	0.0420663
chr10	17772536	17772767	232	0.238773	0.292578	0.91903	0.122762	0.673186	0.953484	0.347107	0.0794019	0.165419	0.222518	0.270123	0.432346
chr10	17786832	17787052	221	0.05093	0.783886	0.996494	0.124708	0.808277	0.975156	0.896627	0.00014465	0.00107676	0.962697	4.18024e-05	0.000489123
chr10	17796129	17796462	334	0.00119044	0.981323	0.999509	0.0715661	0.690048	0.955684	0.551264	0.00615541	0.0224998	0.616857	0.00290259	0.0148148
chr10	17870051	17870271	221	-0.366845	0.07911	0.669666	0.0316787	0.669985	0.95264	-0.488712	0.020915	0.0591036	-0.0904176	0.546191	0.692633
chr10	17879046	17879793	748	0.076572	0.678104	0.993374	0.23378	0.419794	0.882182	0.508662	0.00982028	0.0326312	0.658738	8.31387e-05	0.000861305
chr10	17919012	17919283	272	-0.289993	0.0774144	0.664722	-0.17275	0.353462	0.854181	0.172442	0.273128	0.415583	0.28284	0.118622	0.24242
chr10	17927964	17928138	175	-0.0157307	0.986801	0.999568	0.125436	0.685409	0.954972	-0.0461759	0.949605	0.969886	0.0905241	0.656977	0.779467
chr10	17930461	17931070	610	-0.0185937	0.863921	0.998802	0.0497499	0.808953	0.975384	-0.635872	4.34841e-05	0.000400116	-0.573606	1.09639e-05	0.000160885
chr10	17932275	17932502	228	0.225241	0.162597	0.814366	0.188921	0.400519	0.876312	-0.201251	0.236521	0.374473	-0.242365	0.21513	0.369025
chr10	17947974	17948528	555	-0.0230915	0.89346	0.99933	0.209065	0.159787	0.705446	-0.234712	0.0548003	0.124569	-0.00566908	0.975279	0.986189
chr10	17983313	17983722	410	0.087606	0.501112	0.976839	-0.0141751	0.929842	0.991803	-0.231038	0.11958	0.2261	-0.336866	0.0174293	0.0586191
chr10	18004292	18004704	413	-0.168406	0.425753	0.961318	0.48259	0.0746314	0.556575	-0.141151	0.560991	0.689742	0.506396	0.0248219	0.0766688
chr10	18005210	18005421	212	-0.554303	0.0330885	0.477708	-0.0842666	0.982495	0.997336	-0.288814	0.213827	0.348069	0.181082	0.547175	0.693461
chr10	18022162	18023379	1218	0.0914516	0.444046	0.963903	0.0380778	0.780545	0.97136	-0.252212	0.0819504	0.169538	-0.309853	0.0273973	0.0825004
chr10	18047670	18048097	428	-0.0487332	0.789221	0.996494	0.0501055	0.918724	0.990629	-0.105367	0.89272	0.933441	-0.0136673	0.886652	0.933252
chr10	18055267	18055763	497	0.0842672	0.567465	0.983274	-0.0282494	0.808538	0.975199	-0.305713	0.0424645	0.102303	-0.422731	0.00297898	0.0151253
chr10	18060556	18061129	574	0.154879	0.405479	0.956322	0.018543	0.988986	0.998347	-0.386085	0.0828843	0.171073	-0.524518	0.0206331	0.0666454
chr10	18065914	18066496	583	0.0458233	0.692794	0.993826	0.120197	0.484346	0.903474	0.063094	0.625782	0.74224	0.1338	0.364375	0.529418
chr10	18067850	18068048	199	0.0153578	0.970752	0.999509	-0.437878	0.0712311	0.54785	0.383371	0.048625	0.113609	-0.0738433	0.7633	0.854145
chr10	18068920	18069292	373	-0.0787229	0.571583	0.983409	-0.0441052	0.723038	0.961105	0.471836	0.00605223	0.022192	0.501534	0.000225338	0.00194218
chr10	18074474	18074977	504	-0.158225	0.369863	0.947623	0.201917	0.388325	0.871356	-0.107789	0.624729	0.741331	0.247134	0.233032	0.390188
chr10	18085597	18085777	181	-0.141876	0.42065	0.960301	-0.712845	0.0552618	0.495793	1.61839	1.19713e-09	5.45096e-08	1.04574	2.77658e-06	5.08255e-05
chr10	18139055	18139212	158	-0.886329	0.00119564	0.0720566	0.836254	0.398035	0.875502	1.76278	3.01667e-06	4.45266e-05	3.47246	3.10517e-20	6.27233e-18
chr10	18158030	18158275	246	0.293669	0.151111	0.799492	0.4622	0.271491	0.806684	0.637514	0.0101514	0.0334776	0.797185	0.000498843	0.0036658
chr10	18197301	18197659	359	-0.105284	0.571574	0.983409	0.0718296	0.695485	0.956447	-0.711313	3.55384e-05	0.000339444	-0.536279	0.00131519	0.00793655
chr10	18210214	18210454	241	0.227525	0.231804	0.878642	0.155802	0.530677	0.918017	1.27118	5.31299e-06	7.11079e-05	1.19397	3.77769e-07	9.2001e-06
chr10	18234536	18235461	926	0.00917592	0.958733	0.999509	0.117996	0.493801	0.90717	-0.266051	0.0930738	0.18689	-0.162986	0.283216	0.446535
chr10	18237296	18237482	187	-0.40551	0.0137118	0.312679	-0.299169	0.150007	0.693345	-0.295178	0.243436	0.382713	-0.195211	0.302398	0.466952
chr10	18276186	18276777	592	-0.267089	0.134782	0.78085	-0.377759	0.0700345	0.544017	0.729857	0.000212865	0.0014738	0.613181	0.00111994	0.00698417
chr10	18283839	18284334	496	0.136933	0.461123	0.968112	0.14487	0.52716	0.917072	0.787135	3.62708e-06	5.1777e-05	0.789684	5.58485e-05	0.00062049
chr10	18289594	18289820	227	-0.11558	0.516212	0.977981	-0.383059	0.268283	0.804931	0.55145	0.0314528	0.081202	0.278169	0.200544	0.351225
chr10	18318404	18318864	461	0.234123	0.136553	0.784218	-0.0875453	0.627345	0.944114	-0.17848	0.37357	0.520183	-0.505104	0.00128297	0.00778136
chr10	18319001	18319478	478	-0.0596258	0.801176	0.996494	-0.127213	0.594408	0.936538	-0.584391	0.00140538	0.0068609	-0.65293	0.000333004	0.00266408
chr10	18337797	18338113	317	-0.480737	0.00367833	0.148431	-0.046513	0.782083	0.971849	0.610893	0.00233578	0.0103353	1.04292	9.8375e-07	2.10057e-05
chr10	18366935	18367326	392	0.0617125	0.747259	0.995322	0.308842	0.210392	0.757781	0.642132	0.00193268	0.00886634	0.885721	4.22022e-05	0.000492685
chr10	18370188	18371400	1213	-0.0228246	0.865646	0.998802	0.186868	0.329753	0.840411	0.495973	0.002015	0.00917328	0.702378	8.58493e-05	0.000884347
chr10	18384844	18385132	289	0.114367	0.532376	0.979942	-0.341964	0.451723	0.891872	0.686704	0.0135268	0.042031	0.226746	0.309718	0.474618
chr10	18388737	18388956	220	-0.264393	0.17982	0.833781	0.0229997	0.734632	0.963148	-0.11952	0.407177	0.552776	0.168415	0.432919	0.595151
chr10	18391682	18391901	220	-0.514142	0.0168972	0.349733	0.11909	0.51616	0.91341	-0.96222	2.07924e-06	3.26799e-05	-0.329597	0.096199	0.20829
chr10	18400180	18401381	1202	0.169211	0.213965	0.865368	-0.160175	0.430035	0.884531	0.62203	4.36724e-05	0.000401547	0.290157	0.101878	0.217044
chr10	18407253	18407892	640	0.174757	0.150613	0.79849	0.119776	0.415528	0.880746	-0.138652	0.292143	0.436307	-0.197231	0.125263	0.251897
chr10	18409177	18409706	530	0.0404633	0.811765	0.996609	-0.223936	0.331085	0.841278	0.399303	0.0473442	0.111279	0.132042	0.494807	0.649713
chr10	18430135	18430443	309	-0.087915	0.641484	0.990618	-0.249396	0.342705	0.84788	0.61109	0.00331091	0.0136867	0.442735	0.0229015	0.0721075
chr10	18431009	18431280	272	0.0724962	0.586139	0.984823	-0.308986	0.127308	0.659275	0.233948	0.256245	0.397077	-0.150616	0.316185	0.481253
chr10	18433409	18433576	168	-0.105196	0.741139	0.995175	-0.137303	0.671303	0.952836	0.2486	0.333647	0.479807	0.214385	0.328488	0.493606
chr10	18435510	18435777	268	0.198739	0.240114	0.88561	-0.0674294	0.713309	0.959289	0.710108	8.03759e-05	0.0006634	0.43729	0.0239149	0.0745192
chr10	18453397	18453746	350	0.0550615	0.718668	0.995175	0.190229	0.275975	0.809711	-0.597266	0.000244595	0.00165178	-0.464307	0.00693542	0.0291011
chr10	18510741	18510946	206	0.0944587	0.59644	0.985572	-0.146596	0.710686	0.959154	0.733184	0.0056803	0.0210818	0.489749	0.0209703	0.067477
chr10	18527041	18527278	238	-0.0344599	0.666613	0.992618	0.315163	0.367969	0.860986	-0.182331	0.603157	0.72434	0.159541	0.402877	0.566958
chr10	18527804	18528093	290	-0.0935982	0.526633	0.979613	0.0518888	0.907627	0.989838	0.0204172	0.75349	0.838073	0.160168	0.345193	0.510327
chr10	18528702	18528905	204	-0.188549	0.455735	0.966484	-0.0275819	0.944649	0.993217	-0.653905	0.000395638	0.00244568	-0.491906	0.0272176	0.0820862
chr10	18529291	18529597	307	0.0670674	0.696345	0.993858	0.0224817	0.88788	0.987226	1.21868	7.75066e-10	3.71162e-08	1.16944	8.29726e-12	5.87383e-10
chr10	18536973	18537328	356	0.0950018	0.561832	0.983171	0.94925	0.000102556	0.0110032	0.463945	0.0048022	0.0184629	1.31303	2.9442e-10	1.5951e-08
chr10	18539634	18539845	212	0.317238	0.125221	0.766673	0.771522	0.00359888	0.129273	1.138	3.05616e-07	6.49401e-06	1.58751	1.69193e-10	9.59541e-09
chr10	18545877	18546111	235	0.0696435	0.634255	0.989906	0.201888	0.229904	0.775927	0.420579	0.0672734	0.145718	0.552161	0.00523977	0.0234567
chr10	18602058	18602318	261	-0.194577	0.196398	0.851451	0.139504	0.409895	0.879043	-0.421423	0.0123088	0.0389867	-0.0900734	0.551585	0.697043
chr10	18680710	18681148	439	-0.0649284	0.630418	0.98952	0.297714	0.260409	0.798703	-0.31599	0.06159	0.136208	0.0397129	0.882748	0.930805
chr10	18836045	18836202	158	-0.725563	0.0100725	0.26603	0.324519	0.240545	0.784816	-1.339	1.10576e-06	1.91316e-05	-0.288863	0.178569	0.324013
chr10	18844409	18845596	1188	0.344971	0.00294097	0.128432	0.118951	0.441707	0.888273	-0.0311278	0.850499	0.905431	-0.262667	0.0360617	0.101176
chr10	18904200	18904361	162	-0.219129	0.438515	0.963437	0.195335	0.397692	0.875328	-0.917079	0.000266548	0.00177211	-0.503114	0.0311947	0.0908235
chr10	18917106	18917516	411	-0.182671	0.235826	0.882158	0.195427	0.394788	0.874191	-0.594224	0.00205338	0.00930829	-0.221267	0.197821	0.347856
chr10	18943523	18943863	341	-0.384622	0.0505003	0.569842	-0.0295791	0.904012	0.989605	-0.0581924	0.60103	0.722635	0.292942	0.149525	0.285487
chr10	18953750	18954044	295	-0.0660214	0.741574	0.995175	-0.170403	0.586066	0.933798	-0.545394	0.00295207	0.0124745	-0.650231	0.000167848	0.00153095
chr10	18963369	18963645	277	-0.000616744	0.988331	0.999571	-0.240071	0.458376	0.894466	0.33445	0.167506	0.291026	0.09101	0.610234	0.743739
chr10	18964946	18965125	180	-0.0556625	0.964876	0.999509	-0.69278	0.0542145	0.492236	0.514537	0.0888296	0.180423	-0.122696	0.674012	0.792135
chr10	18994165	18994423	259	0.375673	0.029717	0.453974	0.385706	0.246884	0.78925	0.274492	0.0943106	0.188817	0.279119	0.183661	0.33048
chr10	19002106	19002297	192	-0.0866119	0.757981	0.996494	-0.94128	0.00686189	0.185081	0.059217	0.99541	0.99731	-0.797384	0.00137125	0.00820828
chr10	19009239	19009756	518	0.219472	0.0849583	0.684517	0.00541696	0.995752	0.999456	0.187452	0.208163	0.341466	-0.031354	0.818778	0.890643
chr10	19015189	19015708	520	-0.00176538	0.995598	0.99963	-0.0620624	0.643806	0.947429	0.0453024	0.730522	0.821956	-0.0176224	0.891883	0.936443
chr10	19034832	19035210	379	0.0907124	0.566502	0.983274	0.0574932	0.712988	0.959289	0.373162	0.0593852	0.132458	0.335058	0.112933	0.23382
chr10	19035326	19035517	192	-0.120058	0.61575	0.987457	0.481046	0.239281	0.783947	0.12884	0.295408	0.439863	0.723534	0.00323844	0.016124
chr10	19043943	19044213	271	-0.0699374	0.714019	0.995013	-0.168654	0.463106	0.896353	-1.08485	2.0524e-07	4.65967e-06	-1.18988	7.65664e-09	2.9792e-07
chr10	19062072	19062895	824	0.181315	0.232962	0.879342	0.162286	0.533058	0.918941	0.051478	0.753959	0.838359	0.027565	0.882491	0.93063
chr10	19083784	19084009	226	0.685053	0.0262032	0.428197	0.127019	0.555336	0.925073	-0.549696	0.0485757	0.113505	-1.11349	1.38746e-05	0.000195616
chr10	19086768	19087363	596	0.173276	0.298669	0.921023	0.0170245	0.880472	0.98636	-0.293861	0.0567986	0.128094	-0.451911	0.0211336	0.0678858
chr10	19088099	19088864	766	0.0286585	0.906111	0.999408	-0.292735	0.158454	0.703452	-0.212694	0.183212	0.310816	-0.541314	0.00894945	0.0353283
chr10	19093743	19094644	902	-0.066729	0.684021	0.993374	-0.187606	0.192583	0.742455	-0.36842	0.0138573	0.0428505	-0.494484	0.000963911	0.00620181
chr10	19118876	19119071	196	-0.384715	0.0632488	0.622656	-0.0464292	0.671248	0.952836	-0.232448	0.547564	0.678639	0.0980663	0.698864	0.809776
chr10	19122313	19122560	248	-0.0307343	0.998928	0.999784	0.342338	0.369921	0.861795	-0.613106	0.055163	0.125208	-0.247313	0.289657	0.453454
chr10	19123786	19123967	182	0.406028	0.153479	0.802224	-0.557747	0.119816	0.649018	0.923125	0.000519043	0.00305549	-0.0499348	0.996933	0.998421
chr10	19170679	19170955	277	0.202399	0.322665	0.930311	-0.386821	0.0765358	0.560949	0.499399	0.0125401	0.0395624	-0.0973157	0.690441	0.803832
chr10	19185913	19186498	586	0.0232746	0.79524	0.996494	-0.103122	0.611643	0.940213	-0.331783	0.0248336	0.0675042	-0.460115	0.00925039	0.0362158
chr10	19240065	19240306	242	-0.423383	0.0504004	0.569433	0.0308894	0.954502	0.994367	-0.697169	0.000830961	0.00447258	-0.245708	0.146147	0.28095
chr10	19297766	19297904	139	-0.531315	0.0573726	0.599432	0.403856	0.131663	0.665912	-1.09538	7.01579e-06	8.97381e-05	-0.162745	0.418836	0.581872
chr10	19443462	19443896	435	0.269538	0.12007	0.758861	0.295523	0.217565	0.765226	0.50041	0.00260719	0.0112892	0.519403	0.00803616	0.0325297
chr10	19452315	19452733	419	0.568467	0.0017995	0.0946714	0.900337	3.17195e-06	0.000704503	-0.0735412	0.653384	0.763535	0.251869	0.192963	0.341886
chr10	19457266	19457687	422	0.32142	0.075134	0.656344	0.38277	0.105448	0.623778	-0.460387	0.0176102	0.0516767	-0.400918	0.0496149	0.128274
chr10	19463735	19464766	1032	0.352065	0.026753	0.431698	0.225246	0.341994	0.847498	0.135438	0.422676	0.567705	0.00303824	0.992641	0.995826
chr10	19490580	19490901	322	0.615836	0.0010066	0.0643752	0.572694	0.00452401	0.147119	-0.135204	0.468437	0.60955	-0.182063	0.35145	0.5166
chr10	19491566	19491853	288	-0.0285846	0.96303	0.999509	0.426791	0.0543692	0.492408	-0.120566	0.381106	0.527624	0.3345	0.223498	0.379028
chr10	19494503	19494683	181	0.0844587	0.518978	0.97876	0.479745	0.151164	0.69476	0.0854768	0.43223	0.576581	0.476611	0.0437118	0.116581
chr10	19506129	19506267	139	0.440793	0.174904	0.829165	-0.310641	0.61325	0.940316	1.05791	0.00215107	0.00966058	0.301126	0.263106	0.424443
chr10	19518733	19519106	374	-0.0540198	0.765663	0.996494	-0.00300703	0.812233	0.976064	-0.664015	0.000567711	0.00328428	-0.613806	0.000594031	0.00421298
chr10	19531415	19531835	421	0.427634	0.0399025	0.516953	0.35589	0.0606789	0.516085	-0.223791	0.284317	0.427933	-0.298743	0.144925	0.279245
chr10	19532835	19533075	241	0.133278	0.462804	0.968319	0.690781	0.00543286	0.164156	-0.54184	0.0118028	0.0377198	0.0158014	0.941564	0.96627
chr10	19546949	19547131	183	0.26575	0.389128	0.95198	0.325792	0.182113	0.7303	-0.0202258	0.791573	0.864992	0.0329355	0.774391	0.861703
chr10	19548124	19548318	195	0.336705	0.240762	0.886222	-0.411723	0.406307	0.878056	0.438114	0.344044	0.490526	-0.312623	0.318722	0.483742
chr10	19549205	19549627	423	0.365486	0.0314481	0.467358	1.06609	7.25768e-07	0.000197365	-1.02202	6.60945e-07	1.24301e-05	-0.324985	0.0715333	0.167576
chr10	19552955	19553257	303	0.535662	0.0111173	0.281996	0.635993	0.011017	0.237545	-0.0524856	0.784673	0.860119	0.045137	0.891718	0.93637
chr10	19559711	19560065	355	0.365071	0.077878	0.666259	-0.295654	0.447889	0.890665	0.294019	0.328204	0.474121	-0.36954	0.144154	0.278214
chr10	19578153	19578362	210	0.465278	0.0583562	0.603162	-0.285112	0.553439	0.924629	0.822472	0.00745173	0.0261562	0.0688808	0.592994	0.730431
chr10	19591593	19592257	665	0.093979	0.404888	0.956218	0.0371369	0.710149	0.959154	0.0269675	0.832672	0.893729	-0.0342034	0.7578	0.850422
chr10	19598086	19598380	295	-0.0625699	0.663347	0.992267	0.00460635	0.860473	0.983028	-0.305927	0.0797796	0.166033	-0.24339	0.192916	0.341832
chr10	19603346	19603480	135	0.085812	0.799039	0.996494	0.660238	0.0200116	0.322602	-0.74422	0.0078978	0.0274089	-0.172167	0.587539	0.726194
chr10	19631643	19631938	296	0.430905	0.0390637	0.513165	-0.417666	0.0948226	0.603322	0.393154	0.148637	0.266001	-0.459579	0.0156043	0.0539279
chr10	19691869	19692148	280	0.396265	0.0923185	0.703773	-0.280202	0.265677	0.80288	0.365445	0.0534366	0.122233	-0.319928	0.282194	0.445558
chr10	19708422	19708646	225	0.192301	0.226484	0.874709	0.48547	0.0979471	0.608428	-0.840727	0.000310088	0.00200483	-0.551752	0.00982939	0.0379126
chr10	19745950	19746120	171	-0.31409	0.10875	0.737438	-0.0465224	0.610558	0.939828	-0.120665	0.965379	0.979224	0.1382	0.633707	0.761846
chr10	19856184	19856386	203	0.119216	0.486332	0.974391	-0.400125	0.310561	0.829965	0.7707	0.00822328	0.0283057	0.251756	0.275917	0.438715
chr10	19877196	19877624	429	0.0540912	0.695516	0.993858	-0.0597153	0.633313	0.945904	0.073687	0.591741	0.714933	-0.0451173	0.722816	0.826339
chr10	19894065	19894333	269	-0.255321	0.258777	0.898653	0.216704	0.240401	0.784618	-0.74488	0.000294201	0.00192058	-0.273253	0.203425	0.35468
chr10	19900222	19900522	301	-0.115428	0.36283	0.944779	0.0234389	0.823537	0.977722	0.0180536	0.916719	0.948697	0.152818	0.322986	0.487971
chr10	19902061	19902282	222	-0.237086	0.199151	0.853765	0.327722	0.120397	0.649836	0.00801064	0.98387	0.990732	0.569949	0.00131165	0.00792059
chr10	19907233	19908477	1245	-0.0278881	0.785886	0.996494	-6.57336e-05	0.980328	0.996988	-0.575207	1.05709e-06	1.84259e-05	-0.552245	7.00861e-08	2.12488e-06
chr10	19909066	19909229	164	0.281988	0.0801228	0.672276	-0.304461	0.17343	0.721234	0.131724	0.535121	0.667966	-0.45889	0.0131203	0.047189
chr10	19915282	19915653	372	0.012097	0.932823	0.999509	-0.083062	0.54319	0.921054	-0.20276	0.165885	0.288879	-0.302283	0.03294	0.0945365
chr10	19924394	19924567	174	-0.111875	0.791465	0.996494	-0.506515	0.175436	0.723122	0.0194491	0.725433	0.818075	-0.373125	0.0559169	0.139935
chr10	19933338	19934477	1140	0.00347323	0.967061	0.999509	-0.00773634	0.940287	0.992902	-0.493832	0.000131166	0.000993516	-0.508521	9.36197e-05	0.000948271
chr10	19936595	19936736	142	-0.150771	0.276217	0.909024	-0.221285	0.27276	0.807579	-0.0106136	0.961713	0.977032	-0.0843276	0.596459	0.732951
chr10	19937109	19937448	340	0.0156078	0.842801	0.997866	-0.0470889	0.803095	0.974474	0.0346985	0.807318	0.876201	-0.0319029	0.82138	0.892404
chr10	19939437	19939667	231	0.0130294	0.912051	0.999509	-0.500006	0.0436817	0.45311	0.78067	0.00111004	0.00566503	0.263441	0.127677	0.255405
chr10	19945701	19945930	230	0.022885	0.952431	0.999509	-0.380527	0.0658234	0.531493	-0.0567831	0.835621	0.895595	-0.464817	0.0134966	0.048256
chr10	19946701	19947015	315	0.0256455	0.81172	0.996609	-0.0986549	0.612817	0.940289	-0.0926974	0.56117	0.689885	-0.220065	0.208616	0.361051
chr10	19947537	19947732	196	-0.103634	0.672319	0.993173	0.232264	0.333875	0.842848	-0.30778	0.201048	0.332613	0.0251001	0.954771	0.974272
chr10	19948429	19948761	333	-0.255725	0.0740271	0.654176	-0.0830228	0.575112	0.93009	0.110929	0.427793	0.572533	0.280027	0.0554414	0.139092
chr10	19953029	19953225	197	0.0325146	0.942472	0.999509	0.0532701	0.802475	0.97441	0.26026	0.263827	0.405339	0.275989	0.15313	0.29032
chr10	19955867	19956110	244	0.153318	0.427694	0.961646	-0.167117	0.425669	0.883441	-0.319509	0.22056	0.356031	-0.642214	0.00533754	0.0238024
chr10	19956765	19957031	267	-0.0511562	0.718593	0.995175	-0.425425	0.0510838	0.480361	-0.00227975	0.831751	0.893095	-0.380819	0.0303166	0.088942
chr10	19986097	19986229	133	0.0511687	0.771345	0.996494	-1.10899	0.000847791	0.050441	0.530958	0.118177	0.224045	-0.62895	0.0193823	0.0635523
chr10	19991204	19991584	381	0.0459718	0.785745	0.996494	-0.0626983	0.820726	0.977491	0.0344701	0.901034	0.938801	-0.0769814	0.720276	0.82463
chr10	19991953	19992223	271	0.301422	0.0446334	0.542151	-0.590492	0.0357723	0.416662	0.345155	0.04618	0.109145	-0.548501	0.0225481	0.0712853
chr10	19999835	20000030	196	0.00833502	0.931848	0.999509	-0.016947	0.8935	0.988203	0.162559	0.381053	0.527601	0.129822	0.436372	0.598358
chr10	20005595	20005822	228	-0.195999	0.320271	0.929392	-0.342105	0.283716	0.814797	0.551655	0.0376888	0.0934886	0.405158	0.0562191	0.140537
chr10	20023741	20023950	210	0.0345186	0.892894	0.99933	0.201634	0.511019	0.912376	-0.14273	0.534796	0.66767	0.0251344	0.888656	0.934592
chr10	20031934	20032323	390	0.00895216	0.857639	0.998653	-0.0711151	0.729372	0.962493	-0.525154	0.00759954	0.0265573	-0.60614	0.00234394	0.0125342
chr10	20040060	20040554	495	0.00408706	0.932747	0.999509	-0.0996575	0.604087	0.938654	0.263761	0.11937	0.225813	0.157182	0.317065	0.482074
chr10	20045740	20046627	888	0.0158309	0.880963	0.99881	-0.0893207	0.566203	0.927593	-0.213881	0.0392758	0.0964939	-0.322822	0.0242203	0.0752698
chr10	20064528	20065114	587	0.155612	0.278186	0.910825	0.081416	0.697458	0.956906	0.0689152	0.589683	0.713273	-0.0103567	0.928951	0.958519
chr10	20066788	20066916	129	0.389746	0.0180428	0.361039	-0.164048	0.659035	0.950612	0.345482	0.165361	0.288221	-0.211673	0.297161	0.461324
chr10	20070612	20071021	410	0.105124	0.398902	0.95402	-0.215448	0.27552	0.809209	0.403005	0.0295893	0.0774279	0.0801515	0.521486	0.671903
chr10	20071608	20072020	413	0.49578	0.000494693	0.0387272	0.0433769	0.842278	0.980759	-0.049882	0.576319	0.702404	-0.503786	0.0257455	0.0788271
chr10	20076727	20077627	901	-0.0302952	0.772001	0.996494	-0.0744746	0.640169	0.947094	-0.041703	0.755605	0.839627	-0.089889	0.496919	0.651556
chr10	20078286	20078703	418	0.124019	0.281108	0.912435	-0.0397916	0.801144	0.974265	0.456304	0.000604807	0.00345639	0.288881	0.0356683	0.100346
chr10	20085968	20086194	227	-0.362257	0.0986806	0.718335	-0.433942	0.10241	0.617541	0.198793	0.410701	0.556177	0.122813	0.567906	0.710325
chr10	20104440	20105032	593	-7.28449e-05	0.983052	0.999509	-0.341382	0.023177	0.345655	0.267391	0.0845951	0.173793	-0.0781157	0.519289	0.670234
chr10	20123518	20123659	142	0.0472314	0.852088	0.998216	-0.361316	0.183607	0.732145	0.157927	0.420922	0.565941	-0.257087	0.356152	0.521376
chr10	20125245	20125701	457	-0.260948	0.212747	0.864277	0.0890601	0.574262	0.929829	-0.671609	2.16572e-05	0.000225939	-0.322264	0.0931971	0.2035
chr10	20148519	20149219	701	0.0474575	0.720646	0.995175	0.0915174	0.613218	0.940314	-0.441702	0.00820689	0.0282671	-0.40102	0.00480056	0.0219226
chr10	20160979	20161314	336	-0.0359539	0.928235	0.999509	-0.22655	0.337503	0.845298	0.455337	0.0155835	0.0469713	0.261337	0.211051	0.364071
chr10	20164947	20165131	185	-0.0297395	0.810916	0.996609	-0.203267	0.233327	0.778761	0.393068	0.0224137	0.0623412	0.215829	0.155188	0.293117
chr10	20165795	20165956	162	0.0415243	0.854115	0.998388	0.048744	0.795602	0.973539	0.694421	0.00104394	0.00538895	0.697006	7.90634e-05	0.000825918
chr10	20166874	20167280	407	0.149241	0.34214	0.938978	-0.325215	0.0318437	0.398279	0.225652	0.160932	0.282366	-0.253744	0.0842844	0.189109
chr10	20167574	20167757	184	0.0453337	0.803904	0.996494	-0.206351	0.360576	0.857414	-0.0162742	0.906879	0.942528	-0.271761	0.154873	0.292681
chr10	20168963	20169521	559	-0.0369278	0.812188	0.996609	-0.114014	0.426448	0.883687	0.211052	0.178743	0.305195	0.128043	0.391489	0.555929
chr10	20170553	20170716	164	-0.0329313	0.721136	0.995175	0.0787507	0.649802	0.949007	-0.425149	0.0102373	0.0336839	-0.317349	0.0425343	0.114228
chr10	20173767	20174031	265	0.217978	0.265388	0.903698	0.0747781	0.586981	0.934409	0.254394	0.199176	0.330406	0.10728	0.529724	0.679068
chr10	20179225	20179424	200	-0.0734407	0.749659	0.995428	-0.143406	0.607079	0.939532	0.30796	0.143836	0.259328	0.230753	0.40629	0.570216
chr10	20186844	20187404	561	0.018623	0.889953	0.999223	-0.239656	0.131691	0.665919	0.456655	8.82502e-05	0.000717536	0.192673	0.194088	0.343265
chr10	20202120	20202615	496	0.0491683	0.79628	0.996494	-0.350914	0.0644025	0.527961	-0.0246895	0.869986	0.918537	-0.429196	0.0026218	0.0136709
chr10	20208475	20209257	783	0.0710052	0.613676	0.987174	-0.0549777	0.750194	0.965907	-1.0081	3.16301e-10	1.68391e-08	-1.13944	1.21352e-09	5.75511e-08
chr10	20220323	20221176	854	0.0291593	0.826534	0.996698	-0.020317	0.881158	0.986554	-0.012144	0.951791	0.971174	-0.0655541	0.605247	0.739819
chr10	20233510	20233893	384	0.100727	0.484435	0.974056	0.0173081	0.766243	0.969329	0.25583	0.175396	0.301024	0.168292	0.224924	0.380764
chr10	20238400	20238546	147	-0.089865	0.702681	0.994172	0.32785	0.35095	0.852898	-0.455138	0.156005	0.275862	-0.0457713	0.950943	0.971981
chr10	20243327	20243561	235	-0.0386849	0.787514	0.996494	0.105187	0.540004	0.920585	0.157298	0.463302	0.604915	0.297256	0.0943005	0.205229
chr10	20290470	20290829	360	-0.175178	0.341914	0.938978	-0.0160538	0.879394	0.986288	-0.781646	2.06743e-05	0.000217674	-0.625187	0.000322669	0.00259834
chr10	20311843	20313282	1440	0.0261145	0.824225	0.996698	0.102818	0.340927	0.846647	-0.170134	0.0734432	0.155826	-0.0975604	0.421055	0.58405
chr10	20323449	20323804	356	0.174995	0.346091	0.94035	0.297704	0.24607	0.788497	-0.120838	0.690974	0.792496	-0.00358651	0.868544	0.922238
chr10	20330326	20330568	243	0.193112	0.178256	0.832542	0.0543225	0.991084	0.998561	0.692973	0.000544815	0.00317642	0.548147	0.0026462	0.0137762
chr10	20331237	20331568	332	0.0901728	0.619225	0.988087	0.44205	0.0292349	0.385174	-0.0497792	0.629031	0.744897	0.299253	0.107237	0.225205
chr10	20345518	20346104	587	-0.0494184	0.803245	0.996494	-0.00774584	0.979702	0.996921	-0.21865	0.208376	0.341667	-0.17997	0.255414	0.4158
chr10	20347371	20347918	548	-0.0927709	0.432751	0.962932	0.101981	0.458264	0.894376	-0.224893	0.0887313	0.180302	-0.0336793	0.740326	0.838558
chr10	20361960	20362233	274	-0.448511	0.0363158	0.496366	0.200515	0.387165	0.870833	-0.773091	2.9818e-05	0.000293457	-0.123289	0.544501	0.691196
chr10	20405518	20405736	219	-0.335002	0.122163	0.761578	0.0163893	0.948984	0.993767	-0.548822	0.0166652	0.049467	-0.198126	0.315629	0.480621
chr10	20409197	20409471	275	0.406506	0.0356139	0.491528	0.116292	0.672566	0.953305	0.823959	0.000396628	0.00245072	0.528114	0.00871633	0.0346108
chr10	20471930	20472452	523	-0.162009	0.441611	0.963845	-0.167054	0.424973	0.883269	-0.469048	0.00561747	0.0209087	-0.474755	0.0101257	0.0387744
chr10	20472486	20473281	796	-0.0617791	0.680895	0.993374	0.0719333	0.737531	0.963757	-0.398495	0.0232298	0.0640726	-0.268784	0.0627613	0.152349
chr10	20478579	20478760	182	0.00619373	0.790118	0.996494	-0.0504117	0.98316	0.997368	0.0325306	0.850496	0.905431	-0.0266956	0.991746	0.995302
chr10	20479423	20479868	446	0.00521751	0.990338	0.999571	-0.289068	0.204172	0.753103	0.499853	0.00772299	0.0269015	0.197036	0.386001	0.55066
chr10	20486496	20487268	773	0.164259	0.157066	0.80661	0.0827975	0.524459	0.915819	-0.244817	0.0347302	0.0877371	-0.329437	0.0108607	0.0409122
chr10	20492238	20492414	177	-0.0324014	0.974563	0.999509	0.422043	0.136576	0.674361	-0.0377345	0.928098	0.955798	0.414368	0.198068	0.348165
chr10	20492811	20493150	340	0.32557	0.08699	0.689831	0.0661604	0.785546	0.972379	0.352448	0.10098	0.198925	0.0876678	0.686014	0.800804
chr10	20503620	20504035	416	-0.0702719	0.649033	0.991317	0.0635169	0.644847	0.947567	-0.0662591	0.550356	0.680828	0.0651248	0.722521	0.826108
chr10	20514025	20514168	144	0.311375	0.110443	0.740144	0.442107	0.0890717	0.591277	0.343751	0.0985305	0.195247	0.46925	0.0336685	0.0960992
chr10	20517845	20518807	963	0.042086	0.766545	0.996494	0.0212093	0.903887	0.989605	-0.313988	0.0217189	0.0608803	-0.34055	0.00479781	0.0219136
chr10	20533750	20534359	610	0.174165	0.299352	0.921294	-0.0138175	0.984641	0.997561	0.381616	0.135002	0.247263	0.187521	0.263524	0.424915
chr10	20548206	20548535	330	-0.22286	0.395537	0.953792	-0.142722	0.713359	0.959294	-0.441262	0.0716033	0.152897	-0.364871	0.0717132	0.167891
chr10	20548784	20549174	391	-0.105579	0.519796	0.978869	-0.698574	0.00580034	0.170168	0.636228	0.00240545	0.0105799	0.0398352	0.757063	0.849898
chr10	20589801	20590577	777	0.0554527	0.723579	0.995175	-0.128893	0.379288	0.866875	0.273296	0.0756882	0.159456	0.0824247	0.60469	0.739415
chr10	20595148	20595833	686	0.0546895	0.745014	0.995175	-0.126063	0.403383	0.87753	0.17443	0.309982	0.455273	-0.0130279	0.941279	0.966091
chr10	20621688	20622588	901	0.121666	0.349496	0.941538	0.253773	0.143892	0.684844	-0.198476	0.149782	0.267562	-0.0711218	0.640319	0.766872
chr10	20630168	20630612	445	0.110542	0.379422	0.949485	-0.0425914	0.778641	0.971168	-0.291662	0.0265458	0.0711234	-0.45035	0.00332956	0.0164976
chr10	20631491	20631683	193	0.429436	0.0170458	0.351035	0.487537	0.0936711	0.600594	-0.376645	0.143471	0.258809	-0.323135	0.117272	0.240305
chr10	20669616	20669761	146	0.179656	0.428512	0.961646	0.084475	0.545605	0.921887	0.0941251	0.938475	0.962737	0.000173228	0.848664	0.910066
chr10	20673724	20674377	654	0.527288	0.000423902	0.034762	0.492864	0.0669727	0.535052	0.0040571	0.969258	0.981512	-0.0330523	0.853779	0.912834
chr10	20724483	20725369	887	0.194243	0.145785	0.792459	0.0810699	0.62763	0.944238	-0.396556	0.00792824	0.0274887	-0.513197	0.000242365	0.00206
chr10	20739874	20740092	219	0.08504	0.821789	0.996664	-0.836941	0.00682695	0.184587	0.913323	0.00125532	0.00625939	-0.0119248	0.965756	0.980529
chr10	20748973	20749292	320	-0.125921	0.375609	0.948864	-1.12312	2.49031e-09	1.56249e-06	0.74936	4.0228e-05	0.000375542	-0.2525	0.103141	0.219002
chr10	20770574	20770813	240	0.168874	0.392495	0.953436	0.475826	0.0730205	0.552244	0.0792598	0.631135	0.746524	0.380902	0.0339632	0.09669
chr10	20772144	20772371	228	0.417203	0.062079	0.618773	-0.305886	0.352611	0.853513	0.216197	0.351895	0.498495	-0.511859	0.0851692	0.190631
chr10	20775671	20776523	853	0.216749	0.0626309	0.620369	0.0919136	0.573966	0.929683	-0.0933925	0.549398	0.680114	-0.223832	0.0522526	0.133147
chr10	20776999	20777415	417	0.0136012	0.909973	0.999509	-0.0485347	0.649469	0.948871	-0.398627	0.00245402	0.0107511	-0.464708	0.000263041	0.0022033
chr10	20828187	20828721	535	0.0492586	0.698678	0.994052	-0.0635714	0.688778	0.955684	0.113766	0.45022	0.593017	-0.00380146	0.977136	0.987202
chr10	20835249	20835519	271	0.315036	0.244902	0.889947	-0.136127	0.730154	0.962751	0.550666	0.014921	0.045432	0.0918946	0.618782	0.750342
chr10	20842211	20842444	234	0.152197	0.436126	0.962932	-0.0115643	0.851938	0.982333	0.209753	0.297197	0.441796	0.0415206	0.87205	0.924065
chr10	20907135	20907400	266	0.0680826	0.742761	0.995175	-0.0600792	0.773567	0.970829	0.268118	0.215986	0.350631	0.132379	0.499784	0.654126
chr10	20928040	20928181	142	-0.400164	0.170935	0.823841	-0.395743	0.380645	0.867549	-0.0936896	0.478166	0.617977	-0.0867509	0.610586	0.744037
chr10	20952004	20952821	818	0.0902394	0.442834	0.963886	0.187032	0.174195	0.722305	-0.0371353	0.786064	0.861172	0.0549776	0.653225	0.776556
chr10	20966105	20966440	336	0.0522775	0.735142	0.995175	-0.105908	0.607377	0.939532	0.0172414	0.943132	0.965819	-0.143707	0.439223	0.600914
chr10	20966736	20967007	272	0.251868	0.176494	0.830464	0.125324	0.468492	0.89849	0.35271	0.146243	0.262754	0.221956	0.204366	0.355738
chr10	20992772	20992899	128	-0.278886	0.267414	0.904862	0.301486	0.313627	0.832183	-0.845359	0.000242415	0.0016401	-0.267991	0.219909	0.374767
chr10	21046168	21046431	264	0.628666	0.00039972	0.0332546	0.430313	0.0645481	0.528021	0.212259	0.189257	0.318379	0.00592517	0.860168	0.916909
chr10	21046756	21047168	413	0.458137	0.00296388	0.129202	1.05518	1.09099e-05	0.00197606	0.126702	0.370202	0.516871	0.716927	0.00011166	0.00109594
chr10	21189100	21189261	162	-0.314376	0.307394	0.923993	-0.0276687	0.809434	0.975461	-0.972866	0.00015371	0.00112981	-0.68918	0.0175695	0.0589553
chr10	21239552	21239767	216	-0.463849	0.0213474	0.391186	-0.0512958	0.873618	0.985471	0.763247	0.0125417	0.0395649	1.17114	2.68794e-07	6.86818e-06
chr10	21257285	21257557	273	-0.116381	0.559449	0.983171	-0.0420071	0.83833	0.980708	-0.337875	0.087807	0.178876	-0.267267	0.109462	0.228523
chr10	21259347	21260060	714	-0.0705939	0.665524	0.992618	-0.0745766	0.579945	0.931783	-0.311079	0.0489117	0.114128	-0.319329	0.0165039	0.0562544
chr10	21271735	21272197	463	-0.0805062	0.586209	0.984823	0.0508296	0.91637	0.990392	0.494168	0.00102307	0.00529611	0.618156	0.00183972	0.0103576
chr10	21294272	21294599	328	0.017594	0.913501	0.999509	0.100809	0.433607	0.885912	0.282324	0.0859515	0.175976	0.361432	0.00234123	0.0125212
chr10	21295555	21296305	751	0.0365984	0.75255	0.99584	-0.0624803	0.613414	0.940361	0.469273	0.000287738	0.0018868	0.366092	0.000172004	0.00156189
chr10	21349983	21350874	892	0.0306257	0.848395	0.998143	0.209041	0.300547	0.824346	-0.00695496	0.880489	0.925426	0.165075	0.308793	0.473586
chr10	21376853	21377534	682	-0.0162828	0.892363	0.99933	0.0458804	0.725607	0.961676	-0.258466	0.0454407	0.107813	-0.201009	0.0863889	0.192618
chr10	21378134	21378958	825	-0.0466027	0.707254	0.994885	-0.11372	0.329992	0.840647	-0.250051	0.0452465	0.107475	-0.321479	0.00259183	0.01356
chr10	21383017	21383243	227	-0.226279	0.256079	0.896759	0.0368484	0.763714	0.968793	-0.0696879	0.639888	0.753148	0.192002	0.348695	0.513807
chr10	21395212	21395726	515	0.0769962	0.546135	0.982209	-0.210677	0.332694	0.842146	0.49275	0.012486	0.0394272	0.202043	0.127906	0.255692
chr10	21399896	21400769	874	-0.013895	0.935942	0.999509	-0.251998	0.181367	0.729805	0.520379	0.00333574	0.0137702	0.278554	0.0417222	0.112679
chr10	21410750	21411269	520	0.125257	0.399291	0.95402	0.239989	0.260597	0.798865	0.231321	0.273674	0.416194	0.343298	0.0505055	0.12993
chr10	21419263	21419574	312	0.0884827	0.624053	0.988644	-0.316448	0.180259	0.728968	-0.14398	0.492606	0.630958	-0.553759	0.0062268	0.0268192
chr10	21420452	21420771	320	-0.0342871	0.848966	0.998143	-0.228434	0.178211	0.726152	0.154399	0.380547	0.527057	-0.0474484	0.829279	0.897409
chr10	21421022	21421417	396	-0.351563	0.0414365	0.524677	-0.101682	0.449759	0.891367	-0.521164	0.00028427	0.00186893	-0.273813	0.0945494	0.205634
chr10	21424806	21425148	343	-0.471744	0.0018957	0.0978964	-0.439302	0.0418898	0.445346	0.18764	0.188004	0.316853	0.216958	0.252256	0.412129
chr10	21426238	21426812	575	-0.182364	0.208859	0.860467	-0.0778903	0.577967	0.930926	0.35126	0.0318607	0.0820096	0.450356	0.00224421	0.0121092
chr10	21441114	21441381	268	-0.298078	0.060665	0.613199	-0.274871	0.22803	0.773904	0.30847	0.0571391	0.128634	0.327285	0.104272	0.220749
chr10	21441725	21442163	439	-0.209546	0.0785603	0.667862	-0.314995	0.0383118	0.428612	0.376154	0.0146315	0.0447454	0.266739	0.0202812	0.0657835
chr10	21444326	21444873	548	-0.22285	0.0884714	0.694374	-0.433785	0.0466711	0.46513	0.266382	0.0619238	0.136777	0.0507003	0.795718	0.875556
chr10	21447384	21447642	259	-0.41829	0.0281541	0.442312	-0.667682	0.0291868	0.385098	0.542416	0.0300482	0.0783405	0.286946	0.230229	0.386946
chr10	21448968	21449319	352	-0.327574	0.0403572	0.519515	-0.166773	0.415018	0.880684	0.569418	0.000581309	0.00334763	0.725716	0.000144609	0.00135849
chr10	21459904	21460523	620	-0.124727	0.301778	0.921972	-0.206105	0.168804	0.716542	0.127306	0.268287	0.410233	0.0427025	0.772968	0.86087
chr10	21464523	21464658	136	0.0486933	0.768355	0.996494	-0.218808	0.308174	0.828742	0.334454	0.0994936	0.196676	0.0633512	0.725021	0.827889
chr10	21465127	21465690	564	-0.100549	0.508944	0.977742	-0.194792	0.248444	0.790421	-0.297666	0.0337058	0.0857316	-0.394367	0.014658	0.0513775
chr10	21470015	21470276	262	-0.0919706	0.683752	0.993374	-0.312624	0.225363	0.771861	-0.19838	0.377611	0.524181	-0.422853	0.107056	0.224965
chr10	21492507	21492854	348	-0.0515162	0.672181	0.993172	0.0793063	0.956759	0.994642	-0.0445283	0.930321	0.957334	0.0787228	0.717387	0.822752
chr10	21545305	21545899	595	0.0809833	0.661605	0.992214	-0.292324	0.163438	0.709973	0.493217	0.00736335	0.0259122	0.11411	0.499594	0.65397
chr10	21549049	21549213	165	0.0231193	0.864581	0.998802	-0.578457	0.121167	0.651443	0.487858	0.158308	0.278969	-0.118446	0.595043	0.731912
chr10	21551018	21551287	270	-0.0706863	0.774705	0.996494	-0.237292	0.573713	0.929559	0.532601	0.0528873	0.121273	0.363251	0.0481368	0.12542
chr10	21600998	21601283	286	-0.157831	0.331882	0.934581	-0.10244	0.560442	0.925669	-0.223589	0.131855	0.24302	-0.170295	0.232414	0.389519
chr10	21604991	21605499	509	0.179298	0.168575	0.820312	0.093168	0.494279	0.907382	0.0226566	0.906691	0.942412	-0.0683389	0.613627	0.746476
chr10	21609607	21609950	344	0.148337	0.401855	0.954693	0.447331	0.0417447	0.44517	0.180363	0.258506	0.399585	0.471998	0.00704509	0.0294568
chr10	21612840	21613210	371	-0.166035	0.442829	0.963886	-0.129449	0.747516	0.965372	0.146643	0.698072	0.797807	0.179653	0.46394	0.622812
chr10	21618784	21619070	287	-0.0384775	0.839952	0.997688	-0.241321	0.364139	0.859467	0.455944	0.0356061	0.0894759	0.250667	0.175595	0.32008
chr10	21628690	21628877	188	0.312533	0.186549	0.840376	-0.111253	0.79691	0.973616	0.27234	0.410402	0.555928	-0.152711	0.525326	0.675307
chr10	21636771	21637003	233	0.417878	0.0345018	0.485877	-0.188546	0.373794	0.864056	0.637035	0.000645562	0.00364663	0.0234435	0.748968	0.844323
chr10	21665547	21665783	237	-0.0648367	0.824842	0.996698	0.293904	0.142211	0.682448	-0.445044	0.0090181	0.0304522	-0.0873548	0.66783	0.787433
chr10	21668987	21669318	332	-0.0215004	0.954773	0.999509	-0.218934	0.315351	0.833189	-0.0333099	0.939097	0.963082	-0.236403	0.224289	0.379932
chr10	21669804	21670046	243	0.113972	0.487541	0.974562	0.137216	0.71913	0.960464	0.0147973	0.714635	0.810343	0.0331732	0.882444	0.9306
chr10	21678807	21678948	142	-0.515903	0.00954132	0.258535	0.619497	0.130549	0.66465	-0.662983	0.0517058	0.119176	0.462873	0.0660623	0.158175
chr10	21685959	21686491	533	0.0781107	0.633624	0.989648	-0.606955	0.0081653	0.202471	0.322497	0.0804214	0.167047	-0.366399	0.0466899	0.122555
chr10	21689785	21690279	495	0.142655	0.386002	0.951009	-0.0545462	0.75119	0.966291	0.0112818	0.888372	0.930494	-0.19206	0.292593	0.456682
chr10	21695310	21695563	254	0.119216	0.391069	0.952629	-0.106524	0.650204	0.949095	0.619765	0.00802498	0.0277614	0.390833	0.0982276	0.211344
chr10	21889439	21889707	269	0.29107	0.345	0.939725	-0.390032	0.353555	0.854226	0.33494	0.440811	0.584567	-0.35112	0.247351	0.406564
chr10	21890386	21890632	247	0.273631	0.242742	0.887443	-0.073548	0.880351	0.98636	0.174794	0.515368	0.650974	-0.177498	0.522293	0.672677
chr10	21916405	21916619	215	0.398614	0.0398434	0.516882	0.200974	0.494314	0.907382	0.531554	0.0197118	0.0563945	0.326865	0.10348	0.219518
chr10	21936465	21936835	371	0.255332	0.182729	0.837288	-0.530064	0.0769348	0.561452	0.85221	0.0001544	0.00113411	0.0606353	0.769398	0.858214
chr10	21937337	21937584	248	0.218107	0.46474	0.968921	0.00509574	0.835226	0.979987	0.442406	0.104284	0.203924	0.221072	0.284283	0.447696
chr10	21976367	21976611	245	0.215797	0.321371	0.930016	-0.283499	0.453383	0.892547	0.220543	0.502692	0.639761	-0.283849	0.278245	0.441438
chr10	21991390	21991806	417	-0.0630297	0.722213	0.995175	-0.209292	0.176641	0.724742	0.0722117	0.60841	0.728625	-0.0796539	0.622611	0.753426
chr10	21992066	21992226	161	-0.0310805	0.79818	0.996494	-0.221908	0.325986	0.838687	0.41097	0.0515192	0.118813	0.214782	0.186832	0.334284
chr10	21993065	21993353	289	0.140181	0.320602	0.929501	-0.148679	0.452513	0.892184	-0.0903146	0.495515	0.633477	-0.383952	0.0200454	0.0652044
chr10	21993611	21994206	596	0.0211957	0.840073	0.997688	-0.0760898	0.704146	0.958126	0.00457507	0.955143	0.973388	-0.0991374	0.487478	0.643101
chr10	21994316	21994855	540	-0.0200928	0.878502	0.998802	-0.082151	0.494769	0.907538	-0.248087	0.0412233	0.100064	-0.31475	0.00918522	0.0360138
chr10	22001420	22001997	578	0.097634	0.436633	0.962932	-0.0185015	0.902209	0.989484	0.140311	0.317894	0.463567	0.0191832	0.904777	0.944121
chr10	22007890	22008040	151	-0.0905493	0.782716	0.996494	0.281982	0.249685	0.791206	-0.355113	0.101717	0.200072	0.0170911	0.996936	0.998421
chr10	22010174	22010513	340	-0.31428	0.10349	0.728222	0.349429	0.127756	0.659934	-1.37628	2.67969e-11	1.83321e-09	-0.715006	0.000242433	0.00206022
chr10	22017942	22018113	172	-0.257585	0.309119	0.924586	0.0740354	0.559799	0.925453	0.604825	0.0644609	0.141089	0.935009	0.000268048	0.00223723
chr10	22036358	22036538	181	-0.275548	0.270298	0.906131	-0.124575	0.609653	0.939532	-0.887173	4.34924e-06	6.01953e-05	-0.736444	0.000300124	0.00245343
chr10	22058433	22059092	660	0.0948468	0.385785	0.951009	0.0875204	0.556747	0.925271	0.17368	0.174406	0.299814	0.160987	0.125161	0.251768
chr10	22141014	22141274	261	-0.0837254	0.803832	0.996494	0.0758184	0.805136	0.97484	-0.4799	0.0681615	0.147188	-0.323246	0.049854	0.128686
chr10	22142524	22143057	534	-0.29187	0.223165	0.87259	0.13804	0.581079	0.93219	-0.522441	0.00690523	0.0246504	-0.0923798	0.704719	0.813861
chr10	22148440	22149107	668	-0.00895299	0.937683	0.999509	0.174841	0.280765	0.81318	-0.66719	3.90737e-06	5.51288e-05	-0.488977	0.000190199	0.00169282
chr10	22152168	22152679	512	-0.325645	0.137445	0.78531	0.251117	0.287223	0.817467	-0.373477	0.156024	0.275885	0.198175	0.284933	0.448361
chr10	22158387	22158677	291	-0.0240811	0.844317	0.997868	0.463348	0.0176789	0.304364	-0.679073	0.000974149	0.00509386	-0.196797	0.212043	0.365299
chr10	22163763	22163967	205	-0.061031	0.816122	0.996609	0.351193	0.0771491	0.561974	-1.17487	2.74135e-09	1.13888e-07	-0.76612	8.45633e-05	0.000873574
chr10	22172823	22173067	245	-0.17916	0.343626	0.93932	-0.263704	0.247482	0.789988	-0.210937	0.502967	0.64002	-0.303405	0.179953	0.325694
chr10	22176645	22176872	228	-0.117788	0.541138	0.981767	-0.124451	0.477031	0.901446	0.709765	0.000100628	0.000799309	0.693385	0.00923533	0.0361684
chr10	22212374	22212535	162	-0.363335	0.0803798	0.672996	0.320653	0.15934	0.704856	-1.07347	1.65627e-06	2.69511e-05	-0.395051	0.03685	0.102778
chr10	22364724	22365298	575	-0.118703	0.530245	0.979833	0.0757736	0.824243	0.977893	-0.227888	0.242015	0.381033	-0.0429492	0.844116	0.907019
chr10	22402562	22402846	285	-0.243313	0.193679	0.849208	0.0124577	0.990472	0.99844	-1.08964	4.34429e-10	2.23054e-08	-0.837742	1.65213e-06	3.27193e-05
chr10	22479966	22480124	159	-0.575099	0.0105115	0.271289	0.637755	0.0279587	0.378123	-1.18397	4.77651e-06	6.4982e-05	0.0236285	0.925827	0.9566
chr10	22714625	22714802	178	0.0542606	0.765431	0.996494	0.461613	0.0545881	0.493273	-0.971102	1.80626e-06	2.90071e-05	-0.565769	0.0109696	0.0412111
chr10	22731136	22732119	984	0.109879	0.273071	0.907613	0.105575	0.469874	0.899026	-0.367528	0.00206779	0.00936279	-0.377492	0.00167722	0.00965196
chr10	22774738	22774984	247	0.335014	0.0972683	0.715697	0.0608911	0.891937	0.987878	-0.167587	0.497751	0.635426	-0.449134	0.0271315	0.0819259
chr10	22816421	22816691	271	0.245419	0.269271	0.905731	0.398038	0.303295	0.825956	0.533356	0.0334634	0.0852543	0.681124	0.0258227	0.0789775
chr10	22820063	22820331	269	0.425114	0.0274983	0.437239	0.626872	0.00893707	0.212213	0.374158	0.172832	0.297859	0.575423	0.0105792	0.0401112
chr10	22822493	22822773	281	0.206255	0.197489	0.852272	0.361381	0.2106	0.75786	0.473127	0.0189262	0.0546804	0.623654	0.00456592	0.0210905
chr10	22875223	22875835	613	0.219689	0.149948	0.797585	0.497769	0.0103326	0.229387	0.564168	0.00537092	0.0201846	0.839471	3.57583e-07	8.77817e-06
chr10	22913120	22913503	384	0.251555	0.142917	0.789765	0.745897	0.000348513	0.0269934	0.43006	0.0490514	0.114362	0.922393	6.04784e-06	9.8333e-05
chr10	22915851	22916182	332	0.358599	0.0285776	0.445025	0.0503091	0.684119	0.954896	0.819568	0.000634	0.00359332	0.508281	0.0137132	0.0488311
chr10	23010269	23010619	351	0.212887	0.148669	0.795908	-0.0108574	0.85471	0.982428	0.955114	0.000191741	0.00135312	0.729134	7.85011e-05	0.000821059
chr10	23010726	23011319	594	-0.0349846	0.823124	0.996664	-0.235703	0.472178	0.899458	0.822784	0.000146785	0.00108943	0.618712	0.000156683	0.00144686
chr10	23081307	23081553	247	-0.356939	0.150361	0.798192	-0.000581597	0.944665	0.993218	-0.925234	1.17157e-07	2.89632e-06	-0.567028	0.0176882	0.0592633
chr10	23116910	23117042	133	-0.0839515	0.772256	0.996494	0.285008	0.155311	0.699299	-1.01743	1.29874e-07	3.16528e-06	-0.651403	0.000309864	0.0025167
chr10	23137194	23137887	694	0.422781	0.019299	0.37248	0.0636089	0.743107	0.964434	0.400074	0.0358656	0.0899895	0.0355515	0.796014	0.875767
chr10	23177139	23177276	138	0.392298	0.165689	0.817586	-0.01711	0.84525	0.981064	0.689941	0.0261931	0.0704159	0.275197	0.243855	0.402564
chr10	23362555	23362777	223	0.365932	0.0719007	0.648341	0.518164	0.123512	0.654735	0.654927	0.00054961	0.00319962	0.800484	0.00119021	0.00733248
chr10	23477621	23477798	178	0.245357	0.208343	0.860089	-0.338255	0.304768	0.826895	0.951559	0.000734776	0.00405196	0.365828	0.212659	0.366067
chr10	23489826	23490091	266	0.399236	0.02111	0.388739	0.803499	0.00237189	0.0988739	-0.616289	0.00674125	0.0241864	-0.217222	0.296207	0.460389
chr10	23541924	23542221	298	0.0871289	0.618397	0.987987	0.586388	0.0035418	0.12794	-0.1337	0.400945	0.54667	0.362596	0.0634841	0.1536
chr10	23611294	23611543	250	-0.125434	0.471534	0.970435	0.412077	0.0708511	0.546383	-1.00013	8.06469e-07	1.46776e-05	-0.46636	0.0260543	0.0794702
chr10	23628992	23629147	156	0.12463	0.708979	0.994885	0.145444	0.500539	0.909622	0.689983	0.0186489	0.0540469	0.705719	0.00367175	0.0177792
chr10	23629305	23629658	354	0.237666	0.160518	0.811337	0.180175	0.702524	0.957882	1.18561	2.31065e-05	0.000238148	1.12199	7.70382e-07	1.70796e-05
chr10	23671403	23671785	383	-0.123348	0.484467	0.974056	0.444726	0.0135723	0.266905	-0.937843	1.389e-07	3.33996e-06	-0.373546	0.0404429	0.110188
chr10	23691266	23691666	401	-0.106976	0.549214	0.982442	-0.0815004	0.689483	0.955684	-0.301311	0.0814715	0.168785	-0.280047	0.126544	0.253729
chr10	23711084	23712107	1024	0.232296	0.213285	0.864673	0.162363	0.542835	0.921054	-0.0574601	0.751788	0.836858	-0.133295	0.589277	0.727619
chr10	23712633	23713040	408	0.504925	0.0231205	0.406221	0.354788	0.173098	0.720767	0.311706	0.183454	0.311102	0.154541	0.532718	0.681509
chr10	23753675	23754673	999	0.0663653	0.804205	0.996494	0.617444	0.00477432	0.152902	-0.298901	0.227177	0.363663	0.247861	0.271305	0.433661
chr10	23787080	23787747	668	-0.0333547	0.768697	0.996494	-0.0448399	0.692414	0.956016	-0.0304073	0.744248	0.831563	-0.0449197	0.690708	0.804027
chr10	23796581	23797184	604	-0.152676	0.38879	0.95198	0.193629	0.557273	0.925283	-0.140644	0.758164	0.841604	0.20019	0.259402	0.420391
chr10	23797320	23797597	278	-0.211421	0.275707	0.908947	-0.108149	0.78932	0.972416	-0.576193	0.0042086	0.0166182	-0.4784	0.0351798	0.0992929
chr10	23800055	23800202	148	0.0855087	0.662633	0.992267	0.509604	0.139336	0.678513	0.162651	0.259032	0.400157	0.578752	0.0172584	0.058176
chr10	23802950	23803222	273	0.0694776	0.765243	0.996494	0.117342	0.660374	0.950689	0.0826123	0.571678	0.69876	0.122706	0.507708	0.660769
chr10	23811727	23812504	778	0.0458167	0.765169	0.996494	0.185457	0.214046	0.76153	0.0868099	0.550128	0.680632	0.222003	0.119787	0.244118
chr10	23815214	23815457	244	-0.301747	0.0883077	0.693937	0.316024	0.063056	0.524239	-0.810613	2.53444e-06	3.85627e-05	-0.196	0.2546	0.414834
chr10	23836563	23836910	348	-0.300453	0.107998	0.736763	0.334425	0.170949	0.718072	0.0649852	0.691501	0.792897	0.696635	0.000511523	0.00374385
chr10	23837604	23837788	185	0.0509142	0.823049	0.996664	0.32278	0.227561	0.773619	-0.116226	0.674197	0.779741	0.152176	0.490223	0.645733
chr10	23838925	23839666	742	-0.154274	0.176852	0.831052	-0.13975	0.270903	0.806615	0.0125829	0.824527	0.888146	0.0211799	0.859037	0.916211
chr10	23848210	23848574	365	0.251718	0.153044	0.801822	0.0872932	0.727605	0.962125	0.506727	0.00411934	0.0163214	0.335975	0.0597974	0.147026
chr10	23851200	23851964	765	0.0508157	0.674241	0.993374	0.123587	0.385565	0.870205	-0.340618	0.0111673	0.0360968	-0.272656	0.0221915	0.070471
chr10	23852036	23852326	291	0.0190098	0.932062	0.999509	-0.10601	0.587631	0.934607	-0.261951	0.1761	0.301864	-0.391802	0.0237068	0.0740398
chr10	23858112	23858319	208	0.04578	0.799627	0.996494	-0.439019	0.277664	0.811174	0.924687	0.00174311	0.0081521	0.439175	0.0350115	0.0989201
chr10	23862565	23862899	335	-0.297934	0.274788	0.908344	0.293779	0.249694	0.791209	-0.0827376	0.57923	0.704892	0.506042	0.092573	0.20252
chr10	23864322	23865009	688	-0.174599	0.344136	0.939327	0.0198837	0.93685	0.992657	-0.208378	0.226587	0.363038	-0.018034	0.914765	0.950161
chr10	23880745	23881016	272	-0.0468647	0.817185	0.996609	0.165627	0.487453	0.904601	-0.831851	9.93274e-05	0.000790641	-0.62131	0.0121966	0.0446986
chr10	23884915	23885342	428	0.023083	0.896276	0.99933	0.338431	0.038607	0.429857	0.171266	0.26009	0.401236	0.481707	0.00140006	0.00834154
chr10	23892973	23893356	384	-0.0566938	0.776471	0.996494	0.181923	0.404128	0.877564	0.476916	0.0237632	0.0652686	0.707914	0.000496117	0.00364932
chr10	23894687	23894983	297	-0.368411	0.023349	0.407594	0.12365	0.774374	0.970829	0.934939	8.78956e-06	0.000108278	1.41812	2.20283e-12	1.72863e-10
chr10	23895490	23895676	187	-0.334375	0.141352	0.789263	0.38609	0.176009	0.723972	0.900581	0.000377884	0.00235835	1.61352	2.61047e-09	1.15131e-07
chr10	23920690	23920930	241	0.0443044	0.924446	0.999509	0.310199	0.306008	0.827443	0.390412	0.303991	0.44894	0.652226	0.0465358	0.122222
chr10	23922550	23922878	329	-0.0545978	0.699124	0.994052	0.127615	0.323065	0.837301	0.198877	0.267433	0.409316	0.375859	0.0074466	0.0306993
chr10	23923937	23924470	534	-0.0755695	0.700141	0.994052	0.460003	0.0193242	0.317562	0.135929	0.542052	0.673781	0.665885	0.000820072	0.00545289
chr10	23935350	23935671	322	0.0750902	0.754318	0.995915	0.238754	0.406165	0.878056	-0.270704	0.406812	0.552406	-0.10757	0.583669	0.723187
chr10	23959185	23959378	194	-0.32255	0.0819697	0.677384	0.317988	0.404199	0.877564	-0.106639	0.966804	0.980069	0.526045	0.00920337	0.036072
chr10	23979338	23979715	378	-0.18816	0.128781	0.772222	0.298417	0.0244693	0.354823	-0.579972	5.71621e-06	7.56893e-05	-0.097406	0.441534	0.603058
chr10	24074645	24075118	474	0.0971581	0.62967	0.98942	0.113313	0.482818	0.902859	0.406508	0.0220549	0.0615981	0.415708	0.0231853	0.0728116
chr10	24080197	24080489	293	-0.327089	0.0600586	0.610392	0.0180374	0.815685	0.976415	-0.721492	0.000277455	0.00183148	-0.378752	0.0275961	0.0829183
chr10	24086340	24086942	603	-0.0859327	0.662929	0.992267	0.289717	0.252434	0.794197	-0.184586	0.304534	0.449484	0.184275	0.458576	0.618153
chr10	24087254	24087497	244	0.0982706	0.718802	0.995175	0.290158	0.380242	0.867404	0.201998	0.474693	0.615079	0.387899	0.0480353	0.125223
chr10	24096911	24097547	637	0.144124	0.551071	0.982718	0.193807	0.354282	0.854692	0.211299	0.325519	0.471428	0.253886	0.287179	0.45076
chr10	24103274	24103723	450	0.132902	0.602436	0.986382	0.211434	0.290519	0.819148	0.438365	0.0611743	0.13553	0.510025	0.0247204	0.0764371
chr10	24111093	24111546	454	-0.0428519	0.804979	0.996494	0.317137	0.0535083	0.489493	-0.709523	5.73011e-06	7.58427e-05	-0.351384	0.0219012	0.0697727
chr10	24131466	24132200	735	-0.109743	0.362997	0.944907	0.143431	0.365036	0.859698	-0.457169	0.000719203	0.00398151	-0.208557	0.112403	0.233023
chr10	24134384	24134556	173	-0.213963	0.334097	0.935545	0.867006	0.0123424	0.252112	-0.043674	0.72978	0.821325	1.02857	3.13313e-06	5.63745e-05
chr10	24149107	24149831	725	0.104323	0.350918	0.941799	0.0385765	0.801465	0.974303	-0.293842	0.0192711	0.0554369	-0.36463	0.00416905	0.0196342
chr10	24164626	24164843	218	-0.470143	0.0140874	0.317159	-0.254831	0.181482	0.729805	-0.150303	0.847725	0.903517	0.0597884	0.801872	0.879702
chr10	24173731	24173904	174	-0.276068	0.301424	0.921745	0.191098	0.46495	0.8969	-0.991013	0.000161206	0.0011744	-0.528185	0.00819359	0.0329915
chr10	24228216	24228382	167	-0.372843	0.441145	0.963845	-1.5584	8.54055e-05	0.00968254	0.977033	0.00355281	0.0144746	-0.209606	0.624642	0.754889
chr10	24228910	24229109	200	-0.38205	0.118256	0.755213	-1.20823	0.000985404	0.0557904	1.91461	6.14734e-11	3.86354e-09	1.08303	0.000409971	0.00313791
chr10	24246770	24247273	504	-0.150386	0.525307	0.979461	-0.566842	0.0244828	0.354863	1.11216	5.26013e-12	4.22921e-10	0.690214	0.0146595	0.0513791
chr10	24254831	24255372	542	-0.514406	0.0123457	0.296977	-0.53603	0.14947	0.693	0.849448	0.00538546	0.0202305	0.8263	0.000745924	0.00505401
chr10	24297884	24298061	178	-0.533285	0.0396049	0.515698	0.0451212	0.984093	0.997496	-0.919857	7.17913e-05	0.000605113	-0.346178	0.18101	0.327035
chr10	24298634	24298819	186	-0.255706	0.453914	0.966041	0.0390079	0.896715	0.988794	-0.879776	0.00249881	0.0109079	-0.586708	0.010137	0.0387996
chr10	24312177	24312655	479	-0.151344	0.348894	0.941422	-0.0871515	0.572053	0.929014	-0.825997	1.96767e-07	4.49747e-06	-0.765435	2.02679e-06	3.90061e-05
chr10	24317099	24317475	377	0.0426297	0.712084	0.995013	-0.0366236	0.861896	0.983419	0.0801855	0.656714	0.766145	-0.00176433	0.962875	0.978929
chr10	24332913	24333086	174	-0.300782	0.308038	0.924231	0.382187	0.339104	0.845843	-0.839487	0.0143699	0.0441186	-0.159237	0.461922	0.62108
chr10	24339645	24339911	267	0.184392	0.490038	0.97528	0.0928084	0.559301	0.925392	-0.0388493	0.660816	0.769331	-0.136769	0.602767	0.737948
chr10	24350166	24350712	547	-0.106795	0.416159	0.959028	-0.00105444	0.916733	0.990452	-0.395885	0.0598514	0.133192	-0.293399	0.0244009	0.0756697
chr10	24361487	24361824	338	-0.0344101	0.852456	0.998301	0.589398	0.0703264	0.545048	-0.396069	0.186354	0.314863	0.223738	0.402779	0.566832
chr10	24362481	24362939	459	-0.0711275	0.831207	0.997064	0.764127	0.190388	0.740156	-1.14948	0.0409312	0.0995545	-0.31531	0.556574	0.701128
chr10	24379104	24379729	626	-0.0577074	0.647402	0.991317	-0.0903396	0.570721	0.928525	-0.289284	0.0688881	0.148368	-0.326551	0.00599447	0.0260353
chr10	24410055	24410355	301	-0.35738	0.122289	0.761804	0.260064	0.2329	0.778432	-1.20764	7.06907e-09	2.60499e-07	-0.592342	0.00202405	0.0111699
chr10	24433876	24434227	352	0.0992043	0.694365	0.993826	0.0730037	0.837074	0.980508	0.407025	0.0810934	0.168163	0.371385	0.113426	0.23457
chr10	24448114	24448583	470	0.139057	0.42606	0.961586	-0.0425146	0.985817	0.997795	0.586778	0.0062213	0.0226857	0.400386	0.0736629	0.171285
chr10	24453599	24453810	212	-0.087132	0.671773	0.993132	0.0943188	0.714238	0.959438	-0.0838787	0.74035	0.828867	0.0911538	0.657163	0.779584
chr10	24463873	24464393	521	0.16455	0.214136	0.865734	0.248926	0.129972	0.663718	-0.414128	0.00379955	0.0152713	-0.334505	0.0122987	0.0449836
chr10	24471493	24472183	691	0.160434	0.182318	0.837024	0.0372718	0.834832	0.979987	-0.29403	0.0242578	0.0663322	-0.420944	0.0112984	0.0421083
chr10	24486252	24486616	365	0.100776	0.716388	0.995175	-0.439572	0.176848	0.725086	0.391816	0.194743	0.324996	-0.150455	0.5615	0.705224
chr10	24487918	24488288	371	0.106594	0.594275	0.985572	-0.251483	0.542552	0.921035	0.992338	0.000470644	0.00282174	0.632978	0.00281649	0.0144625
chr10	24493520	24494295	776	0.0971011	0.530515	0.979833	0.150757	0.403843	0.877556	0.183507	0.265784	0.407541	0.232289	0.140441	0.27325
chr10	24534469	24535772	1304	-0.0441562	0.665881	0.992618	0.0357689	0.80378	0.974625	-0.0363208	0.774395	0.852918	0.03888	0.733406	0.833691
chr10	24591094	24591462	369	-0.28393	0.0715599	0.647442	-0.0411927	0.823207	0.977722	-0.837258	3.91007e-07	7.98361e-06	-0.596479	0.000426824	0.00324013
chr10	24591927	24592104	178	0.0324529	0.94078	0.999509	-0.210718	0.198035	0.748079	0.768498	0.000152246	0.00112098	0.513341	0.0357174	0.100443
chr10	24595263	24595661	399	-0.0241861	0.802371	0.996494	0.107716	0.71955	0.960672	0.27838	0.204029	0.336336	0.404058	0.0295936	0.0873957
chr10	24597056	24597280	225	0.1503	0.43196	0.96281	-0.493348	0.112438	0.636868	1.1136	1.86471e-06	2.97754e-05	0.466041	0.0485543	0.126274
chr10	24621680	24621927	248	-0.49892	0.0989985	0.718778	0.0670866	0.968279	0.995277	-0.877413	0.00609048	0.0223023	-0.314601	0.175	0.319284
chr10	24622629	24622922	294	-0.174357	0.271223	0.906984	0.402093	0.0349919	0.41268	-0.68358	6.60958e-06	8.54778e-05	-0.11021	0.493947	0.64895
chr10	24625124	24625349	226	0.143332	0.384172	0.950305	0.0869352	0.520979	0.914451	-0.752996	0.000250871	0.00168731	-0.811526	6.61303e-08	2.0237e-06
chr10	24630711	24631009	299	-0.0170042	0.930719	0.999509	-0.0125797	0.918638	0.990629	-0.409785	0.0657663	0.143167	-0.408677	0.0214567	0.0687065
chr10	24634315	24634555	241	0.367541	0.0921312	0.703361	-0.213959	0.550065	0.92319	0.690363	0.00361782	0.0146888	0.105002	0.543601	0.69042
chr10	24637147	24637299	153	0.0622295	0.566958	0.983274	0.157581	0.640283	0.947115	-0.364054	0.133343	0.24509	-0.271917	0.184709	0.331732
chr10	24638307	24638599	293	0.125023	0.470648	0.970167	-0.0751672	0.562729	0.926339	0.312341	0.0501296	0.116322	0.105828	0.545134	0.691749
chr10	24687562	24687938	377	0.107398	0.427889	0.961646	0.129956	0.355835	0.855512	1.44146	1.60165e-14	1.95321e-12	1.46268	1.87775e-20	3.88901e-18
chr10	24688664	24688830	167	0.459591	0.0118964	0.291412	0.584013	0.481871	0.902705	2.28264	4.91037e-19	9.91874e-17	2.39794	2.55401e-17	3.82789e-15
chr10	24696666	24697092	427	-0.144633	0.326906	0.932273	0.0571433	0.847354	0.981384	0.205351	0.176108	0.301872	0.402783	0.00315322	0.0157854
chr10	24698461	24698680	220	-0.101744	0.660523	0.992214	0.0954443	0.543226	0.921054	0.0803882	0.735722	0.825596	0.276477	0.194193	0.343382
chr10	24702672	24702914	243	0.0986376	0.463888	0.968517	0.182663	0.35989	0.857069	-0.322221	0.130132	0.24059	-0.241333	0.172582	0.316226
chr10	24706786	24707074	289	-0.0452386	0.901968	0.999358	0.543931	0.0270859	0.372083	-0.230846	0.367144	0.513865	0.353694	0.0737287	0.171418
chr10	24711552	24712316	765	-0.0256345	0.89425	0.99933	0.236123	0.138286	0.676954	-0.45091	0.0181251	0.052867	-0.192694	0.173356	0.317235
chr10	24731450	24731669	220	0.406549	0.0915955	0.701782	-0.549997	0.242717	0.786611	1.12373	0.0030302	0.0127425	0.169339	0.549347	0.695235
chr10	24753595	24753740	146	0.109669	0.527043	0.979756	-0.0142069	0.735366	0.963384	0.334978	0.101734	0.200097	0.207041	0.452994	0.613334
chr10	24770769	24770927	159	0.366337	0.170117	0.823082	0.0247905	0.54954	0.922999	0.94823	0.0276687	0.0734635	0.606306	0.0464429	0.122043
chr10	24797274	24797513	240	-0.618336	0.0289315	0.446994	-0.0922009	0.676615	0.95409	-0.874985	0.000152662	0.00112328	-0.350089	0.195367	0.344814
chr10	24822806	24823087	282	-0.224364	0.237431	0.883589	0.580719	0.171849	0.719347	0.109932	0.247704	0.387586	0.905232	8.68728e-05	0.00089339
chr10	24831472	24831657	186	-0.30297	0.139264	0.787245	-0.653429	0.00154132	0.07526	0.477216	0.0414684	0.10051	0.119271	0.581725	0.72165
chr10	24832774	24833472	699	-0.284838	0.140237	0.788313	-0.0958579	0.560539	0.925697	-0.258294	0.123625	0.231551	-0.0735627	0.703879	0.813359
chr10	24836062	24836693	632	-0.00705049	0.9504	0.999509	-0.201692	0.134085	0.669506	-0.0082797	0.980649	0.988533	-0.207698	0.157509	0.296253
chr10	24842121	24843206	1086	-0.149107	0.239316	0.885003	-0.0708712	0.599057	0.937451	-0.243381	0.0755338	0.159195	-0.16949	0.178774	0.324283
chr10	24869672	24870258	587	0.040047	0.766679	0.996494	-0.0344998	0.714313	0.959438	-0.13152	0.30804	0.453235	-0.209509	0.125412	0.252123
chr10	24905741	24905938	198	-0.584725	0.0243206	0.414901	-0.932328	0.000971963	0.0552305	-0.825328	0.00118165	0.00595863	-1.17513	1.15983e-07	3.29171e-06
chr10	24911344	24911515	172	0.00599874	0.95551	0.999509	-0.342707	0.320052	0.835646	0.632186	0.0378281	0.0937702	0.279752	0.231293	0.388277
chr10	24914267	24914740	474	-0.0267884	0.948675	0.999509	0.148194	0.55711	0.925283	-0.401495	0.042213	0.101818	-0.226708	0.442054	0.603558
chr10	24923057	24923309	253	0.159516	0.328207	0.932668	-0.187602	0.407082	0.878163	0.262738	0.125388	0.234014	-0.0862475	0.672543	0.791075
chr10	24924351	24924612	262	0.0542924	0.734396	0.995175	-0.110442	0.576051	0.93042	-0.0667555	0.792032	0.865364	-0.235225	0.245502	0.404475
chr10	24925543	24925720	178	-0.156869	0.481753	0.973072	-0.0804049	0.794519	0.973308	-0.232195	0.171441	0.295992	-0.155007	0.402383	0.566474
chr10	24927057	24927754	698	0.0178157	0.88041	0.99881	-0.181835	0.215698	0.763444	-0.133819	0.270509	0.412679	-0.33616	0.0164227	0.0560422
chr10	24942701	24943148	448	0.139308	0.477221	0.971777	0.561044	0.0401301	0.43773	-0.912035	0.000276358	0.00182522	-0.491985	0.023747	0.0741134
chr10	24947837	24948858	1022	0.0182344	0.875205	0.998802	-0.0416887	0.663665	0.951231	-0.00901498	0.926437	0.954688	-0.0731931	0.484613	0.640914
chr10	24949202	24949619	418	0.00740795	0.948102	0.999509	-0.0132707	0.878159	0.986179	-0.511373	0.000335464	0.00214153	-0.536719	0.000638338	0.00446846
chr10	24951556	24952060	505	0.0716388	0.559732	0.983171	-0.0412082	0.80072	0.974187	0.0879645	0.537349	0.66992	-0.0283819	0.827595	0.896328
chr10	24958217	24959436	1220	-0.0724155	0.65735	0.992014	-0.159475	0.281567	0.813624	-0.278074	0.0242935	0.0664074	-0.367249	0.0265521	0.0806177
chr10	25082949	25083221	273	0.187285	0.275754	0.908947	-0.596208	0.0152345	0.282272	0.457722	0.0674701	0.146044	-0.328619	0.0638457	0.154252
chr10	25154331	25154500	170	0.111609	0.567572	0.983274	-0.0768696	0.955356	0.994467	0.126337	0.724733	0.817595	-0.0652582	0.867313	0.921393
chr10	25219205	25219430	226	-0.134598	0.373771	0.948694	-0.521539	0.00649788	0.180401	-0.388975	0.0950653	0.189976	-0.781569	2.13895e-05	0.000280685
chr10	25268477	25268849	373	-0.0571766	0.759295	0.996494	0.0614833	0.714497	0.959511	-0.303386	0.0487953	0.11392	-0.187866	0.249384	0.408913
chr10	25283548	25284009	462	-0.116855	0.623496	0.988483	0.257747	0.253245	0.79478	-0.047256	0.974241	0.984581	0.321659	0.073578	0.171134
chr10	25285111	25285397	287	0.284117	0.189036	0.843166	-0.013596	0.837737	0.980629	0.00891836	0.881765	0.926217	-0.295075	0.161586	0.301644
chr10	25291002	25291495	494	0.145938	0.325445	0.93219	0.0791865	0.671519	0.952836	0.627276	0.00117383	0.00592743	0.555608	0.000830669	0.00550954
chr10	25296622	25297395	774	0.0797654	0.524607	0.979461	0.152214	0.342971	0.848078	-0.0356402	0.860867	0.91259	0.0305853	0.798338	0.877364
chr10	25314004	25314272	269	-0.10442	0.607605	0.986874	-0.154029	0.813899	0.976083	0.459265	0.0690656	0.148655	0.405628	0.0587922	0.145217
chr10	25317818	25317978	161	0.0464329	0.911713	0.999509	-0.0236793	0.78937	0.972416	-0.332752	0.325496	0.471406	-0.410132	0.158942	0.298097
chr10	25331761	25332052	292	0.0935205	0.692991	0.993826	0.479145	0.0328104	0.402725	-0.102119	0.75238	0.837266	0.275419	0.153087	0.290265
chr10	25359530	25360061	532	0.0519421	0.648971	0.991317	0.10639	0.467045	0.898027	0.0206333	0.87205	0.919917	0.070834	0.598965	0.734941
chr10	25365736	25366168	433	0.114286	0.509348	0.977742	0.132023	0.500686	0.909673	0.0620438	0.705108	0.803306	0.0732403	0.648618	0.773122
chr10	25366802	25367012	211	0.10797	0.758367	0.996494	0.359773	0.250115	0.791843	-0.185888	0.317031	0.462766	0.06119	0.743165	0.840659
chr10	25372018	25372472	455	0.337031	0.0934065	0.70635	-0.201099	0.395422	0.874764	0.401602	0.0386647	0.0953601	-0.143506	0.554419	0.69931
chr10	25386970	25387213	244	-0.000602174	0.900987	0.999358	-0.167735	0.490539	0.905985	0.230296	0.243017	0.382238	0.0595845	0.759623	0.851631
chr10	25395376	25395827	452	0.143298	0.424201	0.960974	-0.00345031	0.996781	0.999637	-0.080428	0.589608	0.713199	-0.230876	0.178564	0.32401
chr10	25398055	25398257	203	0.0300947	0.850043	0.998143	0.321169	0.203925	0.753103	-0.237656	0.264484	0.406067	0.0496578	0.826306	0.895522
chr10	25402956	25403188	233	0.264361	0.224282	0.873269	0.428731	0.246588	0.789035	0.169033	0.304481	0.449434	0.327375	0.179293	0.324896
chr10	25412082	25412283	202	-0.483261	0.0270142	0.433688	-0.0863994	0.715253	0.959738	0.138677	0.386184	0.532587	0.527289	0.0597331	0.14689
chr10	25415332	25415462	131	0.102863	0.856883	0.998519	0.230954	0.436254	0.887274	-0.75439	0.00120203	0.00604152	-0.633279	0.00731642	0.0302984
chr10	25427483	25427991	509	0.127319	0.434275	0.962932	0.084256	0.667623	0.952061	0.129759	0.617329	0.73552	0.0814704	0.707633	0.815768
chr10	25432433	25432629	197	0.478451	0.0394716	0.515364	0.426555	0.11023	0.63354	0.110829	0.56457	0.692728	0.0526595	0.629907	0.759126
chr10	25434313	25434711	399	0.2686	0.0903957	0.699768	-0.260136	0.388852	0.871703	0.564816	0.00707422	0.0251094	0.0322352	0.791935	0.873275
chr10	25447254	25447461	208	0.22821	0.163894	0.815332	0.0883489	0.960023	0.994889	0.0831355	0.449824	0.592622	-0.0639275	0.706273	0.814869
chr10	25449425	25449742	318	0.0799521	0.636436	0.990236	0.197109	0.316053	0.83363	0.00390205	0.873278	0.92063	0.114223	0.42041	0.58346
chr10	25488537	25488779	243	-0.447208	0.0935315	0.706511	0.0929817	0.53138	0.91818	-1.09674	3.57614e-09	1.44117e-07	-0.556111	0.0201327	0.0654353
chr10	25499668	25500176	509	-0.188569	0.307701	0.924065	-0.164348	0.339092	0.845843	-0.466756	0.00428291	0.0168586	-0.445368	0.0138901	0.0493232
chr10	25513851	25514265	415	0.138768	0.392935	0.953593	0.00518205	0.998972	0.999799	-0.423037	0.00718191	0.0254108	-0.562179	0.000281197	0.00232542
chr10	25519861	25520708	848	0.0710498	0.551836	0.983023	-0.0422974	0.687348	0.955398	0.199198	0.119684	0.226224	0.0806649	0.446869	0.607674
chr10	25527154	25527417	264	-0.0167083	0.989641	0.999571	0.167442	0.395553	0.874813	0.52325	0.0338407	0.0859944	0.707253	0.00385421	0.0184624
chr10	25535922	25536558	637	-0.0363885	0.759131	0.996494	0.00861131	0.909789	0.989938	-0.163298	0.187473	0.316213	-0.121721	0.286268	0.44985
chr10	25536734	25536924	191	-0.0455359	0.728582	0.995175	0.203387	0.142925	0.683655	-0.0442004	0.69217	0.793441	0.201786	0.138939	0.271129
chr10	25539488	25540304	817	0.00651463	0.955461	0.999509	-0.115901	0.277735	0.811212	0.0216808	0.835654	0.895601	-0.105971	0.227531	0.383839
chr10	25563068	25563656	589	0.228436	0.222233	0.871879	0.143185	0.480442	0.902624	-0.138603	0.415968	0.561096	-0.228201	0.20409	0.355429
chr10	25571671	25572221	551	0.14917	0.327042	0.932303	0.116445	0.455439	0.893531	-0.0376756	0.835077	0.895247	-0.0754773	0.600193	0.735923
chr10	25584914	25585251	338	0.0511809	0.768823	0.996494	0.148459	0.357877	0.856311	-0.21989	0.202304	0.334195	-0.124652	0.459281	0.618781
chr10	25595980	25596354	375	0.194176	0.198821	0.85363	-0.34995	0.0421461	0.44633	0.711559	0.00013117	0.000993516	0.161552	0.280566	0.44383
chr10	25596837	25597094	258	0.192939	0.19652	0.851451	-0.798349	0.00314597	0.118648	1.05489	2.25396e-05	0.000233433	0.0637108	0.77143	0.859704
chr10	25600696	25600848	153	-0.366596	0.0449013	0.543589	-0.125856	0.735846	0.9634	0.332425	0.245305	0.384842	0.570209	0.00698138	0.0292577
chr10	25619649	25620080	432	0.0173096	0.937937	0.999509	-0.579357	0.0111069	0.238644	0.562716	0.00100124	0.00520392	-0.0362061	0.872024	0.924065
chr10	25621198	25621861	664	0.0559836	0.67275	0.993225	-0.0812215	0.570916	0.928573	-0.0344138	0.908602	0.943539	-0.175554	0.199038	0.349307
chr10	25681365	25681572	208	-0.305105	0.178545	0.832542	0.239292	0.268278	0.804931	-0.931584	4.90372e-05	0.000442177	-0.390739	0.0191967	0.0630894
chr10	25780927	25781088	162	-0.097812	0.786521	0.996494	-0.21591	0.789158	0.972416	1.44748	7.67345e-05	0.000638121	1.32908	2.09266e-05	0.00027582
chr10	25790365	25790742	378	0.202567	0.241255	0.886456	0.330662	0.227044	0.773252	1.40035	2.60072e-11	1.7854e-09	1.52201	1.47339e-12	1.18076e-10
chr10	25927949	25928147	199	0.535142	0.019337	0.372729	0.145108	0.928171	0.991442	-0.528615	0.235183	0.373036	-0.926126	2.52877e-05	0.000321983
chr10	25928311	25928782	472	0.136138	0.433452	0.962932	-0.376281	0.0315715	0.397	0.118193	0.420492	0.565538	-0.400338	0.0184255	0.0611629
chr10	26139499	26139689	191	0.0659436	0.894361	0.99933	0.125145	0.832894	0.979765	-0.552061	0.0244905	0.0667992	-0.497728	0.00664095	0.0281556
chr10	26320767	26320948	182	-0.1487	0.58397	0.984594	0.24081	0.365631	0.85999	0.784105	0.00442095	0.0172807	1.17057	6.42033e-07	1.45933e-05
chr10	26351064	26351487	424	0.220858	0.182223	0.836777	0.0682487	0.841185	0.980759	0.669319	0.000228096	0.00155956	0.509621	0.00590598	0.0257456
chr10	26371567	26371700	134	0.282181	0.18843	0.842397	0.259902	0.273598	0.808132	-0.0782618	0.671605	0.777695	-0.104805	0.654294	0.777402
chr10	26373021	26373307	287	-0.183494	0.24081	0.886222	-0.0542963	0.694858	0.956391	-0.279953	0.0921318	0.18553	-0.154549	0.258254	0.419048
chr10	26373930	26374230	301	0.149723	0.299914	0.92142	0.377828	0.0523517	0.48573	-1.02547	1.28943e-10	7.58435e-09	-0.800799	1.70068e-05	0.000231561
chr10	26374681	26375137	457	0.0739476	0.64189	0.990641	0.322337	0.0489801	0.472568	-0.839131	1.65759e-09	7.28079e-08	-0.595218	0.000907672	0.00591831
chr10	26375849	26376128	280	0.0924313	0.554174	0.983149	0.402933	0.0454447	0.460472	-0.494694	0.0141954	0.0436896	-0.185755	0.313254	0.478077
chr10	26494372	26494681	310	-0.0626167	0.626601	0.989074	0.165702	0.413266	0.879851	0.350406	0.0685862	0.14786	0.575047	0.00146316	0.00864564
chr10	26575838	26576127	290	-0.283596	0.153349	0.802224	-0.327113	0.312626	0.831106	0.224886	0.411767	0.55724	0.175863	0.381354	0.546158
chr10	26711040	26711397	358	-0.393132	0.058412	0.603312	0.0744641	0.618118	0.941326	-0.599937	0.000650299	0.00366766	-0.13405	0.436083	0.59811
chr10	26720201	26720513	313	-0.243781	0.218269	0.868892	-0.241325	0.376217	0.865696	0.969303	0.000223208	0.00153254	0.966382	3.36185e-06	5.98319e-05
chr10	26752586	26752972	387	-0.261501	0.154023	0.803038	0.0505345	0.774065	0.970829	-0.280709	0.117437	0.222999	0.0283996	0.920882	0.953652
chr10	26753076	26753507	432	-0.0836928	0.524608	0.979461	-0.129484	0.591695	0.935908	0.18616	0.415635	0.560818	0.137625	0.420335	0.583402
chr10	26759915	26760142	228	-0.132217	0.597025	0.985572	-0.607839	0.0659413	0.53205	0.632932	0.0735662	0.156016	0.152399	0.486364	0.642305
chr10	26772233	26773498	1266	0.058642	0.615424	0.987422	-0.0957075	0.499106	0.9093	-0.125362	0.334748	0.480856	-0.284444	0.0154421	0.0534727
chr10	26773650	26773828	179	-0.0161282	0.79724	0.996494	0.275509	0.284357	0.815399	0.570136	0.00976206	0.0324829	0.856241	0.000341876	0.00272132
chr10	26799599	26800125	527	-0.0568797	0.747622	0.995428	-0.153969	0.398054	0.875502	0.281425	0.123303	0.231098	0.179306	0.201355	0.352222
chr10	26804916	26805174	259	-0.0596831	0.877492	0.998802	-0.0850129	0.883898	0.986977	0.69464	0.00754265	0.026413	0.665218	0.00381303	0.0183107
chr10	26812028	26812261	234	0.012127	0.841648	0.997865	0.346463	0.362689	0.858584	0.419856	0.0241233	0.0660324	0.745817	0.000349621	0.00276993
chr10	26828527	26829144	618	0.0303085	0.823558	0.996664	-0.182578	0.360598	0.857414	0.309254	0.0527397	0.121028	0.0914272	0.561927	0.705557
chr10	26833454	26833669	216	-0.148854	0.349512	0.941538	-0.0675932	0.581973	0.932598	0.534399	0.00900924	0.0304286	0.609597	0.00276715	0.0142644
chr10	26849408	26850359	952	0.122575	0.350688	0.941799	0.223621	0.331457	0.841278	0.224367	0.102699	0.20157	0.321256	0.117677	0.24093
chr10	26855919	26856618	700	0.0949322	0.46219	0.968254	0.0824825	0.651936	0.949376	0.0290526	0.858736	0.911213	0.0114385	0.949158	0.970866
chr10	26857641	26857869	229	-0.0397738	0.812151	0.996609	-0.0853543	0.608095	0.939532	0.349842	0.0976122	0.193866	0.301006	0.137591	0.269263
chr10	26890635	26890941	307	-0.249679	0.248965	0.893127	0.232719	0.179971	0.728537	-0.727904	6.33931e-05	0.000546324	-0.248007	0.164201	0.305149
chr10	26893180	26893441	262	-0.0897331	0.580864	0.984324	0.218425	0.376428	0.865816	0.134332	0.500279	0.637633	0.435519	0.042637	0.114435
chr10	26919626	26919969	344	-0.277647	0.158473	0.807774	0.0986095	0.575587	0.930283	-0.913685	4.02036e-09	1.60042e-07	-0.537938	0.00579519	0.0253673
chr10	26920336	26920828	493	-0.170334	0.295025	0.920037	-0.238069	0.241654	0.785932	0.0444743	0.832136	0.893362	-0.0254227	0.870768	0.923327
chr10	26995519	26996278	760	-0.4608	0.0078536	0.231289	-0.188616	0.25632	0.796147	-0.418577	0.0114675	0.0368619	-0.149001	0.3603	0.525341
chr10	27012937	27013425	489	-0.167674	0.623553	0.988483	0.946712	0.00384064	0.134033	-0.216974	0.508869	0.645256	0.896889	0.00700777	0.0293407
chr10	27114155	27114505	351	0.345122	0.00956	0.258613	0.428753	0.0684785	0.539747	0.403589	0.0319341	0.0821532	0.481985	0.00756036	0.0310518
chr10	27117314	27117487	174	0.0248871	0.782741	0.996494	0.634097	0.0971075	0.607398	0.662936	0.00276298	0.0118244	1.26795	1.2465e-05	0.000179059
chr10	27133239	27133420	182	0.224944	0.339227	0.937993	0.192261	0.317543	0.833899	-0.360226	0.0440131	0.105159	-0.396403	0.0580987	0.144
chr10	27133782	27134055	274	0.15814	0.628196	0.98942	1.09628	0.000346862	0.0268969	0.382875	0.305207	0.450113	1.32171	7.86357e-05	0.000822203
chr10	27139854	27140127	274	0.111081	0.867174	0.998802	1.58349	1.57889e-05	0.00266781	-0.615202	0.0794283	0.165457	0.853541	0.0121421	0.0445488
chr10	27162569	27162692	124	-0.455648	0.10873	0.737438	0.305311	0.169491	0.716955	-0.592007	0.00556078	0.0207449	0.169457	0.574221	0.715508
chr10	27761506	27761677	172	-0.186838	0.595331	0.985572	-0.340319	0.206214	0.754566	-0.218712	0.33172	0.477835	-0.372326	0.0634663	0.153575
chr10	27891923	27892140	218	0.697017	0.00307073	0.131985	-0.713079	0.0869187	0.586045	0.953766	0.00742697	0.0260917	-0.455438	0.0832102	0.187258
chr10	28055659	28055924	266	0.23053	0.175771	0.830029	0.09315	0.958985	0.994778	0.936992	0.000159461	0.00116424	0.793276	0.0010393	0.00657994
chr10	28058091	28058446	356	0.0768317	0.691519	0.99376	-0.3672	0.428855	0.8844	1.53467	1.6579e-08	5.43425e-07	1.08646	6.58096e-07	1.49342e-05
chr10	28074231	28074427	197	-0.155028	0.444475	0.963914	-0.0546453	0.681457	0.95468	-0.409604	0.0387244	0.0954546	-0.314074	0.0685043	0.162441
chr10	28074546	28075526	981	-0.049499	0.630116	0.989461	-0.00256898	0.98747	0.998213	-0.266024	0.022182	0.0618621	-0.223182	0.0392237	0.107769
chr10	28075623	28075816	194	-0.0886001	0.754882	0.995915	0.0433923	0.86083	0.983177	-0.570535	0.00174237	0.00814942	-0.441492	0.0412909	0.111843
chr10	28081513	28081680	168	0.37901	0.0690585	0.639976	0.148241	0.57711	0.93062	0.0708124	0.615612	0.734107	-0.165901	0.552749	0.697947
chr10	28082657	28082811	155	-0.0617726	0.759609	0.996494	-0.0625752	0.957374	0.994681	-0.040678	0.705933	0.803914	-0.0438818	0.864172	0.9194
chr10	28087115	28087866	752	-0.0247142	0.844439	0.997868	-0.085455	0.542614	0.921035	0.181491	0.17003	0.294254	0.114643	0.427625	0.590252
chr10	28092217	28092722	506	0.00769914	0.939254	0.999509	-0.216933	0.348822	0.851555	0.702534	2.54963e-05	0.000258518	0.473978	0.0110612	0.0414728
chr10	28095870	28096464	595	-0.0136208	0.898289	0.99933	-0.227818	0.144967	0.686319	0.131745	0.326426	0.47235	-0.0880915	0.505112	0.658637
chr10	28103413	28103827	415	0.0247642	0.874836	0.998802	0.111808	0.689208	0.955684	-0.0609498	0.784248	0.859835	0.0200068	0.955059	0.974414
chr10	28105186	28105657	472	0.0102143	0.943372	0.999509	-0.0719769	0.592576	0.935975	0.148545	0.284811	0.428451	0.061027	0.606587	0.74083
chr10	28112323	28112528	206	0.145982	0.384662	0.950519	0.0665607	0.764837	0.968951	-0.331821	0.0784301	0.163927	-0.415347	0.0237395	0.0741019
chr10	28112954	28113172	219	0.0344506	0.788983	0.996494	-0.0543283	0.931417	0.992071	0.18385	0.487535	0.626351	0.0952013	0.667855	0.787439
chr10	28113931	28114132	202	0.153208	0.299281	0.921276	-0.104393	0.870273	0.985093	0.391496	0.0973517	0.193466	0.130752	0.569628	0.711598
chr10	28116868	28117129	262	0.257751	0.111648	0.742833	0.426266	0.0528052	0.487221	0.257404	0.158268	0.278919	0.420409	0.0139747	0.0495342
chr10	28117668	28117854	187	-0.00245105	0.931842	0.999509	-0.653197	0.00755754	0.194975	0.8573	0.000113687	0.000884152	0.20069	0.283847	0.447232
chr10	28118816	28119300	485	0.00813495	0.992818	0.99963	-0.151604	0.448699	0.891019	0.283807	0.121342	0.228447	0.118827	0.47251	0.630252
chr10	28166721	28166892	172	0.304005	0.0988441	0.718764	0.0914804	0.776863	0.971003	0.0806354	0.849907	0.90507	-0.134188	0.425918	0.588558
chr10	28167169	28167427	259	-0.0533142	0.717751	0.995175	0.154497	0.390144	0.872058	-0.0163103	0.811486	0.879037	0.185522	0.299276	0.463521
chr10	28178416	28178852	437	0.27953	0.182541	0.837288	0.132566	0.506153	0.911136	-0.133092	0.402524	0.548237	-0.280835	0.222394	0.377757
chr10	28179146	28179315	170	0.0691699	0.756643	0.996479	-0.517139	0.317823	0.833945	0.644299	0.123181	0.230953	0.0573678	0.790516	0.872426
chr10	28227699	28228181	483	-0.066521	0.57296	0.983552	-0.340943	0.174622	0.722598	-0.0765444	0.535311	0.668117	-0.354839	0.0365375	0.102117
chr10	28228189	28228462	274	0.176548	0.438868	0.963493	-0.111145	0.583683	0.933174	-0.218978	0.559882	0.688776	-0.510945	0.01617	0.0553799
chr10	28261755	28262624	870	-0.0497283	0.682539	0.993374	0.0319389	0.854225	0.982428	-0.0956646	0.474416	0.614805	-0.0180034	0.889143	0.934952
chr10	28272083	28272409	327	-0.0551672	0.874739	0.998802	-0.0485551	0.94649	0.993484	0.0273861	0.949981	0.970151	0.0331341	0.964841	0.979919
chr10	28297549	28297859	311	0.207088	0.211927	0.86351	0.173191	0.711651	0.959211	0.645061	0.00176249	0.00822707	0.603895	0.00480245	0.0219303
chr10	28345432	28345666	235	-0.0390632	0.964515	0.999509	0.168198	0.609326	0.939532	0.0785831	0.831883	0.893178	0.282784	0.349221	0.514327
chr10	28361569	28362065	497	-0.212629	0.282184	0.91325	-0.397839	0.144672	0.686006	0.042285	0.997382	0.998378	-0.144584	0.564145	0.707298
chr10	28366708	28366894	187	-0.225375	0.359798	0.943998	0.0744016	0.908807	0.989838	-0.11966	0.813778	0.880586	0.176336	0.472028	0.629846
chr10	28385828	28386032	205	0.236465	0.205294	0.85768	-0.305959	0.467235	0.898052	1.1241	2.17053e-05	0.000226345	0.57847	0.0102249	0.0390682
chr10	28387790	28388155	366	-0.0430533	0.717677	0.995175	0.0733389	0.628703	0.944509	-0.0922245	0.448538	0.591504	0.0186329	0.907023	0.94552
chr10	28395651	28396319	669	0.138279	0.334748	0.93612	-0.131038	0.59971	0.937481	1.013	1.20984e-10	7.15049e-09	0.740073	1.14158e-05	0.000166349
chr10	28422540	28423182	643	0.036297	0.807271	0.996557	-0.0923546	0.51611	0.913404	0.0766674	0.560371	0.689196	-0.0572644	0.669293	0.788514
chr10	28436481	28436641	161	-0.0307749	0.961815	0.999509	-0.234518	0.465036	0.896938	0.49854	0.0786394	0.164235	0.290623	0.245503	0.404475
chr10	28449154	28449304	151	-0.164318	0.622111	0.988436	-0.0887205	0.891988	0.987878	-0.423082	0.0469491	0.11057	-0.346648	0.200616	0.351317
chr10	28449966	28450318	353	0.0812455	0.649908	0.991472	-0.469605	0.0516429	0.482594	-0.0608777	0.762665	0.84471	-0.615198	0.00399068	0.0189744
chr10	28454437	28454697	261	0.195936	0.407101	0.956926	-0.0445879	0.860841	0.983177	-0.745451	0.00243578	0.0106846	-0.988606	1.15006e-06	2.3991e-05
chr10	28459760	28460409	650	-0.0792936	0.44174	0.963845	-0.14891	0.203651	0.753098	0.090296	0.439416	0.583278	0.0155208	0.88958	0.935272
chr10	28485650	28485912	263	-0.05716	0.730314	0.995175	-0.293709	0.137032	0.675322	-0.118529	0.588477	0.712235	-0.358589	0.0717139	0.167891
chr10	28493574	28493820	247	-0.0044364	0.90742	0.999509	-0.309975	0.377995	0.86675	0.655797	0.0135932	0.0422012	0.343651	0.157298	0.295976
chr10	28510347	28510651	305	0.0623334	0.857091	0.998519	0.433322	0.123647	0.654856	0.0114533	0.764639	0.846077	0.374589	0.0408105	0.110915
chr10	28524067	28524614	548	-0.0821208	0.611112	0.986936	0.390984	0.0292123	0.38516	0.225068	0.137323	0.250442	0.693084	5.82492e-06	9.54486e-05
chr10	28556842	28557384	543	0.110656	0.554398	0.983149	0.416142	0.0836551	0.578396	-0.234963	0.373719	0.52036	0.065067	0.765411	0.855497
chr10	28647842	28648309	468	0.0959464	0.508187	0.977742	0.0636857	0.723037	0.961105	0.618134	3.04742e-06	4.48928e-05	0.57932	0.000139795	0.00132124
chr10	28649751	28650157	407	0.134147	0.310958	0.92539	-0.127608	0.415054	0.880684	0.722422	4.1307e-07	8.35588e-06	0.456411	0.00147771	0.00871064
chr10	28694986	28695362	377	-0.394165	0.020973	0.387911	-0.477712	0.0874897	0.587524	1.65963	1.75716e-10	1.00175e-08	1.56576	2.32725e-11	1.52718e-09
chr10	28730219	28730418	200	-0.384671	0.0452293	0.545056	0.181437	0.601498	0.938001	0.0696984	0.42625	0.57098	0.630788	0.00216142	0.0117607
chr10	28844187	28844455	269	-0.279291	0.160609	0.811337	-0.141513	0.501866	0.909954	-0.749052	1.86029e-05	0.000199488	-0.61218	0.000787442	0.00527667
chr10	28955259	28955420	162	-0.411742	0.0618234	0.617359	-0.0622681	0.764275	0.96887	-1.01621	1.17799e-05	0.000137392	-0.670263	0.00236712	0.0126328
chr10	28979166	28979373	208	-0.0284555	0.946365	0.999509	-0.211469	0.194516	0.744391	0.661516	0.000189089	0.00133729	0.470607	0.0430015	0.115151
chr10	29018749	29019118	370	-0.03333	0.750379	0.995428	0.44893	0.0868378	0.585781	0.636508	0.0665402	0.144509	1.11575	1.99532e-09	9.06015e-08
chr10	29019914	29020085	172	0.112464	0.625388	0.9888	-0.214466	0.73071	0.962909	1.05633	0.000414874	0.00254165	0.730682	0.0259831	0.0793123
chr10	29044719	29045242	524	0.0492896	0.776925	0.996494	0.144529	0.484138	0.903385	1.58475	2.15929e-26	7.68033e-24	1.67508	1.38093e-19	2.63234e-17
chr10	29058711	29059249	539	0.0360721	0.859236	0.998802	-0.445215	0.0504913	0.478373	1.73135	1.83748e-16	2.88616e-14	1.24573	2.08561e-09	9.44392e-08
chr10	29107034	29107218	185	-0.293779	0.117931	0.754467	-0.180311	0.634683	0.946073	-0.301141	0.0714291	0.152655	-0.187808	0.295964	0.460103
chr10	29206795	29207029	235	-0.182934	0.379777	0.94953	-0.0951837	0.77042	0.970133	-0.425769	0.0554552	0.125734	-0.34029	0.0981506	0.211248
chr10	29311934	29312277	344	-0.191915	0.260123	0.89945	-0.271491	0.112015	0.636489	-0.0915835	0.581941	0.706922	-0.173967	0.255594	0.415969
chr10	29312973	29313878	906	0.00706985	0.952681	0.999509	0.0852149	0.580787	0.931981	-0.461087	0.000595876	0.0034137	-0.388318	0.00164511	0.00949888
chr10	29338679	29338989	311	-0.0709946	0.729662	0.995175	0.0234228	0.935635	0.992657	-0.481984	0.017184	0.0506791	-0.391725	0.0179784	0.0600034
chr10	29351339	29351826	488	-0.0621183	0.665021	0.992562	0.0713368	0.611844	0.940216	0.52032	0.00262137	0.0113361	0.649236	1.62081e-05	0.000222694
chr10	29361446	29362485	1040	0.0109899	0.915857	0.999509	0.042839	0.787321	0.972416	-0.330528	0.0104827	0.034358	-0.303387	0.0148968	0.0520176
chr10	29362658	29362808	151	0.132193	0.562834	0.983171	-0.0261226	0.8389	0.98072	0.476725	0.0894612	0.181413	0.313995	0.123225	0.24911
chr10	29532910	29533055	146	0.117146	0.562824	0.983171	0.312688	0.449032	0.891126	-0.12137	0.920711	0.951038	0.0661578	0.823332	0.893695
chr10	29535758	29536058	301	0.521533	0.00237494	0.11209	0.530603	0.0721999	0.550385	0.486479	0.0141885	0.0436722	0.493627	0.066121	0.158273
chr10	29554428	29554785	358	-0.05148	0.817229	0.996609	-0.0459712	0.771834	0.970327	0.287402	0.1886	0.317553	0.286591	0.145963	0.280723
chr10	29804207	29804406	200	0.0792275	0.58514	0.984602	0.595769	0.0058309	0.170566	-0.483574	0.00900532	0.0304207	0.0298461	0.998717	0.99946
chr10	29808727	29808985	259	0.0388185	0.705197	0.994885	0.753979	0.00908965	0.213921	0.137783	0.504345	0.641267	0.848071	0.000284928	0.00234975
chr10	29821089	29821904	816	0.31805	0.00830641	0.238755	0.237379	0.160617	0.706503	0.888205	3.57783e-08	1.05921e-06	0.803835	6.87006e-09	2.70748e-07
chr10	29971392	29971611	220	-0.124085	0.678362	0.993374	0.356262	0.202854	0.752185	0.292164	0.324722	0.470677	0.764531	0.00464789	0.0213876
chr10	30000535	30001360	826	0.143653	0.255984	0.896759	0.0869472	0.670418	0.95275	0.241979	0.0840918	0.172983	0.179392	0.281345	0.444649
chr10	30089230	30089801	572	0.242121	0.0736305	0.652905	0.435721	0.0151248	0.281507	0.143471	0.276367	0.419128	0.331828	0.0279128	0.0836524
chr10	30132250	30132758	509	0.0805433	0.530796	0.979833	0.161301	0.248301	0.790421	0.0428374	0.858397	0.910963	0.119582	0.351114	0.516248
chr10	30148435	30148663	229	0.330202	0.0718944	0.648341	0.693325	0.0171036	0.299244	-0.230507	0.435054	0.579203	0.128751	0.665815	0.785983
chr10	30200410	30200807	398	0.0689661	0.671259	0.992911	0.428811	0.0247353	0.35608	0.228988	0.149709	0.267484	0.583602	5.01352e-05	0.000567024
chr10	30288997	30289259	263	0.255457	0.281085	0.912435	0.617462	0.010839	0.235465	0.0968209	0.803988	0.873886	0.453896	0.09361	0.204191
chr10	30326829	30327338	510	0.0627202	0.616833	0.98761	0.186626	0.250506	0.792124	0.3413	0.0167104	0.0495742	0.459957	0.000501748	0.00368301
chr10	30360941	30361100	160	-0.0627865	0.781232	0.996494	-0.147901	0.949682	0.993907	1.27366	8.81167e-05	0.000716806	1.19009	8.89678e-07	1.92931e-05
chr10	30411793	30412053	261	0.169742	0.417667	0.959424	0.552079	0.0317708	0.397976	-0.264764	0.205253	0.337833	0.109949	0.622582	0.7534
chr10	30419464	30419821	358	-0.32596	0.0771034	0.663916	0.103432	0.537463	0.919913	-0.677249	0.000292345	0.00191139	-0.249113	0.113273	0.234341
chr10	30541487	30541731	245	0.295564	0.149299	0.796349	0.158787	0.524301	0.915819	0.524636	0.0230222	0.0636233	0.384765	0.0715098	0.167545
chr10	30566520	30566849	330	-0.412324	0.0273972	0.436582	-0.273566	0.154656	0.698469	-0.179958	0.470571	0.61143	-0.0463739	0.715963	0.821744
chr10	30600322	30601046	725	0.13104	0.315525	0.927332	0.20619	0.216406	0.764024	-0.294216	0.0410349	0.0997377	-0.224895	0.104599	0.221226
chr10	30617970	30618806	837	0.0356237	0.742323	0.995175	-0.0652681	0.566523	0.92761	-0.0911792	0.400183	0.545942	-0.195669	0.0448938	0.118934
chr10	30655792	30655956	165	0.505175	0.0454198	0.546296	-0.0204465	0.861486	0.983249	0.664015	0.0196384	0.0562414	0.131763	0.432012	0.594303
chr10	30674874	30675096	223	0.376755	0.188325	0.842391	0.0539671	0.608143	0.939532	-0.269355	0.188791	0.31777	-0.599682	0.0507391	0.13037
chr10	30676465	30676643	179	0.851723	0.00315431	0.134218	0.00392726	0.806801	0.97505	0.257001	0.40899	0.554611	-0.599196	0.0680079	0.161561
chr10	30718992	30719243	252	-0.0984239	0.667756	0.992713	-0.0272131	0.758127	0.967573	-0.663764	0.000376881	0.00235359	-0.596238	0.00213193	0.0116344
chr10	30731537	30731934	398	-0.0382771	0.890101	0.999223	0.300802	0.0883389	0.589413	0.408822	0.0945341	0.189166	0.74752	7.68576e-05	0.000807396
chr10	30745295	30745559	265	-0.804108	0.000485387	0.0380943	-0.236534	0.393862	0.873611	-0.0034246	0.763672	0.845402	0.559045	0.0119895	0.0441257
chr10	30745782	30745999	218	-0.347927	0.147682	0.794584	-0.128186	0.425145	0.883277	0.124322	0.279604	0.422658	0.33338	0.14317	0.276891
chr10	30752562	30752871	310	0.0487832	0.829626	0.996852	0.677203	0.0212705	0.33108	-0.159937	0.66374	0.771651	0.45953	0.0277485	0.0832668
chr10	30768317	30768604	288	0.133796	0.468893	0.969618	-0.887883	0.00530807	0.161931	1.39723	9.30725e-07	1.65764e-05	0.37399	0.0732843	0.170615
chr10	30771097	30771338	242	0.421909	0.0238605	0.41145	-0.790706	0.0700798	0.544197	1.11708	0.00013403	0.00101089	-0.0944964	0.78439	0.868477
chr10	30802807	30803487	681	0.0669214	0.687764	0.993522	0.127628	0.57075	0.928525	-0.506089	0.00431065	0.0169433	-0.45098	0.0080895	0.032693
chr10	30810254	30810597	344	-0.204396	0.183683	0.837502	0.0184524	0.867214	0.984499	-0.059632	0.617915	0.736022	0.1595	0.323271	0.488246
chr10	30810793	30811381	589	-0.233823	0.0780933	0.666561	0.0564859	0.676123	0.953869	-0.228343	0.0527801	0.121078	0.0587432	0.691773	0.804694
chr10	30825166	30825304	139	-0.0508282	0.904168	0.999358	-0.169017	0.386414	0.8704	-0.415594	0.0927635	0.186454	-0.536267	0.00731684	0.0302988
chr10	30842645	30843215	571	0.0911605	0.460024	0.967668	0.109975	0.494431	0.907477	-0.0298806	0.756337	0.840125	-0.0143207	0.912474	0.948693
chr10	3113714	3113886	173	-0.503706	0.0799328	0.671996	-0.47585	0.207487	0.75522	0.604985	0.0375079	0.0931129	0.63015	0.0606929	0.148562
chr10	3114570	3114690	121	-0.254143	0.479358	0.972425	-0.277119	0.206042	0.754477	0.262636	0.239463	0.377949	0.233647	0.50255	0.656377
chr10	3116488	3116763	276	-0.257839	0.375112	0.948864	-0.661008	0.227151	0.773293	1.43897	0.000975859	0.00510091	1.03861	0.00187824	0.0105315
chr10	3116914	3117051	138	-0.117742	0.797617	0.996494	0.491741	0.36738	0.860742	1.86204	5.7607e-07	1.10801e-05	2.47014	1.43971e-09	6.71113e-08
chr10	31173131	31173406	276	0.271291	0.105815	0.732675	-0.197688	0.796612	0.973616	0.644118	0.0237924	0.0653233	0.173713	0.404111	0.568198
chr10	31299203	31299506	304	-0.185242	0.394185	0.953675	0.166718	0.559608	0.92541	-0.644177	0.00192572	0.00884022	-0.295559	0.179192	0.32479
chr10	31312962	31313621	660	0.0632601	0.678732	0.993374	0.0153633	0.890391	0.987637	-0.0196767	0.850529	0.905444	-0.0717586	0.704565	0.813815
chr10	31445725	31446173	449	-0.0415529	0.801493	0.996494	0.00959241	0.976499	0.996578	-0.367768	0.0129816	0.0406658	-0.3198	0.0199671	0.0650117
chr10	31465958	31466100	143	-0.161598	0.536089	0.98063	0.320691	0.297017	0.822208	-0.531684	0.0198811	0.0567661	-0.0512835	0.642184	0.768345
chr10	31496877	31497445	569	0.0693537	0.653507	0.991643	0.221784	0.203848	0.753103	0.153201	0.372434	0.519043	0.300406	0.0758209	0.174989
chr10	31504259	31504608	350	-0.0275162	0.741911	0.995175	0.0878716	0.664641	0.951354	-0.482062	0.0137006	0.0424653	-0.370256	0.0388685	0.107006
chr10	31517196	31517744	549	-0.0121188	0.914798	0.999509	0.0697688	0.682593	0.95468	0.00313712	0.968997	0.981363	0.0820364	0.601631	0.737005
chr10	31519523	31519733	211	-0.170444	0.452606	0.965653	-0.2053	0.330219	0.840725	-0.401097	0.0686023	0.147885	-0.437227	0.0268544	0.0813146
chr10	31525670	31526295	626	0.0849505	0.594941	0.985572	-0.0740722	0.603564	0.938421	0.192228	0.1976	0.32853	0.0284282	0.824902	0.894597
chr10	31539461	31539697	237	0.321978	0.165869	0.81759	0.0152683	0.89551	0.988466	0.52912	0.0894652	0.181418	0.219002	0.254397	0.414585
chr10	31551473	31552300	828	-0.116295	0.387517	0.951386	0.137446	0.52789	0.917124	-0.377375	0.00569268	0.0211222	-0.127108	0.456139	0.615996
chr10	31585516	31585804	289	0.128113	0.43081	0.962379	0.305964	0.208676	0.75638	-0.309838	0.0547299	0.124449	-0.135594	0.543699	0.690509
chr10	31592783	31593006	224	0.09034	0.587953	0.984938	0.478	0.116594	0.642665	-0.401657	0.110438	0.212909	-0.0169235	0.941445	0.966177
chr10	31594763	31595037	275	-0.210639	0.334799	0.93612	-0.0369382	0.768736	0.969881	-0.30098	0.150875	0.269044	-0.13084	0.485676	0.641744
chr10	31607246	31608363	1118	-0.00707413	0.946859	0.999509	0.239764	0.052063	0.484504	-0.14368	0.286945	0.430686	0.0988663	0.452323	0.61262
chr10	31609635	31609926	292	0.101161	0.493775	0.976393	0.175516	0.35848	0.856694	-0.675207	9.58487e-05	0.000767806	-0.603147	0.00108402	0.00680578
chr10	31644441	31644872	432	0.324774	0.0845109	0.683172	0.284817	0.1793	0.727623	0.291252	0.207214	0.340291	0.246391	0.203184	0.35436
chr10	31650558	31650802	245	0.146185	0.518893	0.97876	0.199099	0.486926	0.904354	0.348084	0.200934	0.332475	0.397635	0.209427	0.362039
chr10	31742481	31742850	370	0.189489	0.352494	0.94216	0.283418	0.106243	0.625041	-0.343029	0.0388981	0.0957601	-0.251348	0.164432	0.305446
chr10	31827098	31827413	316	0.341284	0.0805159	0.673514	0.558275	0.0588651	0.509145	0.888469	9.31907e-06	0.000113519	1.09825	2.01438e-06	3.88145e-05
chr10	31920941	31921277	337	0.241738	0.20972	0.861608	0.463989	0.160998	0.706912	0.691836	0.0437009	0.104572	0.912193	5.88231e-05	0.000646924
chr10	31956918	31957229	312	0.125968	0.512518	0.977778	0.595509	0.0221635	0.338434	0.949688	0.000327199	0.00209668	1.41473	1.68753e-13	1.5914e-11
chr10	31978424	31979016	593	0.215236	0.257776	0.897866	0.865789	0.00446491	0.146156	0.625635	0.00707871	0.0251226	1.27039	6.81489e-07	1.53719e-05
chr10	32411370	32411578	209	0.0534012	0.855957	0.998519	-0.170111	0.641934	0.947257	0.656141	0.0135642	0.0421337	0.426923	0.106466	0.224099
chr10	32438051	32438396	346	0.387874	0.011853	0.291068	0.0187651	0.912326	0.990136	1.10366	2.9873e-08	9.04854e-07	0.731161	0.00314728	0.0157621
chr10	32445842	32446006	165	0.351901	0.105646	0.732399	0.20692	0.445441	0.889492	1.01157	0.00195993	0.00896791	0.867351	0.00300431	0.0152271
chr10	32466106	32466337	232	0.332062	0.104554	0.730423	0.0790165	0.798132	0.973821	1.13488	0.000157679	0.00115388	0.881327	0.000749618	0.00507447
chr10	3271089	3271505	417	-0.0530808	0.752377	0.99584	0.145413	0.467413	0.898099	0.237305	0.0920282	0.185375	0.429937	0.0218313	0.0696019
chr10	32926218	32926467	250	0.197656	0.275194	0.908719	-0.379434	0.270998	0.806673	1.72727	4.01057e-14	4.59951e-12	1.1461	7.99025e-07	1.76381e-05
chr10	33179804	33180173	370	-0.71351	6.7769e-05	0.00823376	-0.195458	0.664012	0.951231	1.15266	0.00106527	0.00547576	1.66636	2.52684e-13	2.29991e-11
chr10	3332998	3333139	142	0.0633672	0.814812	0.996609	0.441605	0.108667	0.630672	-1.05753	1.53487e-05	0.000170104	-0.684737	0.00430234	0.0201235
chr10	33787525	33787886	362	-0.651316	0.0528209	0.580415	0.463026	0.131213	0.665568	-0.153654	0.604514	0.725438	0.953972	0.00306247	0.0154588
chr10	33789422	33789680	259	-0.439866	0.00917557	0.253522	0.0835552	0.687965	0.955654	-0.438935	0.0112806	0.0363826	0.0772552	0.619551	0.750927
chr10	33812224	33812587	364	-0.119879	0.558365	0.983171	-0.0479173	0.814573	0.976246	-0.449587	0.020836	0.058927	-0.383099	0.055516	0.139216
chr10	33814323	33814607	285	-0.343025	0.0222506	0.39853	-0.15018	0.37059	0.862369	-0.169703	0.196002	0.32654	0.018261	0.900636	0.941717
chr10	33816931	33817358	428	-0.465289	0.000910883	0.0596938	-0.0196374	0.91383	0.990191	-0.132967	0.317412	0.463082	0.306327	0.0791143	0.180557
chr10	33847217	33847566	350	-0.943992	1.23357e-08	4.48517e-06	-0.376557	0.191614	0.741414	0.115567	0.679437	0.783904	0.677906	0.00303082	0.0153337
chr10	33850660	33851054	395	-1.28382	4.89514e-13	3.81393e-10	-0.0287866	0.812292	0.976064	0.200347	0.246344	0.386031	1.44812	1.70187e-12	1.35281e-10
chr10	33852816	33853040	225	-1.62204	0.000305091	0.0269435	0.344443	0.520743	0.91441	-0.777693	0.117641	0.223295	1.17979	0.00383971	0.0184109
chr10	33857479	33857748	270	-0.930164	3.20192e-05	0.00442722	-0.861098	0.0274211	0.374139	0.392608	0.346351	0.492817	0.459224	0.0675346	0.160728
chr10	33865798	33866333	536	-0.369391	0.0717088	0.647979	-0.594291	0.00642118	0.17958	-0.328263	0.233744	0.371317	-0.559559	0.00368789	0.0178415
chr10	33901589	33901794	206	-0.823588	3.19227e-06	0.000630554	-0.0354575	0.889527	0.987632	-0.350612	0.0537527	0.122773	0.43539	0.0104484	0.0397519
chr10	33904796	33905207	412	-0.243595	0.0538451	0.584279	-0.38211	0.0379694	0.427255	0.295838	0.0484355	0.113258	0.15312	0.296104	0.460279
chr10	33905573	33905762	190	-0.108157	0.439572	0.963651	-0.0756159	0.974132	0.996163	0.188175	0.686558	0.789282	0.217646	0.19502	0.344379
chr10	33940837	33940984	148	-0.448614	0.0238041	0.411218	-0.690898	0.146687	0.689443	1.15066	0.00289473	0.0122807	0.904867	0.000287915	0.0023704
chr10	33945479	33945696	218	-0.312977	0.0902528	0.699439	0.329854	0.20518	0.753695	-0.108416	0.381464	0.527979	0.529133	0.0370039	0.103083
chr10	33950696	33950959	264	-0.028381	0.989399	0.999571	0.0476542	0.694293	0.956302	-0.168604	0.307028	0.452118	-0.0934101	0.618316	0.750013
chr10	33951004	33951489	486	-0.0770069	0.563487	0.983171	0.189823	0.397814	0.875416	-0.112715	0.638916	0.75241	0.14747	0.317079	0.482079
chr10	33986873	33987098	226	-0.20519	0.277437	0.910142	-0.103034	0.62031	0.941922	-0.882892	6.10722e-06	7.99821e-05	-0.784595	6.71346e-05	0.000720757
chr10	33994319	33994500	182	0.0475594	0.840692	0.997688	-0.369958	0.159811	0.705488	0.302401	0.170452	0.294807	-0.122568	0.730934	0.832018
chr10	34019310	34020166	857	-0.0111516	0.916393	0.999509	0.0658723	0.614373	0.940468	0.0938606	0.453084	0.595638	0.166134	0.188044	0.335757
chr10	34034057	34034186	130	0.167728	0.40656	0.956599	0.167496	0.571585	0.928769	-0.159626	0.546472	0.677637	-0.162487	0.53096	0.680181
chr10	34036631	34036913	283	-0.288009	0.176498	0.830464	0.0107317	0.918479	0.990572	-0.740538	0.000537111	0.00313858	-0.44438	0.0439273	0.117008
chr10	34096465	34096946	482	-0.0394288	0.802928	0.996494	-0.14474	0.412944	0.879851	-0.0177737	0.972017	0.983113	-0.127877	0.392894	0.557262
chr10	34105412	34106033	622	0.112352	0.390336	0.952519	-0.16745	0.284768	0.815748	0.466492	0.00133037	0.00656216	0.180754	0.252189	0.412067
chr10	34127645	34128841	1197	0.033636	0.786337	0.996494	-0.237475	0.0835508	0.57827	0.163947	0.174055	0.299387	-0.112985	0.388001	0.552619
chr10	34136537	34136779	243	-0.081543	0.789782	0.996494	-0.349028	0.161254	0.707211	0.387027	0.0665617	0.144543	0.118541	0.597972	0.734114
chr10	34139783	34140166	384	0.262355	0.123431	0.764278	-0.425171	0.12713	0.65915	0.804832	0.0016088	0.00765454	0.117298	0.588882	0.727249
chr10	34141778	34142311	534	-0.224665	0.208339	0.860089	-0.330336	0.128649	0.661126	-0.0531481	0.913747	0.946739	-0.164601	0.436647	0.598598
chr10	34150152	34150485	334	0.604304	0.00174114	0.0930473	0.244096	0.637868	0.946645	0.773816	0.000163826	0.00118974	0.40743	0.099171	0.21285
chr10	34193840	34193981	142	0.010596	0.960088	0.999509	-0.0559354	0.798258	0.97384	-0.104118	0.597891	0.719923	-0.178091	0.483516	0.639878
chr10	34198008	34198522	515	0.148811	0.337734	0.937664	-0.0714896	0.740313	0.964161	0.321854	0.0684922	0.147703	0.0957977	0.480952	0.637775
chr10	34207088	34208087	1000	0.0934101	0.505242	0.977628	-0.170972	0.517842	0.913707	0.0798739	0.761844	0.8442	-0.187599	0.295547	0.45972
chr10	34210106	34210284	179	-0.108375	0.688462	0.993522	0.633084	0.0561372	0.499289	-0.00121887	0.798435	0.869668	0.733244	0.0037677	0.0181462
chr10	34244080	34244597	518	0.248648	0.189316	0.843459	0.0232792	0.82226	0.977704	0.331566	0.20205	0.333899	0.10351	0.572957	0.714429
chr10	34244747	34245218	472	0.257419	0.0773233	0.664618	0.140436	0.471494	0.899154	0.463897	0.0435924	0.104382	0.344711	0.0616719	0.150399
chr10	34265775	34266226	452	0.0570922	0.729121	0.995175	0.107737	0.576983	0.93062	0.567277	0.0116407	0.0373136	0.614097	0.00117959	0.00728029
chr10	34280696	34280835	140	0.123347	0.545052	0.982046	-0.169377	0.572031	0.929014	0.154799	0.657509	0.766791	-0.140351	0.418282	0.581371
chr10	34281872	34282389	518	-0.0600494	0.581603	0.984324	0.0590973	0.627495	0.944195	-0.0463487	0.705896	0.803881	0.0688154	0.524966	0.674932
chr10	34282642	34282893	252	0.08113	0.5537	0.983149	0.325461	0.093816	0.600941	-0.614042	0.000293155	0.00191515	-0.375523	0.0155352	0.0537419
chr10	34297264	34297673	410	0.136028	0.285642	0.91495	-0.14794	0.503222	0.910205	0.585919	0.00294062	0.0124404	0.297061	0.0317534	0.0920108
chr10	34298089	34298362	274	0.678116	5.79524e-05	0.00725662	0.335271	0.176336	0.724378	0.502996	0.0195843	0.0561259	0.155786	0.535233	0.683534
chr10	34418137	34418785	649	0.00840441	0.962523	0.999509	-0.0525433	0.726836	0.962086	-0.165532	0.228488	0.365275	-0.231361	0.0920159	0.201674
chr10	34483215	34484484	1270	0.00961788	0.949044	0.999509	-0.173319	0.2243	0.77167	-0.379066	0.0100659	0.033255	-0.566614	2.45017e-06	4.57809e-05
chr10	34563918	34564156	239	-0.427528	0.0638054	0.624208	-0.54123	0.0692447	0.541848	0.375639	0.0846765	0.173914	0.256156	0.353699	0.518915
[truncated: 96,171 more rows]

## Sheet: shared
chr	peak_start	peak_end	gene_id	gene_symbol	gene_locus_start	gene_locus_end	nearest_tss	dist_to_tss	nearest_tss_gene_id	nearest_tss_symbol	nearest_tss_gene_strand	width	strand
chr1	13879204	13879438	433273	Gm5523	13727851	14045749	13786929	-92391	433273	Gm5523	-	235	*
chr1	37231163	37231814	12790	Cnga3	37078903	37259521	37219205	12282	12790	Cnga3	+	652	*
chr1	50928870	50929084	56363	Tmeff2	49188544	51108324	50927523	1453	56363	Tmeff2	+	215	*
chr1	53085142	53085634	17700	Mstn	53012451	53124628	53061640	23747	17700	Mstn	+	493	*
chr1	55509713	55509896	227120	Plcl1	55384708	55668593	55405946	103857	227120	Plcl1	+	184	*
chr1	69585394	69585841	22779	Ikzf2	69397010	69757055	69685960	100342	22779	Ikzf2	-	448	*
chr1	90203867	90204073	12778	Ackr3	90178691	90403702	90203980	-9	12778	Ackr3	+	207	*
chr1	90205418	90205607	12778	Ackr3	90178691	90403702	90203980	1531	12778	Ackr3	+	190	*
chr1	90209879	90210165	12778	Ackr3	90178691	90403702	90203980	6041	12778	Ackr3	+	287	*
chr1	90238643	90238793	12778	Ackr3	90178691	90403702	90203980	34737	12778	Ackr3	+	151	*
chr1	106740776	106741056	70750	Kdsr	106737017	106778233	106759742	18825	70750	Kdsr	-	281	*
chr1	118369093	118369509	76707	Clasp1	118355451	118424161	118389058	-19756	76707	Clasp1	+	417	*
chr1	154077605	154077849	100503355	Zfp648	154050559	154228438	154201187	-123459	100503355	Zfp648	+	245	*
chr1	156757132	156757284	215015	Fam20b	156696625	156766239	156718910	-38297	215015	Fam20b	-	153	*
chr1	174568598	174568996	54418	Fmn2	174475226	174767163	174608382	-39584	54418	Fmn2	+	399	*
chr1	174570045	174570326	54418	Fmn2	174475226	174767163	174608382	-38196	54418	Fmn2	+	282	*
chr1	189830827	189830994	19250	Ptpn14	189708178	189867022	189845043	-14132	19250	Ptpn14	+	168	*
chr1	189860897	189861157	19250	Ptpn14	189708178	189867022	189845043	15983	19250	Ptpn14	+	261	*
chr2	3135055	3135285	269233	Fam171a1	1557113	3201300	3118388	16781	269233	Fam171a1	+	231	*
chr2	3138396	3138640	269233	Fam171a1	1557113	3201300	3118388	20129	269233	Fam171a1	+	245	*
chr2	13555831	13556005	13434	Trdmt1	13518271	13559487	13544664	-11253	13434	Trdmt1	-	175	*
chr2	17710077	17710572	74103	Nebl	17647292	17864013	17731068	20743	74103	Nebl	-	496	*
chr2	17723295	17723644	74103	Nebl	17647292	17864013	17731068	7598	74103	Nebl	-	350	*
chr2	17731002	17731437	74103	Nebl	17647292	17864013	17731068	-150	74103	Nebl	-	436	*
chr2	17731712	17732419	74103	Nebl	17647292	17864013	17731068	-996	74103	Nebl	-	708	*
chr2	24479233	24479566	18510	Pax8	24431108	24576819	24475599	-3799	18510	Pax8	-	334	*
chr2	30695138	30695287	100526499	Mir3089	30658128	30761473	30721210	-25997	100526499	Mir3089	+	150	*
chr2	30695776	30695950	100526499	Mir3089	30658128	30761473	30721210	-25346	100526499	Mir3089	+	175	*
chr2	48566098	48566295	11480	Acvr2a	47255358	48881688	48814109	-247912	11480	Acvr2a	+	198	*
chr2	58457204	58457651	269275	Acvr1c	58300794	58462293	58357758	-99668	269275	Acvr1c	-	448	*
chr2	62362191	62362541	94229	Slc4a10	61925485	62364843	62317455	44910	94229	Slc4a10	+	351	*
chr2	77446494	77446669	100503106	Gm13944	77371619	77491155	77462644	-16062	100503106	Gm13944	+	176	*
chr2	84943214	84943450	58207	Slc43a3	84911670	84958675	84936890	6441	58207	Slc43a3	+	237	*
chr2	91532550	91532852	75786	Ckap5	91501531	91571201	91526978	5722	75786	Ckap5	+	303	*
chr2	119514021	119514311	241624	Exd1	119512629	119547667	119547627	33460	241624	Exd1	-	291	*
chr2	124903424	124903693	317750	Slc24a5	124860855	125095893	125068127	-164568	317750	Slc24a5	+	270	*
chr2	142958629	142959069	75053	Kif16bos	142902215	142983017	142902965	55883	75053	Kif16bos	+	441	*
chr2	162900133	162900736	67996	Srsf6	162796336	162937486	162931508	-31073	67996	Srsf6	+	604	*
chr2	162905922	162906274	67996	Srsf6	162796336	162937486	162931508	-25409	67996	Srsf6	+	353	*
chr2	162914213	162914776	67996	Srsf6	162796336	162937486	162931508	-17013	67996	Srsf6	+	564	*
chr2	172823882	172824060	12162	Bmp7	172745657	172960081	172940321	116349	12162	Bmp7	-	179	*
chr2	172826495	172826712	12162	Bmp7	172745657	172960081	172940321	113717	12162	Bmp7	-	218	*
chr2	178508349	178508686	381409	Cdh26	178422525	178922725	178430515	78001	381409	Cdh26	+	338	*
chr3	10685587	10685800	74718	Snx16	10403552	11142244	10440130	-245562	74718	Snx16	-	214	*
chr3	10775967	10776527	74718	Snx16	10403552	11142244	10440130	-336116	74718	Snx16	-	561	*
chr3	10831614	10831804	74718	Snx16	10403552	11142244	10440130	-391578	74718	Snx16	-	191	*
chr3	26230236	26230479	192167	Nlgn1	24202339	26484770	26153307	-77049	192167	Nlgn1	-	244	*
chr3	52995182	52995378	67542	Cog6	52960988	53029385	52994309	-970	67542	Cog6	-	197	*
chr3	52996809	52996980	67542	Cog6	52960988	53029385	52994309	-2584	67542	Cog6	-	172	*
chr3	53000077	53000426	67542	Cog6	52960988	53029385	52994309	-5941	67542	Cog6	-	350	*
chr3	67490172	67490462	109222	Rarres1	67489716	67549145	67515523	25205	109222	Rarres1	-	291	*
chr3	96402087	96402479	21748	Terc	96354402	96433569	96414833	12549	21748	Terc	-	393	*
chr3	100506689	100507044	74645	Fam46c	100457799	100587332	100489192	-17673	74645	Fam46c	-	356	*
chr3	107497483	107497718	229706	Slc6a17	107479820	107536545	107500740	3139	229706	Slc6a17	-	236	*
chr3	107916726	107916991	68312	Gstm7	107913980	107937747	107931745	14886	68312	Gstm7	-	266	*
chr3	107969077	107969389	14864	Gstm3	107956462	107977805	107969174	-58	14864	Gstm3	-	313	*
chr3	107977737	107978016	14863	Gstm2	107977806	108002204	107986436	8559	14863	Gstm2	-	280	*
chr3	117905286	117905550	76561	Snx7	117722082	118151396	117868936	-36481	76561	Snx7	-	265	*
chr4	10973519	10973894	71801	Plekhf2	10941059	11041912	11007619	33912	71801	Plekhf2	-	376	*
chr4	19311109	19311626	30952	Cngb3	18567155	19425477	19280850	30516	30952	Cngb3	+	518	*
chr4	24620242	24621114	212390	Klhl32	24590296	24874584	24675429	54750	212390	Klhl32	-	873	*
chr4	50490403	50490601	242443	Grin3a	49763877	50531223	49845769	-644732	242443	Grin3a	-	199	*
chr4	50491602	50491997	242443	Grin3a	49763877	50531223	49845769	-646029	242443	Grin3a	-	396	*
chr4	50492814	50493005	242443	Grin3a	49763877	50531223	49845769	-647139	242443	Grin3a	-	192	*
chr4	61777449	61777584	100048885	Gm2083	61728160	61808702	61782224	4707	100048885	Gm2083	-	136	*
chr4	61801519	61802109	100048885	Gm2083	61728160	61808702	61782224	-19589	100048885	Gm2083	-	591	*
chr4	61807955	61808455	100048885	Gm2083	61728160	61808702	61782224	-25980	100048885	Gm2083	-	501	*
chr4	61808901	61809299	17844	Mup5	61808703	61944648	61835180	26079	17844	Mup5	-	399	*
chr4	63354364	63354542	18407	Orm3	63350360	63359305	63356162	-1708	18407	Orm3	+	179	*
chr4	63355935	63356206	18407	Orm3	63350360	63359305	63356162	-91	18407	Orm3	+	272	*
chr4	69823380	69823816	214444	Cdk5rap2	69682417	70472681	70410435	586836	214444	Cdk5rap2	-	437	*
chr4	86053627	86054332	77739	Adamtsl1	85629686	86417534	86053915	63	77739	Adamtsl1	+	706	*
chr4	86056162	86056407	77739	Adamtsl1	85629686	86417534	86053915	2368	77739	Adamtsl1	+	246	*
chr4	86060476	86060879	77739	Adamtsl1	85629686	86417534	86053915	6761	77739	Adamtsl1	+	404	*
chr4	86066056	86066834	77739	Adamtsl1	85629686	86417534	86053915	12529	77739	Adamtsl1	+	779	*
chr4	86071120	86071416	77739	Adamtsl1	85629686	86417534	86053915	17352	77739	Adamtsl1	+	297	*
chr4	86111222	86111809	77739	Adamtsl1	85629686	86417534	86053915	57599	77739	Adamtsl1	+	588	*
chr4	93552842	93553120	69136	Tusc1	92741373	93946153	93335511	-217469	69136	Tusc1	-	279	*
chr4	99227241	99227530	242557	Atg4c	99157425	99425223	99194147	33237	242557	Atg4c	+	290	*
chr4	117332536	117332962	66743	Rnf220	117277072	117523688	117375461	42711	66743	Rnf220	-	427	*
chr4	118477235	118477585	21846	Tie1	118473682	118508562	118489849	12438	21846	Tie1	-	351	*
chr4	123765160	123765441	68050	Akirin1	123734243	123769087	123750299	-15000	68050	Akirin1	-	282	*
chr4	126848202	126848420	67785	Zmym4	126838503	126994612	126923234	74922	67785	Zmym4	-	219	*
chr4	129263510	129263726	97130	C77080	129208854	129274512	129261404	-2213	97130	C77080	-	217	*
chr4	130075039	130075471	107581	Col16a1	130028526	130102580	130055990	19264	107581	Col16a1	+	433	*
chr4	140423956	140424532	72754	Arhgef10l	140384111	140683689	140521409	97164	72754	Arhgef10l	-	577	*
chr4	142903786	142903946	102465618	Mir7021	142687782	143158576	143136162	232295	102465618	Mir7021	-	161	*
chr4	154771972	154772521	242800	Ttc34	154762034	154862892	154856200	-83953	242800	Ttc34	+	550	*
chr4	154775505	154775643	242800	Ttc34	154762034	154862892	154856200	-80625	242800	Ttc34	+	139	*
chr4	154779991	154780579	242800	Ttc34	154762034	154862892	154856200	-75914	242800	Ttc34	+	589	*
chr5	10041666	10041886	108069	Grm3	9550529	10295190	9725352	-316423	108069	Grm3	-	221	*
chr5	20589674	20590061	68770	Phtf2	20501249	20882288	20774275	184407	68770	Phtf2	-	388	*
chr5	27900243	27900777	15563	Htr5a	27816749	27956679	27841947	58562	15563	Htr5a	+	535	*
chr5	32072903	32073112	14284	Fosl2	31933715	32189614	32136472	-63464	14284	Fosl2	+	210	*
chr5	64482990	64483316	77382	C030018K13Rik	64472476	64543853	64477008	6144	77382	C030018K13Rik	+	327	*
chr5	67774202	67774539	11980	Atp8a1	67692322	67894550	67776759	2388	11980	Atp8a1	-	338	*
chr5	80260533	80261128	319387	Adgrl3	79243030	82229663	81020571	-759740	319387	Adgrl3	+	596	*
chr5	80262404	80262586	319387	Adgrl3	79243030	82229663	81020571	-758075	319387	Adgrl3	+	183	*
chr5	128558289	128558465	319616	5930412G12Rik	128509242	128600896	128585406	27028	319616	5930412G12Rik	-	177	*
chr5	128579282	128579572	319616	5930412G12Rik	128509242	128600896	128585406	5978	319616	5930412G12Rik	-	291	*
chr5	128582455	128582656	319616	5930412G12Rik	128509242	128600896	128585406	2850	319616	5930412G12Rik	-	202	*
chr5	129492156	129492459	231769	Sfswap	129298991	129566555	129501231	-8923	231769	Sfswap	+	304	*
chr5	130300977	130301270	100929	Tyw1	130255575	130313247	130257037	44085	100929	Tyw1	+	294	*
chr5	130303537	130303899	100929	Tyw1	130255575	130313247	130257037	46680	100929	Tyw1	+	363	*
chr5	139707213	139707476	231830	Micall2	139640116	139745590	139736333	28988	231830	Micall2	-	264	*
chr6	12846184	12846423	330267	Thsd7a	12429417	12909506	12749253	-97049	330267	Thsd7a	-	240	*
chr6	34343503	34343740	14187	Akr1b8	34335827	34369205	34354164	-10542	14187	Akr1b8	+	238	*
chr6	36259065	36259330	319472	9330158H04Rik	35963923	36388020	36387956	128758	319472	9330158H04Rik	-	266	*
chr6	91486741	91487023	74122	Tmem43	91473588	91494819	91473751	13130	74122	Tmem43	+	283	*
chr6	99734866	99735032	50501	Prok2	99709536	100006875	99726392	-8556	50501	Prok2	-	167	*
chr6	99762709	99762903	50501	Prok2	99709536	100006875	99726392	-36413	50501	Prok2	-	195	*
chr6	99774733	99775277	50501	Prok2	99709536	100006875	99726392	-48612	50501	Prok2	-	545	*
chr6	108413116	108413332	16438	Itpr1	108199340	108453276	108416810	-3585	16438	Itpr1	+	217	*
chr6	108524039	108524296	102465766	Mir7661	108453277	108556455	108489743	34423	102465766	Mir7661	+	258	*
chr6	134718736	134718926	70686	Dusp16	134716138	134811413	134791334	72502	70686	Dusp16	-	191	*
chr6	144799083	144799491	20678	Sox5	144727423	144915394	144781977	-17309	20678	Sox5	-	409	*
chr7	16415483	16415781	330474	Zc3h4	16394547	16439245	16425711	-10078	330474	Zc3h4	+	299	*
chr7	25862453	25862679	13088	Cyp2b10	25857109	25979576	25897658	-35091	13088	Cyp2b10	+	227	*
chr7	25868340	25868544	13088	Cyp2b10	25857109	25979576	25897658	-29215	13088	Cyp2b10	+	205	*
chr7	25887730	25888432	13088	Cyp2b10	25857109	25979576	25897658	-9576	13088	Cyp2b10	+	703	*
chr7	25891833	25892442	13088	Cyp2b10	25857109	25979576	25897658	-5520	13088	Cyp2b10	+	610	*
chr7	25893221	25893475	13088	Cyp2b10	25857109	25979576	25897658	-4309	13088	Cyp2b10	+	255	*
chr7	25897346	25897814	13088	Cyp2b10	25857109	25979576	25897658	-77	13088	Cyp2b10	+	469	*
chr7	26060590	26060989	13089	Cyp2b13	25979577	26117452	26061495	-705	13089	Cyp2b13	+	400	*
chr7	34158024	34158266	50995	Uba2	34138932	34182588	34157364	-780	50995	Uba2	-	243	*
chr7	34977477	34977658	18624	Pepd	34862560	35001076	34945587	31979	18624	Pepd	+	182	*
chr7	34981828	34982026	18624	Pepd	34862560	35001076	34945587	36339	18624	Pepd	+	199	*
chr7	34984150	34984493	18624	Pepd	34862560	35001076	34945587	38733	18624	Pepd	+	344	*
chr7	49045930	49046305	78286	Nav2	48920335	49543797	48963798	82318	78286	Nav2	+	376	*
chr7	49562874	49563110	13172	Dbx1	49543798	49697970	49636835	73842	13172	Dbx1	-	237	*
chr7	65629179	65629415	272396	Tarsl2	65613465	65668980	65644898	-15600	272396	Tarsl2	+	237	*
chr7	76806952	76807292	244071	Agbl1	76039113	77394442	76411062	396059	244071	Agbl1	+	341	*
chr7	80453148	80453484	18550	Furin	80395380	80470217	80405436	-47879	18550	Furin	-	337	*
chr7	80456207	80456412	18550	Furin	80395380	80470217	80405436	-50872	18550	Furin	-	206	*
chr7	81164514	81164745	18584	Pde8a	81164302	81279455	81213804	-49174	18584	Pde8a	+	232	*
chr7	90277819	90278015	75338	Ccdc83	90215474	90283893	90265432	-12484	75338	Ccdc83	-	197	*
chr7	93588168	93588420	72461	Prcp	92874743	94523248	92875253	713040	72461	Prcp	+	253	*
chr7	95739771	95740046	23966	Tenm4	94523249	96230547	96171244	-431335	23966	Tenm4	+	276	*
chr7	113049712	113049890	75239	4930543E12Rik	113047989	113174744	113142015	92213	75239	4930543E12Rik	-	179	*
chr7	116361686	116361937	18704	Pik3c2a	116351190	116473913	116368189	6377	18704	Pik3c2a	-	252	*
chr7	121196807	121197137	246190	Otoa	121078985	121255122	121118385	78586	246190	Otoa	+	331	*
chr7	125798611	125798949	233865	D430042O09Rik	125707783	125956039	125786255	12524	233865	D430042O09Rik	+	339	*
chr7	130935624	130936175	56213	Htra1	130922236	130987782	130936203	-303	56213	Htra1	+	552	*
chr7	136405411	136405793	330664	C230079O03Rik	136308870	136530009	136349415	-56186	330664	C230079O03Rik	-	383	*
chr7	136406160	136407012	330664	C230079O03Rik	136308870	136530009	136349415	-57170	330664	C230079O03Rik	-	853	*
chr7	137979429	137979833	70571	Tcerg1l	137917690	138475986	138397730	418098	70571	Tcerg1l	-	405	*
chr8	16506879	16507495	100526464	Mir3106	16076862	16852111	16168838	-338348	100526464	Mir3106	-	617	*
chr8	16510327	16510493	100526464	Mir3106	16076862	16852111	16168838	-341571	100526464	Mir3106	-	167	*
chr8	16590840	16591086	100526464	Mir3106	16076862	16852111	16168838	-422124	100526464	Mir3106	-	247	*
chr8	29805942	29806300	210801	Unc5d	28652245	29894015	29219636	-586484	210801	Unc5d	-	359	*
chr8	33674157	33674441	14782	Gsr	33647608	33692576	33653238	21060	14782	Gsr	+	285	*
chr8	59750428	59750857	75017	4930470O06Rik	59368703	60165886	59825649	-75006	75017	4930470O06Rik	+	430	*
chr8	60947538	60947832	12725	Clcn3	60922626	60988252	60954799	7113	12725	Clcn3	-	295	*
chr8	73431901	73432067	16795	Large1	73057733	74113357	73353540	-78443	16795	Large1	-	167	*
chr8	84003011	84003179	73453	1700067K01Rik	83999690	84003667	84001706	1388	73453	1700067K01Rik	+	169	*
chr8	98955003	98955599	100873092	Gm15679	97450127	99145794	99011887	-56585	100873092	Gm15679	+	597	*
chr8	106280143	106280601	58994	Smpd3	106261083	106281603	106280978	605	58994	Smpd3	-	459	*
chr8	106280894	106281166	58994	Smpd3	106261083	106281603	106280978	-51	58994	Smpd3	-	273	*
chr8	115275500	115275848	17132	Maf	115073274	116105954	115706894	431219	17132	Maf	-	349	*
chr8	119450768	119450959	117148	Necab2	119441941	119474208	119446719	4143	117148	Necab2	+	192	*
chr8	119452203	119452462	117148	Necab2	119441941	119474208	119446719	5612	117148	Necab2	+	260	*
chr8	124337923	124338124	209966	Pgbd5	124332666	124477351	124433936	95912	209966	Pgbd5	-	202	*
chr8	124345016	124345451	209966	Pgbd5	124332666	124477351	124433936	88702	209966	Pgbd5	-	436	*
chr9	37725564	37725768	80706	Olfr160	37690752	37729208	37712280	-13385	80706	Olfr160	-	205	*
chr9	37740299	37740767	258882	Olfr874	37729209	37759386	37746136	-5602	258882	Olfr874	+	469	*
chr9	37782751	37783288	258744	Olfr875	37759387	37788263	37772637	10381	258744	Olfr875	+	538	*
chr9	45395867	45396158	11936	Fxyd2	45384948	45416352	45399709	-3696	11936	Fxyd2	+	292	*
chr9	51230780	51230972	18985	Pou2af1	51164846	51246122	51213690	17185	18985	Pou2af1	+	193	*
chr9	51256763	51257145	100502940	Colca2	51246123	51303735	51278554	21599	100502940	Colca2	-	383	*
chr9	51269792	51269986	100502940	Colca2	51246123	51303735	51278554	8664	100502940	Colca2	-	195	*
chr9	51274718	51274974	100502940	Colca2	51246123	51303735	51278554	3707	100502940	Colca2	-	257	*
chr9	59940960	59941121	23958	Nr2e3	59922108	59950686	59950074	9033	23958	Nr2e3	-	162	*
chr9	78347047	78347379	14858	Gsta2	78337588	78357672	78347145	-67	14858	Gsta2	-	333	*
chr9	94705002	94705330	331004	Slc9a9	94603987	94710860	94669892	35273	331004	Slc9a9	+	329	*
chr9	98418044	98418729	19659	Rbp1	98359783	98456749	98422961	-4574	19659	Rbp1	+	686	*
chr9	98422760	98423084	19659	Rbp1	98359783	98456749	98422961	-38	19659	Rbp1	+	325	*
chr9	99176107	99176433	74769	Pik3cb	99079034	99188725	99140211	-36058	74769	Pik3cb	-	327	*
chr9	116122507	116122719	21813	Tgfbr2	116042410	116499129	116175363	52749	21813	Tgfbr2	-	213	*
chr9	119474861	119475454	208194	Exog	119423551	119481357	119444923	30233	208194	Exog	+	594	*
chr9	119478456	119478727	208194	Exog	119423551	119481357	119444923	33667	208194	Exog	+	272	*
chr10	41260632	41260885	103199	Fig4	41187413	41376799	41303241	42482	103199	Fig4	-	254	*
chr10	56878963	56879133	14609	Gja1	56302982	56932720	56379088	499959	14609	Gja1	+	171	*
chr10	61160618	61161056	65971	Tbata	61159825	61224584	61171964	-11126	65971	Tbata	+	439	*
chr10	61162446	61162756	65971	Tbata	61159825	61224584	61171964	-9362	65971	Tbata	+	311	*
chr10	61751796	61752291	100628583	Mir5108	61747694	61779300	61774737	-22693	100628583	Mir5108	+	496	*
chr10	75654181	75654327	104248	Cabin1	75650731	75768865	75657452	3197	104248	Cabin1	-	147	*
chr10	75675311	75675517	104248	Cabin1	75650731	75768865	75668090	-7323	104248	Cabin1	-	207	*
chr10	75779865	75780134	103140	Gstt3	75777395	75789999	75781414	1414	103140	Gstt3	-	270	*
chr10	80957847	80958280	17873	Gadd45b	80924169	80965728	80930091	27971	17873	Gadd45b	+	434	*
chr10	85460818	85461054	74007	Btbd11	85285935	85758517	85386814	74121	74007	Btbd11	+	237	*
chr10	89838871	89839189	75089	Uhrf1bp1l	89738644	89840066	89806624	32405	75089	Uhrf1bp1l	+	319	*
chr10	123537261	123537603	268354	Fam19a2	123230548	123866575	123264076	273355	268354	Fam19a2	+	343	*
chr11	8826744	8826968	319939	Tns3	7841214	8837863	8664535	-162320	319939	Tns3	-	225	*
chr11	32505388	32505638	69306	Efcab9	32491474	32530420	32527574	22060	69306	Efcab9	-	251	*
chr11	63231996	63232408	18858	Pmp22	63095321	63527543	63132803	99398	18858	Pmp22	+	413	*
chr11	100921182	100921375	20848	Stat3	100900013	100955078	100939540	18261	20848	Stat3	-	194	*
chr11	112021667	112021853	217294	BC006965	111888753	112782093	112711341	689580	217294	BC006965	-	187	*
chr11	116860125	116860501	69900	Mfsd11	116853195	116886431	116854000	6312	69900	Mfsd11	+	377	*
chr12	12941778	12942143	18109	Mycn	12666546	13095505	12941836	-123	18109	Mycn	-	366	*
chr12	14209821	14210206	791361	Gm16497	14206787	14655961	14261534	-51520	791361	Gm16497	+	386	*
chr12	29958764	29958934	69675	Pxdn	29889137	30065932	29938036	20812	69675	Pxdn	+	171	*
chr12	35539133	35539311	11622	Ahr	35310465	35610646	35534989	-4232	11622	Ahr	-	179	*
chr12	42221082	42221369	16981	Lrrn3	41255212	42848062	41486057	-735167	16981	Lrrn3	-	288	*
chr12	42228204	42228669	16981	Lrrn3	41255212	42848062	41486057	-742378	16981	Lrrn3	-	466	*
chr12	79103893	79104161	321017	9230116L04Rik	79096805	79117363	79103939	-87	321017	9230116L04Rik	-	269	*
chr12	80930077	80930539	67340	1700052I22Rik	80857490	80934923	80924447	-5860	67340	1700052I22Rik	-	463	*
chr12	83444939	83445404	70127	Dpf3	83213446	83504101	83487736	42564	70127	Dpf3	-	466	*
chr12	90923182	90923713	75216	Cep128	90884259	91037963	91030078	106630	75216	Cep128	-	532	*
chr12	90932135	90932474	75216	Cep128	90884259	91037963	91030078	97773	75216	Cep128	-	340	*
chr12	108841930	108842357	723946	Mir345	108836425	108844051	108836973	5169	723946	Mir345	+	428	*
chr13	21240870	21241134	14780	Gpx5	21236309	21302444	21292686	51683	14780	Gpx5	-	265	*
chr13	21249110	21249342	14780	Gpx5	21236309	21302444	21292686	43459	14780	Gpx5	-	233	*
chr13	21259702	21260010	14780	Gpx5	21236309	21302444	21292686	32829	14780	Gpx5	-	309	*
chr13	21914687	21914963	100316716	Mir1983	21865397	21921071	21897049	-17775	100316716	Mir1983	-	277	*
chr13	23285317	23285865	74061	4933404K08Rik	23263795	23295878	23278350	7240	74061	4933404K08Rik	+	549	*
chr13	23298661	23299306	75322	4930557F10Rik	23295879	23313466	23313407	14423	75322	4930557F10Rik	-	646	*
chr13	23300013	23300272	75322	4930557F10Rik	23295879	23313466	23313407	13264	75322	4930557F10Rik	-	260	*
chr13	23307504	23307815	75322	4930557F10Rik	23295879	23313466	23313407	5747	75322	4930557F10Rik	-	312	*
chr13	23308920	23309271	75322	4930557F10Rik	23295879	23313466	23313407	4311	75322	4930557F10Rik	-	352	*
chr13	23317385	23317800	75887	4930586N03Rik	23313467	23341366	23313525	4066	75887	4930586N03Rik	+	416	*
chr13	23411942	23412206	30946	Abt1	23396538	23427441	23423866	11791	30946	Abt1	-	265	*
chr13	23412806	23413167	30946	Abt1	23396538	23427441	23423866	10879	30946	Abt1	-	362	*
chr13	23413269	23413399	30946	Abt1	23396538	23427441	23423866	10531	30946	Abt1	-	131	*
chr13	29247814	29248124	77920	A330102I10Rik	28984049	29435964	29016255	231713	77920	A330102I10Rik	+	311	*
chr13	29248677	29248807	77920	A330102I10Rik	28984049	29435964	29016255	232486	77920	A330102I10Rik	+	131	*
chr13	30066127	30066486	218121	Mboat1	30061277	30236423	30136490	-70183	218121	Mboat1	+	360	*
chr13	42666706	42667237	218194	Phactr1	42491138	43148694	42680799	-13827	218194	Phactr1	+	532	*
chr13	51866271	51866668	23882	Gadd45g	51820212	51971708	51846675	19793	23882	Gadd45g	+	398	*
chr13	56201532	56201814	212937	Tifab	56157218	56211412	56178885	-22787	212937	Tifab	-	283	*
chr13	59506544	59506737	67269	Agtpbp1	59176367	59571285	59544451	37810	67269	Agtpbp1	-	194	*
chr14	16515692	16516109	218772	Rarb	16479962	17371645	16575476	59575	218772	Rarb	-	418	*
chr14	16566331	16566545	218772	Rarb	16479962	17371645	16575476	9037	218772	Rarb	-	215	*
chr14	17106673	17107137	218772	Rarb	16479962	17371645	17082331	-24573	218772	Rarb	-	465	*
chr14	20135028	20135602	16529	Kcnk5	20132478	20225472	20181782	46466	16529	Kcnk5	-	575	*
chr14	24132007	24132375	71228	Dlg5	24117600	24269596	24146322	14130	71228	Dlg5	-	369	*
chr14	88730117	88730469	219257	Pcdh20	87943990	89183810	88471396	-258896	219257	Pcdh20	-	353	*
chr14	89668707	89669212	328451	Gm5088	89183811	90011557	89896224	-227264	328451	Gm5088	+	506	*
chr14	93142019	93142312	211712	Pcdh9	92007890	94885967	93888888	746722	211712	Pcdh9	-	294	*
chr14	101544640	101544822	210789	Tbc1d4	101331647	101624831	101501116	-43614	210789	Tbc1d4	-	183	*
chr14	118674191	118674451	239273	Abcc4	118634702	118747045	118676931	2609	239273	Abcc4	-	261	*
chr14	118706175	118706932	239273	Abcc4	118634702	118747045	118706219	-333	239273	Abcc4	-	758	*
chr14	118746770	118747055	239273	Abcc4	118634702	118747045	118706219	-40692	239273	Abcc4	-	286	*
chr15	64050351	64050736	223601	Fam49b	63956216	64186461	64060448	9904	223601	Fam49b	-	386	*
chr15	100996190	100996461	20273	Scn8a	100815803	101005714	100957029	39295	20273	Scn8a	+	272	*
chr16	8189184	8189388	74720	Tmem114	7747486	8447974	8425136	235849	74720	Tmem114	-	205	*
chr16	8189797	8190191	74720	Tmem114	7747486	8447974	8425136	235141	74720	Tmem114	-	395	*
chr16	11636467	11636654	73761	4833415N18Rik	11613506	11840533	11779702	-143141	73761	4833415N18Rik	+	188	*
chr16	14059172	14059672	74482	Ifitm7	13986753	14064762	13986867	-72554	74482	Ifitm7	-	501	*
chr16	28961671	28961937	239796	Mb21d2	28841471	29069696	28929698	-32105	239796	Mb21d2	-	267	*
chr16	45641234	45641707	212998	BC016579	45632280	45669747	45654118	12647	212998	BC016579	-	474	*
chr16	45644062	45644715	212998	BC016579	45632280	45669747	45654118	9729	212998	BC016579	-	654	*
chr16	88635025	88635520	69699	2310079G19Rik	88619973	88637731	88627666	-7605	69699	2310079G19Rik	-	496	*
chr16	97103487	97103667	13508	Dscam	96545216	97263731	97170735	67157	13508	Dscam	-	181	*
chr17	5926678	5927169	20975	Synj2	5891331	6052361	5941280	-14356	20975	Synj2	+	492	*
chr17	11089469	11089692	50873	Park2	10840276	11361774	10840359	249220	50873	Park2	+	224	*
chr17	15131521	15131713	381062	Ermard	15041586	15150063	15059344	72272	381062	Ermard	+	193	*
chr17	23540837	23541228	320020	6330415G19Rik	23515199	23557512	23550799	-9766	320020	6330415G19Rik	+	392	*
chr17	24236930	24237251	100628603	Mir5134	24227687	24237775	24234604	-2485	100628603	Mir5134	-	322	*
chr17	24418718	24418885	19826	Rnps1	24414595	24420679	24414675	4125	19826	Rnps1	+	168	*
chr17	38134301	38134570	257889	Olfr132	38107084	38139890	38131190	-3244	257889	Olfr132	-	270	*
chr17	40491026	40491220	100126778	Esp8	40419615	40540764	40520022	-28898	100126778	Esp8	+	195	*
chr17	45940206	45940419	22339	Vegfa	45879504	46071690	46025163	84850	22339	Vegfa	-	214	*
chr17	50080361	50080521	76438	Rftn1	49902835	50214852	50190497	110055	76438	Rftn1	-	161	*
chr17	50088049	50088332	76438	Rftn1	49902835	50214852	50190497	102306	76438	Rftn1	-	284	*
chr17	56365720	56366110	193796	Kdm4b	56315182	56406313	56393718	-27802	193796	Kdm4b	+	391	*
chr17	56375064	56375301	193796	Kdm4b	56315182	56406313	56393718	-18535	193796	Kdm4b	+	238	*
chr17	56384035	56384256	193796	Kdm4b	56315182	56406313	56393718	-9572	193796	Kdm4b	+	222	*
chr17	56660857	56661308	106757	Catsperd	56627524	56661984	56650743	10338	106757	Catsperd	+	452	*
chr17	72983483	72983798	77889	Lbh	72877944	73013145	72918305	65334	77889	Lbh	+	316	*
chr17	86050571	86050907	78586	Srbd1	85864310	86156480	86040364	-10374	78586	Srbd1	-	337	*
chr17	88587677	88588009	73825	Ppp1r21	88485419	88602642	88578730	9112	73825	Ppp1r21	+	333	*
chr18	4089020	4089255	67328	Lyzl1	3836895	4259392	4165832	-76694	67328	Lyzl1	+	236	*
chr18	32506799	32506972	71683	Gypc	32469160	32687708	32560034	53148	71683	Gypc	-	174	*
chr18	46445221	46445435	72076	Mospd4	46388873	46495893	46465816	20487	72076	Mospd4	-	215	*
chr18	47399362	47399827	20358	Sema6a	47163874	47410769	47368870	-30723	20358	Sema6a	-	466	*
chr18	51461739	51462404	71373	Prr16	50843299	51620722	51117898	344172	71373	Prr16	+	666	*
chr18	64764414	64764676	54670	Atp8b1	64588779	64774378	64661000	-103544	54670	Atp8b1	-	263	*
chr18	64767083	64767291	54670	Atp8b1	64588779	64774378	64661000	-106186	54670	Atp8b1	-	209	*
chr18	64804469	64804656	83814	Nedd4l	64774379	65149950	64887756	-83193	83814	Nedd4l	+	188	*
chr18	68235040	68235405	52662	Ldlrad4	67905836	68244483	68227994	7227	52662	Ldlrad4	+	366	*
chr18	68998460	68998730	102465187	Mir145b	68986901	69183382	69022273	23677	102465187	Mir145b	-	271	*
chr18	69022893	69023267	102465187	Mir145b	68986901	69183382	69022273	-806	102465187	Mir145b	-	375	*
chr19	16479069	16479356	14675	Gna14	16375336	16538183	16435667	43544	14675	Gna14	+	288	*
chr19	27364499	27364988	240595	Kcnv2	27269820	27372051	27322619	42123	240595	Kcnv2	+	490	*
chr19	32935589	32935757	19211	Pten	32734938	33074936	32757577	178095	19211	Pten	+	169	*
chr19	39006626	39007120	72082	Cyp2c55	38969005	39034012	39007019	-145	72082	Cyp2c55	+	495	*
chr19	39095371	39095744	69888	Cyp2c66	39087453	39171576	39113898	-18340	69888	Cyp2c66	+	374	*
chr19	39108292	39108944	69888	Cyp2c66	39087453	39171576	39113898	-5279	69888	Cyp2c66	+	653	*
chr19	39169858	39170228	69888	Cyp2c66	39087453	39171576	39113898	56144	69888	Cyp2c66	+	371	*
chr19	39174598	39174777	638988	Cyp2c53-ps	39171577	39249329	39229254	-54566	638988	Cyp2c53-ps	+	180	*
chr19	39176281	39176970	638988	Cyp2c53-ps	39171577	39249329	39229254	-52628	638988	Cyp2c53-ps	+	690	*
chr19	39178017	39178293	638988	Cyp2c53-ps	39171577	39249329	39229254	-51098	638988	Cyp2c53-ps	+	277	*
chr19	39212465	39213288	638988	Cyp2c53-ps	39171577	39249329	39229254	-16377	638988	Cyp2c53-ps	+	824	*
chr19	39225043	39225303	638988	Cyp2c53-ps	39171577	39249329	39229254	-4080	638988	Cyp2c53-ps	+	261	*
chr19	39227368	39227691	638988	Cyp2c53-ps	39171577	39249329	39229254	-1724	638988	Cyp2c53-ps	+	324	*
chr19	39228954	39229440	638988	Cyp2c53-ps	39171577	39249329	39229254	-56	638988	Cyp2c53-ps	+	487	*
chr19	39256634	39256991	13095	Cyp2c29	39249330	39375080	39269405	-12592	13095	Cyp2c29	+	358	*
chr19	39257464	39257581	13095	Cyp2c29	39249330	39375080	39269405	-11882	13095	Cyp2c29	+	118	*
chr19	39259983	39260125	13095	Cyp2c29	39249330	39375080	39269405	-9350	13095	Cyp2c29	+	143	*
chr19	39260651	39260817	13095	Cyp2c29	39249330	39375080	39269405	-8670	13095	Cyp2c29	+	167	*
chr19	39263328	39263476	13095	Cyp2c29	39249330	39375080	39269405	-6002	13095	Cyp2c29	+	149	*
chr19	39264038	39264191	13095	Cyp2c29	39249330	39375080	39269405	-5290	13095	Cyp2c29	+	154	*
chr19	39266893	39267338	13095	Cyp2c29	39249330	39375080	39269405	-2289	13095	Cyp2c29	+	446	*
chr19	39270038	39270229	13095	Cyp2c29	39249330	39375080	39269405	727	13095	Cyp2c29	+	192	*
chr19	39284515	39284817	13095	Cyp2c29	39249330	39375080	39287085	-2418	13095	Cyp2c29	+	303	*
chr19	39302930	39303400	13095	Cyp2c29	39249330	39375080	39287085	16079	13095	Cyp2c29	+	471	*
chr19	39305632	39306180	13095	Cyp2c29	39249330	39375080	39287085	18820	13095	Cyp2c29	+	549	*
chr19	39317928	39318227	13095	Cyp2c29	39249330	39375080	39287085	30991	13095	Cyp2c29	+	300	*
chr19	39319077	39319342	13095	Cyp2c29	39249330	39375080	39287085	32123	13095	Cyp2c29	+	266	*
chr19	39331589	39331835	13095	Cyp2c29	39249330	39375080	39287085	44626	13095	Cyp2c29	+	247	*
chr19	39332416	39333140	13095	Cyp2c29	39249330	39375080	39287085	45692	13095	Cyp2c29	+	725	*
chr19	39647461	39647923	545288	Cyp2c67	39579933	39694290	39649042	1349	545288	Cyp2c67	-	463	*
chr19	40001776	40001984	13096	Cyp2c37	39939597	40033118	39992424	9455	13096	Cyp2c37	+	209	*
chr19	58717962	58718184	18946	Pnliprp1	58713903	58744305	58728887	-10813	18946	Pnliprp1	+	223	*
chr19	58726418	58726863	18946	Pnliprp1	58713903	58744305	58728887	-2246	18946	Pnliprp1	+	446	*
chr19	58728721	58729119	18946	Pnliprp1	58713903	58744305	58728887	32	18946	Pnliprp1	+	399	*
chr19	58738207	58738439	18946	Pnliprp1	58713903	58744305	58728887	9435	18946	Pnliprp1	+	233	*
chrX	129709771	129709943	54004	Diaph2	129400634	131974035	129749742	-39884	54004	Diaph2	+	173	*
chrX	134529004	134529312	30058	Timm8a1	134509081	134562405	134541670	12511	30058	Timm8a1	-	309	*

## Sheet: B6C3F1_enriched
peak_id	chr	peak_start	peak_end	gene_id	gene_symbol	gene_locus_start	gene_locus_end	nearest_tss	dist_to_tss	nearest_tss_gene_id	nearest_tss_symbol	nearest_tss_gene_strand	width	strand
peak:1	chr1	5311632	5312133	108664	Atp6v1h	5076686	5335789	5083086	228795	108664	Atp6v1h	+	502	*
peak:2	chr1	10604126	10604557	329093	Cpa6	10476308	10856705	10719945	115603	329093	Cpa6	-	432	*
peak:3	chr1	13576481	13576858	72265	Tram1	13481997	13625209	13589910	13240	72265	Tram1	-	378	*
peak:4	chr1	22594866	22595394	116837	Rims1	22139247	22953988	22509332	-85797	116837	Rims1	-	529	*
peak:5	chr1	43280966	43281249	14200	Fhl2	43131336	43321256	43196761	-84345	14200	Fhl2	-	284	*
peak:6	chr1	50955198	50955510	56363	Tmeff2	49188544	51108324	50927523	27830	56363	Tmeff2	+	313	*
peak:7	chr1	57725372	57725583	67198	Spats2l	57590768	57907547	57774861	-49383	67198	Spats2l	+	212	*
peak:8	chr1	58037292	58037626	11761	Aox1	58012972	58071552	58029969	7489	11761	Aox1	+	335	*
peak:9	chr1	88195696	88195998	22236	Ugt1a2	88183312	88203179	88200611	-4763	22236	Ugt1a2	+	303	*
peak:10	chr1	90240268	90240593	12778	Ackr3	90178691	90403702	90203980	36449	12778	Ackr3	+	326	*
peak:11	chr1	91499538	91499729	74019	Traf3ip1	91476999	91529413	91494668	4964	74019	Traf3ip1	+	192	*
peak:12	chr1	92831199	92831893	14733	Gpc1	92740264	92841032	92831686	-139	14733	Gpc1	+	695	*
peak:13	chr1	95029396	95029648	74689	4930440C22Rik	94424998	95055535	94797442	232079	74689	4930440C22Rik	+	253	*
peak:14	chr1	110793171	110793600	227485	Cdh19	110538301	111421145	110977372	183986	227485	Cdh19	-	430	*
peak:15	chr1	110799230	110799606	227485	Cdh19	110538301	111421145	110977372	177953	227485	Cdh19	-	377	*
peak:16	chr1	118589874	118590186	81879	Tfcp2l1	118549859	118791082	118627945	-37914	81879	Tfcp2l1	+	313	*
peak:17	chr1	126600655	126600831	210356	Nckap5	126147557	127017809	126492927	-107815	210356	Nckap5	-	177	*
peak:18	chr1	131256787	131257053	54354	Rassf5	131176697	131261063	131245178	-11741	54354	Rassf5	-	267	*
peak:19	chr1	133328950	133329550	280287	Kiss1	133316895	133338888	133327210	2039	280287	Kiss1	+	601	*
peak:20	chr1	134071570	134072122	12227	Btg2	134058336	134095198	134079155	7308	12227	Btg2	-	553	*
peak:21	chr1	152400704	152400851	269132	Colgalt2	152393275	152512489	152399867	909	269132	Colgalt2	+	148	*
peak:22	chr1	155204604	155205125	58244	Stx6	155152742	155250535	155191429	13434	58244	Stx6	+	522	*
peak:23	chr1	161378614	161379036	22164	Tnfsf4	161323325	161445047	161395438	-16612	22164	Tnfsf4	+	423	*
peak:24	chr1	161380072	161380374	22164	Tnfsf4	161323325	161445047	161395438	-15214	22164	Tnfsf4	+	303	*
peak:25	chr1	164449606	164449978	11931	Atp1b1	164382920	164627543	164458355	8562	11931	Atp1b1	-	373	*
peak:26	chr1	168357170	168357452	18514	Pbx1	168060864	168461406	168432169	74857	18514	Pbx1	-	283	*
peak:27	chr1	171066710	171066883	102466998	Mir6546	171062028	171093156	171064652	-2143	102466998	Mir6546	-	174	*
peak:28	chr1	174998646	174998904	23893	Grem2	174767164	175000705	174921819	-76955	23893	Grem2	-	259	*
peak:29	chr1	180026292	180026642	226751	Cdc42bpa	179882553	180152374	179961089	65377	226751	Cdc42bpa	+	351	*
peak:30	chr1	180534718	180534895	11545	Parp1	180526240	180578088	180568975	-34168	11545	Parp1	+	178	*
peak:31	chr1	180979923	180980110	208795	Tmem63a	180938779	180980825	180944082	35933	208795	Tmem63a	+	188	*
peak:32	chr1	181307916	181308314	72978	Cnih3	181282304	181432039	181352628	-44512	72978	Cnih3	+	399	*
peak:33	chr1	192812725	192813188	73455	1700065J18Rik	192806463	192846726	192841705	-28748	73455	1700065J18Rik	+	464	*
peak:34	chr1	192818327	192818933	73455	1700065J18Rik	192806463	192846726	192841705	-23074	73455	1700065J18Rik	+	607	*
peak:35	chr1	193578929	193579044	387201	Mir205	193438907	193865144	193507530	-71455	387201	Mir205	-	116	*
peak:36	chr2	3131907	3132124	269233	Fam171a1	1557113	3201300	3118388	13626	269233	Fam171a1	+	218	*
peak:37	chr2	3164631	3164826	269233	Fam171a1	1557113	3201300	3118388	46339	269233	Fam171a1	+	196	*
peak:38	chr2	5286331	5286766	100124465	Mir466d	5258584	5527718	5379390	-92841	100124465	Mir466d	+	436	*
peak:39	chr2	5822512	5822947	98828	Cdc123	5779862	5844997	5844960	22230	98828	Cdc123	-	436	*
peak:40	chr2	17740259	17740881	74103	Nebl	17647292	17864013	17731068	-9501	74103	Nebl	-	623	*
peak:41	chr2	18265811	18266045	13418	Dnajc1	18228708	18532646	18392830	126901	13418	Dnajc1	-	235	*
peak:42	chr2	18432854	18433009	13418	Dnajc1	18228708	18532646	18392830	-40100	13418	Dnajc1	-	156	*
peak:43	chr2	24480175	24480433	18510	Pax8	24431108	24576819	24475599	-4704	18510	Pax8	-	259	*
peak:44	chr2	26617452	26617582	56279	Fam69b	26616438	26633243	26628457	-10939	56279	Fam69b	+	131	*
peak:45	chr2	27381402	27382150	22325	Vav2	27337456	27439119	27427608	45831	22325	Vav2	-	749	*
peak:46	chr2	29738090	29738338	433416	Gm13547	29731861	29774599	29761528	-23313	433416	Gm13547	+	249	*
peak:47	chr2	32413106	32413601	227731	Slc25a25	32409979	32440804	32424066	10712	227731	Slc25a25	-	496	*
peak:48	chr2	33184839	33184961	26360	Angptl2	33173699	33244807	33215961	-31060	26360	Angptl2	+	123	*
peak:49	chr2	39160831	39161236	100042584	Gm16523	39113889	39176482	39162235	1201	100042584	Gm16523	-	406	*
peak:50	chr2	51496665	51496883	73375	1700057H21Rik	51339866	51532705	51437900	-58873	73375	1700057H21Rik	-	219	*
peak:51	chr2	57148331	57148575	18227	Nr4a2	56950425	57152878	57124003	-24449	18227	Nr4a2	-	245	*
peak:52	chr2	62927146	62927746	170738	Kcnh7	62924308	63641162	63184287	256840	170738	Kcnh7	-	601	*
peak:53	chr2	64616977	64617342	50915	Grb14	64536893	65130627	64975746	358586	50915	Grb14	-	366	*
peak:54	chr2	71613296	71613588	13392	Dlx2	71542323	71633085	71546754	-66687	13392	Dlx2	-	293	*
peak:55	chr2	73600762	73601206	329427	Chn1os3	73588433	73611097	73596526	4457	329427	Chn1os3	+	445	*
peak:56	chr2	74191053	74191285	73962	4930441J16Rik	74109522	74420411	74307717	116547	73962	4930441J16Rik	-	233	*
peak:57	chr2	92943495	92943751	80976	Syt13	92757405	92964505	92915101	28521	80976	Syt13	+	257	*
peak:58	chr2	104684896	104685086	320554	Tcp11l1	104651324	104714226	104712162	27170	320554	Tcp11l1	-	191	*
peak:59	chr2	106469242	106469606	329483	Gm14015	106263327	106608281	106523103	53678	329483	Gm14015	-	365	*
peak:60	chr2	106644838	106645185	77015	Mpped2	106608282	106832996	106693459	-48447	77015	Mpped2	+	348	*
peak:61	chr2	106650232	106650509	77015	Mpped2	106608282	106832996	106693459	-43088	77015	Mpped2	+	278	*
peak:62	chr2	114057200	114057572	100303644	C130080G10Rik	114053636	114087751	114056316	1069	100303644	C130080G10Rik	+	373	*
peak:63	chr2	114274457	114274951	228491	Zfp770	114188386	114428180	114201432	-73271	228491	Zfp770	-	495	*
peak:64	chr2	114292035	114292242	228491	Zfp770	114188386	114428180	114201432	-90705	228491	Zfp770	-	208	*
peak:65	chr2	117807239	117807414	100504728	Gm13985	117577840	117817365	117812802	5475	100504728	Gm13985	-	176	*
peak:66	chr2	120518519	120519001	20402	Zfp106	120518331	120565751	120539846	21085	20402	Zfp106	-	483	*
peak:67	chr2	122081770	122082065	214585	Spg11	122073484	122133036	122118386	36468	214585	Spg11	-	296	*
peak:68	chr2	128210518	128210708	12125	Bcl2l11	127990334	128278463	128127575	83037	12125	Bcl2l11	+	191	*
peak:69	chr2	137153881	137154199	16449	Jag1	137011032	137686552	137116520	-37519	16449	Jag1	-	319	*
peak:70	chr2	137155999	137156414	16449	Jag1	137011032	137686552	137116520	-39685	16449	Jag1	-	416	*
peak:71	chr2	144078179	144078358	403171	Banf2	144022183	144111196	144033102	45165	403171	Banf2	+	180	*
peak:72	chr2	146599623	146599838	74065	4933406D12Rik	146527468	146699410	146542931	56798	74065	4933406D12Rik	+	216	*
peak:73	chr2	149733528	149733823	433485	Syndig1	149618017	149983730	149830783	-97107	433485	Syndig1	+	296	*
peak:74	chr2	152337737	152337910	24105	Rbck1	152312489	152338349	152332639	-5183	24105	Rbck1	-	174	*
peak:75	chr2	155806648	155806897	613262	BC029722	155797273	155823064	155819203	12430	613262	BC029722	-	250	*
peak:76	chr2	157425310	157425584	20779	Src	157395944	157492185	157424293	1153	20779	Src	+	275	*
peak:77	chr2	157433999	157434302	20779	Src	157395944	157492185	157424293	9856	20779	Src	+	304	*
peak:78	chr2	159716080	159716287	71081	4933416E03Rik	159371075	159981997	159947341	-231157	71081	4933416E03Rik	+	208	*
peak:79	chr2	160125872	160126023	71613	9130015L21Rik	159981998	160172073	160016653	109293	71613	9130015L21Rik	+	152	*
peak:80	chr2	180145813	180145994	228983	Osbpl2	180111887	180154897	180138206	7696	228983	Osbpl2	+	182	*
peak:81	chr3	10918617	10919050	74718	Snx16	10403552	11142244	10440130	-478702	74718	Snx16	-	434	*
peak:82	chr3	18295835	18296305	13123	Cyp7b1	18148832	18361907	18243338	-52731	13123	Cyp7b1	-	471	*
peak:83	chr3	22608845	22609251	19784	Rprl2	22182930	24202338	22251370	357677	19784	Rprl2	+	407	*
peak:84	chr3	24982206	24982413	192167	Nlgn1	24202339	26484770	26153307	1170997	192167	Nlgn1	-	208	*
peak:85	chr3	25017678	25018098	192167	Nlgn1	24202339	26484770	26153307	1135418	192167	Nlgn1	-	421	*
peak:86	chr3	26604871	26605291	70862	Spata16	26484771	26895733	26637631	-32549	70862	Spata16	+	421	*
peak:87	chr3	27612119	27612250	100526525	Mir3092	27478174	27647696	27584995	-27188	100526525	Mir3092	-	132	*
peak:88	chr3	27994665	27994860	18805	Pld1	27917525	28147225	27984171	10590	18805	Pld1	+	196	*
peak:89	chr3	35141495	35142171	102466155	Mir6378	34847364	35294407	34922651	-219181	102466155	Mir6378	-	677	*
peak:90	chr3	38146728	38146949	71342	5430434I15Rik	38053467	38331983	38208119	61280	71342	5430434I15Rik	-	222	*
peak:91	chr3	42224262	42224719	73852	D3Ertd751e	41742565	43561472	41744684	479805	73852	D3Ertd751e	+	458	*
peak:92	chr3	50279556	50279838	26570	Slc7a11	50100465	50834030	50443613	163915	26570	Slc7a11	-	283	*
peak:93	chr3	63340483	63340805	17380	Mme	62950288	63501239	63300125	40518	17380	Mme	+	323	*
peak:94	chr3	81009361	81009627	54635	Pdgfc	80975039	81484508	81036416	-26921	54635	Pdgfc	+	267	*
peak:95	chr3	94649294	94649453	22156	Tuft1	94620795	94663012	94658872	9498	22156	Tuft1	-	160	*
peak:96	chr3	97699134	97699404	102466229	Mir7225	97678952	97729288	97690562	-8706	102466229	Mir7225	-	271	*
peak:97	chr3	100804600	100804961	242122	Vtcn1	100755467	100873976	100825459	-20678	242122	Vtcn1	+	362	*
peak:98	chr3	112745236	112745674	545562	Amy2b	112519316	113205435	113156727	411271	545562	Amy2b	-	439	*
peak:99	chr3	113226230	113226483	109959	Amy2a5	113205436	113272727	113254143	27786	109959	Amy2a5	-	254	*
peak:100	chr3	129314097	129314293	13809	Enpep	129273341	129383211	129332749	18553	13809	Enpep	-	197	*
peak:101	chr3	142626848	142627023	102465200	Mir6381	142622305	142662497	142623946	-2988	102465200	Mir6381	-	176	*
peak:102	chr3	145778580	145778937	69219	Ddah1	145704339	145841477	145758692	20065	69219	Ddah1	+	358	*
peak:103	chr3	145781093	145781399	69219	Ddah1	145704339	145841477	145758692	22553	69219	Ddah1	+	307	*
peak:104	chr3	148429047	148429422	99633	Adgrl2	147883486	149132108	148823051	393816	99633	Adgrl2	-	376	*
peak:105	chr4	7356555	7356759	71510	8430436N08Rik	7276123	7899864	7560688	-204030	71510	8430436N08Rik	+	205	*
peak:106	chr4	10972275	10973183	71801	Plekhf2	10941059	11041912	11007619	34889	71801	Plekhf2	-	909	*
peak:107	chr4	11865165	11865329	381511	Pdp1	11861936	11966512	11965713	100465	381511	Pdp1	-	165	*
peak:108	chr4	19313546	19313799	30952	Cngb3	18567155	19425477	19280850	32821	30952	Cngb3	+	254	*
peak:109	chr4	25998549	25999196	14348	Fut9	25540913	26073327	25800003	-198868	14348	Fut9	-	648	*
peak:110	chr4	35915664	35916263	242384	Lingo2	35535664	36245328	35845204	-70758	242384	Lingo2	-	600	*
peak:111	chr4	38947114	38947581	75471	1700009N14Rik	38201019	39796779	39450293	-502945	75471	1700009N14Rik	+	468	*
peak:112	chr4	43502979	43503451	230098	Arhgef39	43496513	43503343	43499660	-3554	230098	Arhgef39	-	473	*
peak:113	chr4	53246427	53246799	78180	4930522O17Rik	53203046	53255844	53246196	416	78180	4930522O17Rik	+	373	*
peak:114	chr4	53280418	53280696	381524	AI427809	53255845	53355322	53270232	-10324	381524	AI427809	-	279	*
peak:115	chr4	55749879	55750594	16600	Klf4	55475659	56136950	55532475	-217760	16600	Klf4	-	716	*
peak:116	chr4	57311838	57312042	545622	Ptpn3	57236209	57333064	57301837	-10102	545622	Ptpn3	-	205	*
peak:117	chr4	59557438	59557611	230257	Ptbp3	59493999	59565463	59549364	-8159	230257	Ptbp3	-	174	*
peak:118	chr4	60416990	60417148	100038948	Mup9	60322276	60461956	60421952	4882	100038948	Mup9	-	159	*
peak:119	chr4	60421860	60422062	100038948	Mup9	60322276	60461956	60421952	-8	100038948	Mup9	-	203	*
peak:120	chr4	60429668	60429850	100038948	Mup9	60322276	60461956	60421952	-7806	100038948	Mup9	-	183	*
peak:121	chr4	60584272	60584418	100039008	Mup10	60542058	60622009	60582155	-2189	100039008	Mup10	-	147	*
peak:122	chr4	60669831	60670130	17841	Mup2	60622010	60701838	60662395	-7584	17841	Mup2	-	300	*
peak:123	chr4	61434983	61435356	17841	Mup2	61371852	61479595	61439704	4534	17841	Mup2	-	374	*
peak:124	chr4	61525284	61525635	100039177	Mup16	61479596	61557127	61519486	-5972	100039177	Mup16	-	352	*
peak:125	chr4	61567017	61567220	100048885	Gm2083	61557128	61595300	61594769	27650	100048885	Gm2083	-	204	*
peak:126	chr4	61591160	61592114	100048885	Gm2083	61557128	61595300	61594769	3131	100048885	Gm2083	-	955	*
peak:127	chr4	61602009	61602190	100039089	Mup13	61595301	61634963	61595832	-6266	100039089	Mup13	-	182	*
peak:128	chr4	61692923	61693461	100048884	Mup18	61634964	61728159	61674094	-19097	100048884	Mup18	-	539	*
peak:129	chr4	61778146	61778258	100048885	Gm2083	61728160	61808702	61782224	4021	100048885	Gm2083	-	113	*
peak:130	chr4	61782363	61782564	100048885	Gm2083	61728160	61808702	61782224	-238	100048885	Gm2083	-	202	*
peak:131	chr4	61782936	61783268	100048885	Gm2083	61728160	61808702	61782224	-877	100048885	Gm2083	-	333	*
peak:132	chr4	61784306	61784659	100048885	Gm2083	61728160	61808702	61782224	-2257	100048885	Gm2083	-	354	*
peak:133	chr4	61791668	61791997	100048885	Gm2083	61728160	61808702	61782224	-9607	100048885	Gm2083	-	330	*
peak:134	chr4	66935884	66936063	21898	Tlr4	66616018	67890974	66827551	108421	21898	Tlr4	+	180	*
peak:135	chr4	71844091	71844258	21885	Tle1	71340179	72201068	72145428	301253	21885	Tle1	-	168	*
peak:136	chr4	86029596	86030619	77739	Adamtsl1	85629686	86417534	86053915	-23807	77739	Adamtsl1	+	1024	*
peak:137	chr4	100911692	100911847	320508	Cachd1	100627774	100922858	100776679	135089	320508	Cachd1	+	156	*
peak:138	chr4	107544923	107545099	230587	Glis1	107401188	107632390	107581203	-36191	230587	Glis1	+	177	*
peak:139	chr4	119467889	119468300	194237	Rimkla	119457642	119515683	119492598	24503	194237	Rimkla	-	412	*
peak:140	chr4	122961035	122961459	76574	Mfsd2a	122923623	122978559	122961188	-58	76574	Mfsd2a	-	425	*
peak:141	chr4	122979780	122980199	16918	Mycl	122978560	123006264	122995931	-15941	16918	Mycl	+	420	*
peak:142	chr4	129272293	129272828	97130	C77080	129208854	129274512	129261404	-11155	97130	C77080	-	536	*
peak:143	chr4	129362882	129363132	73680	Zbtb8a	129357028	129409423	129378028	15020	73680	Zbtb8a	-	251	*
peak:144	chr4	130090676	130090825	107581	Col16a1	130028526	130102580	130097604	-6853	107581	Col16a1	+	150	*
peak:145	chr4	133680248	133680568	230801	Pigv	133653039	133694877	133672647	-7760	230801	Pigv	-	321	*
peak:146	chr4	139614439	139614604	212647	Aldh4a1	139598808	139633468	139622894	-8372	212647	Aldh4a1	+	166	*
peak:147	chr4	140065940	140066350	242721	Klhdc7a	139955773	140107418	139968026	-98118	242721	Klhdc7a	-	411	*
peak:148	chr4	140071052	140071816	242721	Klhdc7a	139955773	140107418	139968026	-103407	242721	Klhdc7a	-	765	*
peak:149	chr4	141822921	141823308	13706	Cela2a	141809808	141835162	141826003	2888	13706	Cela2a	-	388	*
peak:150	chr4	142042591	142043031	78917	4930455G09Rik	142016491	142051098	142017898	24912	78917	4930455G09Rik	+	441	*
peak:151	chr4	142069500	142069735	100038693	Tmem51os1	142051099	142084301	142084298	-14680	100038693	Tmem51os1	+	236	*
peak:152	chr4	148040552	148040790	17769	Mthfr	148038946	148064626	148040810	-138	17769	Mthfr	+	239	*
peak:153	chr4	153019294	153019521	330004	Gm833	152587842	153090185	152697540	321866	330004	Gm833	+	228	*
peak:154	chr4	155998894	155999194	20318	Sdf4	155992761	156003516	155993337	5706	20318	Sdf4	+	301	*
peak:155	chr5	7786112	7786351	117167	Steap4	7652426	8003275	7960472	-174240	117167	Steap4	+	240	*
peak:156	chr5	22333805	22334051	19699	Reln	21888330	22436867	22344705	10776	19699	Reln	-	247	*
peak:157	chr5	37847063	37847240	17701	Msx1	37822575	37931907	37824585	-22565	17701	Msx1	-	178	*
peak:158	chr5	43383352	43383636	109323	C1qtnf7	43375462	43632150	43515569	-132074	109323	C1qtnf7	+	285	*
peak:159	chr5	46608765	46609005	78106	4930405L22Rik	45894975	46957782	45932409	-676475	78106	4930405L22Rik	-	241	*
peak:160	chr5	46707040	46707602	78106	4930405L22Rik	45894975	46957782	45932409	-774911	78106	4930405L22Rik	-	563	*
peak:161	chr5	46709647	46709906	78106	4930405L22Rik	45894975	46957782	45932409	-777366	78106	4930405L22Rik	-	260	*
peak:162	chr5	46713475	46713833	78106	4930405L22Rik	45894975	46957782	45932409	-781244	78106	4930405L22Rik	-	359	*
peak:163	chr5	52588666	52589111	246316	Lgi2	52518925	52592658	52566306	-22581	246316	Lgi2	-	446	*
peak:164	chr5	54577736	54577951	330086	Gm10440	54227607	56033955	54349992	227850	330086	Gm10440	+	216	*
peak:165	chr5	65051336	65051676	71778	Klhl5	65038945	65177875	65107570	-56063	71778	Klhl5	+	341	*
peak:166	chr5	93221702	93221890	75610	2010109A12Rik	93206507	93237045	93206518	15277	75610	2010109A12Rik	+	189	*
peak:167	chr5	98732866	98733297	110075	Bmp3	98665040	98899109	98854415	-121333	110075	Bmp3	+	432	*
peak:168	chr5	104239974	104240380	13406	Dmp1	104186661	104250952	104202617	37559	13406	Dmp1	+	407	*
peak:169	chr5	107166602	107166987	21814	Tgfbr3	107127265	107310394	107289595	122800	21814	Tgfbr3	-	386	*
peak:170	chr5	107184184	107184622	21814	Tgfbr3	107127265	107310394	107289595	105191	21814	Tgfbr3	-	439	*
peak:171	chr5	107261154	107261534	21814	Tgfbr3	107127265	107310394	107289595	28250	21814	Tgfbr3	-	381	*
peak:172	chr5	113148859	113149040	243219	2900026A02Rik	113122449	113195111	113163313	14363	243219	2900026A02Rik	-	182	*
peak:173	chr5	120495909	120496135	71772	Plbd2	120490086	120507407	120503623	7600	71772	Plbd2	-	227	*
peak:174	chr5	122026875	122027072	13048	Cux2	121857547	122075415	122047825	20851	13048	Cux2	-	198	*
peak:175	chr5	122693630	122694185	18438	P2rx4	122678985	122725837	122707544	-13636	18438	P2rx4	+	556	*
peak:176	chr5	122696511	122696696	18438	P2rx4	122678985	122725837	122707544	-10940	18438	P2rx4	+	186	*
peak:177	chr5	122698516	122698872	18438	P2rx4	122678985	122725837	122707544	-8849	18438	P2rx4	+	357	*
peak:178	chr5	122930973	122931411	30841	Kdm2b	122865637	122989226	122900350	-30841	30841	Kdm2b	-	439	*
peak:179	chr5	123977193	123977660	29816	Hip1r	123952159	123985240	123973628	3797	29816	Hip1r	+	468	*
peak:180	chr5	124377183	124377462	13445	Cdk2ap1	124341359	124384577	124354628	-22693	13445	Cdk2ap1	-	280	*
peak:181	chr5	125292985	125293383	20778	Scarb1	125260155	125365424	125341094	47909	20778	Scarb1	-	399	*
peak:182	chr5	134038393	134038796	80909	Gatsl2	133321046	134138257	134099748	-61153	80909	Gatsl2	+	404	*
peak:183	chr5	138006921	138007100	545814	Smok3a	138001399	138029250	138021276	-14265	545814	Smok3a	+	180	*
peak:184	chr5	141574300	141574669	330222	Sdk1	141121066	142129142	141373654	200829	330222	Sdk1	+	370	*
peak:185	chr5	141584147	141584390	330222	Sdk1	141121066	142129142	141373654	210613	330222	Sdk1	+	244	*
peak:186	chr5	146901528	146901830	66596	Gtf3a	146897037	146956227	146948657	-46977	66596	Gtf3a	+	303	*
peak:187	chr6	22148479	22148891	93735	Wnt16	22137069	22322154	22288227	-139541	93735	Wnt16	+	413	*
peak:188	chr6	22270122	22270471	93735	Wnt16	22137069	22322154	22288227	-17930	93735	Wnt16	+	350	*
peak:189	chr6	24296635	24296972	55961	Slc13a1	24039318	24341579	24168092	-128710	55961	Slc13a1	-	338	*
peak:190	chr6	36311334	36311598	319472	9330158H04Rik	35963923	36388020	36387956	76489	319472	9330158H04Rik	-	265	*
peak:191	chr6	36605933	36606156	735279	Mir490	36405967	36616551	36421742	184301	735279	Mir490	+	224	*
peak:192	chr6	43027833	43028105	258650	Olfr444	42941367	43035622	42955500	72468	258650	Olfr444	+	273	*
peak:193	chr6	49210532	49210939	140488	Igf2bp3	49084224	49239503	49214954	4218	140488	Igf2bp3	-	408	*
peak:194	chr6	67149491	67150070	13197	Gadd45a	67037004	67152193	67037407	-112372	13197	Gadd45a	-	580	*
peak:195	chr6	71142726	71143149	232078	Thnsl2	71050494	71172134	71144380	1442	232078	Thnsl2	-	424	*
peak:196	chr6	77749244	77749629	12386	Ctnna2	77681072	78175276	77979667	230230	12386	Ctnna2	-	386	*
peak:197	chr6	86129891	86130158	11519	Add2	86022937	86140527	86085828	44195	11519	Add2	+	268	*
peak:198	chr6	86227926	86228136	21802	Tgfa	86140528	86280455	86195227	32803	21802	Tgfa	+	211	*
peak:199	chr6	89859843	89860173	113847	Vmn1r43	89858073	89881901	89870529	10520	113847	Vmn1r43	-	331	*
peak:200	chr6	89880899	89881144	113847	Vmn1r43	89858073	89881901	89870529	-10491	113847	Vmn1r43	-	246	*
peak:201	chr6	93348263	93348403	330385	9530026P05Rik	92921012	93427136	92940582	407750	330385	9530026P05Rik	+	141	*
peak:202	chr6	95373643	95374010	414067	AY512915	95225937	95494796	95333993	-39832	414067	AY512915	-	368	*
peak:203	chr6	99787052	99787282	50501	Prok2	99709536	100006875	99726392	-60774	50501	Prok2	-	231	*
peak:204	chr6	114938147	114938691	232334	Vgll4	114759103	115003538	114921752	-16666	232334	Vgll4	-	545	*
peak:205	chr6	116093102	116093417	330401	Tmcc1	116025829	116200683	116107859	14599	330401	Tmcc1	-	316	*
peak:206	chr6	144733920	144734325	20678	Sox5	144727423	144915394	144781977	47854	20678	Sox5	-	406	*
peak:207	chr6	144779835	144780011	20678	Sox5	144727423	144915394	144781977	2053	20678	Sox5	-	177	*
peak:208	chr6	144780847	144781292	20678	Sox5	144727423	144915394	144781977	907	20678	Sox5	-	446	*
peak:209	chr6	147453062	147453372	67015	Ccdc91	147369943	147610821	147475871	-22653	67015	Ccdc91	+	311	*
peak:210	chr7	3330266	3330532	81904	Cacng7	3318244	3365299	3332955	-2555	81904	Cacng7	+	267	*
peak:211	chr7	3331211	3331777	81904	Cacng7	3318244	3365299	3332955	-1460	81904	Cacng7	+	567	*
peak:212	chr7	14730894	14731262	194588	Obox7	14641388	15024279	14659708	71369	194588	Obox7	+	369	*
peak:213	chr7	24850764	24851289	232973	Lypd4	24844244	24869874	24869691	18664	232973	Lypd4	-	526	*
peak:214	chr7	25058941	25059118	14809	Grik5	25039154	25074787	25072369	13339	14809	Grik5	-	178	*
peak:215	chr7	25889271	25889879	13088	Cyp2b10	25857109	25979576	25897658	-8082	13088	Cyp2b10	+	609	*
peak:216	chr7	26832828	26833157	13087	Cyp2a5	26822134	26887362	26835339	-2346	13087	Cyp2a5	+	330	*
peak:217	chr7	27119633	27120093	13107	Cyp2f2	27074523	27136834	27119955	-91	13107	Cyp2f2	+	461	*
peak:218	chr7	35753430	35753721	233115	Dpy19l3	35700969	35775036	35754454	878	233115	Dpy19l3	-	292	*
peak:219	chr7	40050900	40051122	70227	Zfp619	39483643	40096251	39517766	533244	70227	Zfp619	+	223	*
peak:220	chr7	46985559	46986123	629141	Gm9999	46976272	46997617	46986820	-978	629141	Gm9999	+	565	*
peak:221	chr7	49004446	49004750	78286	Nav2	48920335	49543797	48963798	40799	78286	Nav2	+	305	*
peak:222	chr7	49024884	49025152	78286	Nav2	48920335	49543797	48963798	61219	78286	Nav2	+	269	*
peak:223	chr7	49094649	49094862	78286	Nav2	48920335	49543797	48963798	130956	78286	Nav2	+	214	*
peak:224	chr7	50755561	50755884	243996	4933405O20Rik	50587538	51055109	50599190	156531	243996	4933405O20Rik	+	324	*
peak:225	chr7	65808763	65808967	100503969	1810008I18Rik	65748558	65833094	65804052	4812	100503969	1810008I18Rik	+	205	*
peak:226	chr7	80422465	80423398	18550	Furin	80395380	80470217	80405436	-17494	18550	Furin	-	934	*
peak:227	chr7	80438741	80438948	18550	Furin	80395380	80470217	80405436	-33407	18550	Furin	-	208	*
peak:228	chr7	80457053	80457624	18550	Furin	80395380	80470217	80405436	-51901	18550	Furin	-	572	*
peak:229	chr7	80605279	80605759	100504375	Gm15880	80585569	80662447	80636017	-30497	100504375	Gm15880	+	481	*
peak:230	chr7	93608033	93608418	72461	Prcp	92874743	94523248	92875253	732971	72461	Prcp	+	386	*
peak:231	chr7	98117053	98117279	17921	Myo7a	97993603	98132470	98119493	2326	17921	Myo7a	-	227	*
peak:232	chr7	98119088	98119658	17921	Myo7a	97993603	98132470	98119493	119	17921	Myo7a	-	571	*
peak:233	chr7	100137078	100137429	67967	Pold3	100065710	100140388	100121500	-15752	67967	Pold3	-	352	*
peak:234	chr7	101040769	101040985	18442	P2ry2	100984127	101060414	101012053	-28823	18442	P2ry2	-	217	*
peak:235	chr7	112192847	112193097	320878	Mical2	112192447	112342168	112225836	-32863	320878	Mical2	+	251	*
peak:236	chr7	112301565	112301727	320878	Mical2	112192447	112342168	112316029	-14382	320878	Mical2	+	163	*
peak:237	chr7	121797873	121798156	20278	Scnn1g	121720867	121799758	121734479	63534	20278	Scnn1g	+	284	*
peak:238	chr7	121803004	121803426	20277	Scnn1b	121799759	121923365	121865038	-61822	20277	Scnn1b	+	423	*
peak:239	chr7	127931866	127932170	76560	Prss8	127921316	127932805	127930113	-1904	76560	Prss8	-	305	*
peak:240	chr7	130936544	130936776	56213	Htra1	130922236	130987782	130936203	456	56213	Htra1	+	233	*
peak:241	chr7	130985750	130986115	56213	Htra1	130922236	130987782	130943489	42442	56213	Htra1	+	366	*
peak:242	chr7	132616992	132617430	76429	Lhpp	132605141	132693779	132610643	6567	76429	Lhpp	+	439	*
peak:243	chr7	136813635	136814376	17314	Mgmt	136802608	137064647	136894611	-80605	17314	Mgmt	+	742	*
peak:244	chr7	140339590	140339797	257939	Olfr527	140329283	140340925	140335864	3828	257939	Olfr527	+	208	*
peak:245	chr8	9009090	9009246	71249	4933430N04Rik	8911413	9138478	9132288	123119	71249	4933430N04Rik	-	157	*
peak:246	chr8	13515973	13516349	14456	Gas6	13464998	13528498	13494535	-21625	14456	Gas6	-	377	*
peak:247	chr8	26113197	26113553	320191	Hook3	26100917	26119302	26119224	5848	320191	Hook3	-	357	*
peak:248	chr8	35279041	35279269	244416	Ppp1r3b	35170716	35436106	35375741	-96585	244416	Ppp1r3b	+	229	*
peak:249	chr8	36456788	36457020	319582	6430573F11Rik	36353533	36559716	36457548	-643	319582	6430573F11Rik	+	233	*
peak:250	chr8	38812541	38812825	244431	Sgcz	38456856	38833687	38661508	-151174	244431	Sgcz	-	285	*
peak:251	chr8	70636962	70637191	23886	Gdf15	70624240	70645686	70631635	-5440	23886	Gdf15	-	230	*
peak:252	chr8	72208652	72209006	234421	Cib3	72201253	72216283	72212837	4007	234421	Cib3	-	355	*
peak:253	chr8	72216690	72216896	67922	Fam32a	72216284	72229931	72219730	-2936	67922	Fam32a	+	207	*
peak:254	chr8	72242316	72242513	11767	Ap1m1	72229932	72279597	72240132	2281	11767	Ap1m1	+	198	*
peak:255	chr8	73429301	73429485	16795	Large1	73057733	74113357	73353540	-75852	16795	Large1	-	185	*
peak:256	chr8	76147077	76147252	71831	Iqcm	75331320	76174433	75448694	698469	71831	Iqcm	+	176	*
peak:257	chr8	78023528	78023830	73301	Ttc29	77968898	78324997	78213342	-189662	73301	Ttc29	+	303	*
peak:258	chr8	79345907	79346831	234479	Gm4890	79295018	79347273	79295078	51290	234479	Gm4890	+	925	*
peak:259	chr8	80263494	80263774	15245	Hhip	79884930	80276026	80058008	-205625	15245	Hhip	-	281	*
peak:260	chr8	104658553	104658718	68523	Fam96b	104636525	104687865	104641728	-16906	68523	Fam96b	-	166	*
peak:261	chr8	104846817	104847234	234671	Ces2c	104839357	104857246	104847068	-42	234671	Ces2c	+	418	*
peak:262	chr8	106287420	106288161	75044	4930506A18Rik	106281604	106310108	106282229	5560	75044	4930506A18Rik	+	742	*
peak:263	chr8	106306184	106306472	75044	4930506A18Rik	106281604	106310108	106282229	24098	75044	4930506A18Rik	+	289	*
peak:264	chr8	106603249	106603447	12550	Cdh1	106595247	106643209	106603350	-1	12550	Cdh1	+	199	*
peak:265	chr8	106605633	106606030	12550	Cdh1	106595247	106643209	106603350	2480	12550	Cdh1	+	398	*
peak:266	chr8	106619678	106619907	12550	Cdh1	106595247	106643209	106603350	16441	12550	Cdh1	+	230	*
peak:267	chr8	106623102	106623416	12550	Cdh1	106595247	106643209	106603350	19908	12550	Cdh1	+	315	*
peak:268	chr8	106642231	106642471	12550	Cdh1	106595247	106643209	106603350	39000	12550	Cdh1	+	241	*
peak:269	chr8	115244263	115244870	17132	Maf	115073274	116105954	115706894	462327	17132	Maf	-	608	*
peak:270	chr8	119532593	119532963	56453	Mbtps1	119530230	119564378	119558761	25982	56453	Mbtps1	-	371	*
peak:271	chr8	120920212	120920398	68790	Fendrr	120899685	121083748	121060729	140423	68790	Fendrr	-	187	*
peak:272	chr8	120920663	120920892	68790	Fendrr	120899685	121083748	121060729	139951	68790	Fendrr	-	230	*
peak:273	chr8	121417918	121418661	76405	1700018B08Rik	121334820	121543171	121541954	123664	76405	1700018B08Rik	-	744	*
peak:274	chr8	121431527	121431854	76405	1700018B08Rik	121334820	121543171	121541954	110263	76405	1700018B08Rik	-	328	*
peak:275	chr8	121985777	121985948	102466915	Mir7237	121964259	121992557	121978024	7837	102466915	Mir7237	+	172	*
peak:276	chr9	9725314	9725715	102466147	Mir6237	9566723	10399603	9894431	-168916	102466147	Mir6237	+	402	*
peak:277	chr9	14469667	14470035	244694	Kdm4d	14440995	14500550	14500482	30630	244694	Kdm4d	-	369	*
peak:278	chr9	21710624	21710835	16835	Ldlr	21679557	21740485	21723576	-12846	16835	Ldlr	+	212	*
peak:279	chr9	31432371	31432691	235135	Tmem45b	31431694	31688761	31464238	31706	235135	Tmem45b	-	321	*
peak:280	chr9	32731780	32732147	23871	Ets1	32588837	32812504	32696042	35920	23871	Ets1	+	368	*
peak:281	chr9	37082131	37082583	208076	Pknox2	36995493	37177772	37147322	64964	208076	Pknox2	-	453	*
peak:282	chr9	45181734	45182398	408059	BC049352	45160529	45199920	45182015	50	408059	BC049352	+	665	*
peak:283	chr9	51278447	51279319	100502940	Colca2	51246123	51303735	51278554	-328	100502940	Colca2	-	873	*
peak:284	chr9	57014808	57015187	56294	Ptpn9	56975992	57033467	56994968	20028	56294	Ptpn9	+	380	*
peak:285	chr9	57675265	57675730	13077	Cyp1a2	57668644	57685791	57683655	8157	13077	Cyp1a2	-	466	*
peak:286	chr9	58172995	58173173	26968	Islr	58146610	58180468	58159221	-13862	26968	Islr	-	179	*
peak:287	chr9	67496419	67496812	70549	Tln2	67249411	67643741	67539403	42787	70549	Tln2	-	394	*
peak:288	chr9	72385304	72385515	235469	Zfp280d	72193354	72399365	72360202	25206	235469	Zfp280d	+	212	*
peak:289	chr9	88327419	88327817	23959	Nt5e	88029435	88363115	88327609	8	23959	Nt5e	+	399	*
peak:290	chr9	88330435	88330624	23959	Nt5e	88029435	88363115	88327609	2919	23959	Nt5e	+	190	*
peak:291	chr9	88606850	88607142	320692	9430037G07Rik	88590140	88657726	88599243	-7752	320692	9430037G07Rik	-	293	*
peak:292	chr9	94431090	94431316	68861	1190002N15Rik	93771908	94603986	94538081	106877	68861	1190002N15Rik	-	227	*
peak:293	chr9	94705399	94705900	331004	Slc9a9	94603987	94710860	94669892	35756	331004	Slc9a9	+	502	*
peak:294	chr9	95845808	95846126	102502	Pls1	95797819	95851398	95845279	-687	102502	Pls1	-	319	*
peak:295	chr9	96112924	96113186	235533	Gk5	96037095	96157852	96119429	-6373	235533	Gk5	+	263	*
peak:296	chr9	104792047	104792332	74020	Cpne4	104486700	104811528	104569788	222400	74020	Cpne4	+	286	*
peak:297	chr9	105745822	105746335	245026	Col6a6	105726332	105894364	105809648	63569	245026	Col6a6	-	514	*
peak:298	chr9	108063385	108063596	84585	Rnf123	108056500	108079905	108059840	-3649	84585	Rnf123	-	212	*
peak:299	chr9	111461586	111462218	245038	Dclk3	111406431	111564648	111439081	22820	245038	Dclk3	+	633	*
peak:300	chr9	112829069	112829638	620760	2900079G21Rik	112245708	112921863	112256574	572778	620760	2900079G21Rik	+	570	*
peak:301	chr9	113833516	113833912	76499	Clasp2	113724867	113871760	113812586	21127	76499	Clasp2	+	397	*
peak:302	chr9	116091450	116091915	21813	Tgfbr2	116042410	116499129	116175363	83680	21813	Tgfbr2	-	466	*
peak:303	chr9	116111601	116111951	21813	Tgfbr2	116042410	116499129	116175363	63586	21813	Tgfbr2	-	351	*
peak:304	chr9	116186799	116187748	21813	Tgfbr2	116042410	116499129	116175363	-11909	21813	Tgfbr2	-	950	*
peak:305	chr9	116193881	116194303	21813	Tgfbr2	116042410	116499129	116175363	-18728	21813	Tgfbr2	-	423	*
peak:306	chr9	116956270	116956528	207181	Rbms3	116499130	117835217	116822896	-133502	207181	Rbms3	-	259	*
peak:307	chr9	122041508	122041765	215494	Pomgnt2	121973524	122056646	121996026	-45609	215494	Pomgnt2	-	258	*
peak:308	chr9	123429867	123430229	29806	Limd1	123422821	123515006	123478701	-48652	29806	Limd1	+	363	*
peak:309	chr10	5528407	5528695	64009	Syne1	5002794	5572605	5550692	22140	64009	Syne1	-	289	*
peak:310	chr10	8947316	8947502	70097	Sash1	8702448	9280639	8886070	-61338	70097	Sash1	-	187	*
peak:311	chr10	8951942	8952273	70097	Sash1	8702448	9280639	8886070	-66036	70097	Sash1	-	332	*
peak:312	chr10	10818283	10818671	78056	4930567K20Rik	10677438	10916001	10751046	67430	78056	4930567K20Rik	+	389	*
peak:313	chr10	10843039	10843237	78056	4930567K20Rik	10677438	10916001	10751046	92091	78056	4930567K20Rik	+	199	*
peak:314	chr10	10845083	10845440	78056	4930567K20Rik	10677438	10916001	10751046	94214	78056	4930567K20Rik	+	358	*
peak:315	chr10	10846775	10847155	78056	4930567K20Rik	10677438	10916001	10751046	95918	78056	4930567K20Rik	+	381	*
peak:316	chr10	10870200	10870713	78056	4930567K20Rik	10677438	10916001	10751046	119409	78056	4930567K20Rik	+	514	*
peak:317	chr10	12663251	12663619	22288	Utrn	12112058	12896246	12688862	25426	22288	Utrn	-	369	*
peak:318	chr10	12788040	12788197	22288	Utrn	12112058	12896246	12813615	25496	22288	Utrn	-	158	*
peak:319	chr10	19452315	19452733	94222	Olig3	19261889	19474248	19356539	95984	94222	Olig3	+	419	*
peak:320	chr10	19549205	19549627	15979	Ifngr1	19474249	19606993	19591958	-42541	15979	Ifngr1	+	423	*
peak:321	chr10	20748973	20749292	29863	Pde7b	20448168	20838807	20725068	-24063	29863	Pde7b	-	320	*
peak:322	chr10	21046756	21047168	52906	Ahi1	20838808	21091956	21040820	6141	52906	Ahi1	+	413	*
peak:323	chr10	24228216	24228382	59012	Moxd1	24186424	24409479	24223517	4781	59012	Moxd1	+	167	*
peak:324	chr10	27139854	27140127	16773	Lama2	26992384	27301060	27212254	72263	16773	Lama2	-	274	*
peak:325	chr10	40373121	40373625	78334	Cdk19	40320877	40459835	40349308	24064	78334	Cdk19	+	505	*
peak:326	chr10	43709358	43709564	69443	1700027J07Rik	43669793	43786032	43746158	-36696	69443	1700027J07Rik	+	207	*
peak:327	chr10	47189631	47189921	100302593	Snord14d	46026227	47670295	46244748	945027	100302593	Snord14d	+	291	*
peak:328	chr10	47542999	47543405	100302593	Snord14d	46026227	47670295	46244748	1298453	100302593	Snord14d	+	407	*
peak:329	chr10	47639891	47640214	100302593	Snord14d	46026227	47670295	46244748	1395303	100302593	Snord14d	+	324	*
peak:330	chr10	47640915	47641365	100302593	Snord14d	46026227	47670295	46244748	1396391	100302593	Snord14d	+	451	*
peak:331	chr10	69853254	69853405	11735	Ank3	69443311	70043528	69785514	67814	11735	Ank3	+	152	*
peak:332	chr10	75709351	75709531	104248	Cabin1	75650731	75768865	75700377	-9063	104248	Cabin1	-	181	*
peak:333	chr10	77377858	77378228	110532	Adarb1	77299722	77418324	77340142	-37900	110532	Adarb1	-	371	*
peak:334	chr10	79928265	79928704	13496	Arid3a	79922008	79953215	79927341	1142	13496	Arid3a	+	440	*
peak:335	chr10	80959082	80959551	17873	Gadd45b	80924169	80965728	80930091	29224	17873	Gadd45b	+	470	*
peak:336	chr10	83032554	83032963	58250	Chst11	82930052	83161783	82985749	47008	58250	Chst11	+	410	*
peak:337	chr10	84901772	84902010	237422	Ric8b	84877881	85055605	84917613	-15721	237422	Ric8b	+	239	*
peak:338	chr10	87329559	87329913	76640	1700113H08Rik	87032995	87349819	87205979	123756	76640	1700113H08Rik	+	355	*
peak:339	chr10	91321225	91321453	21917	Tmpo	91147257	91621902	91171619	-149719	21917	Tmpo	-	229	*
peak:340	chr10	95736707	95737071	71207	Nudt4	95561745	95752415	95564167	-172721	71207	Nudt4	-	365	*
peak:341	chr10	99656825	99657074	100417125	Gm18409	99625546	99700789	99641920	-15028	100417125	Gm18409	-	250	*
peak:342	chr10	111534639	111535051	21664	Phlda1	111503538	111550279	111506286	28558	21664	Phlda1	+	413	*
peak:343	chr11	4674736	4674891	66152	Uqcr10	4671069	4704507	4704344	29530	66152	Uqcr10	-	156	*
peak:344	chr11	12459782	12460141	12808	Cobl	12224781	13322000	12464960	4998	12808	Cobl	-	360	*
peak:345	chr11	18885789	18885988	17268	Meis1	18557478	19042122	19018969	133080	17268	Meis1	-	200	*
peak:346	chr11	18889250	18889458	17268	Meis1	18557478	19042122	19018969	129614	17268	Meis1	-	209	*
peak:347	chr11	18891384	18891527	17268	Meis1	18557478	19042122	19018969	127513	17268	Meis1	-	144	*
peak:348	chr11	29002500	29003102	71701	Pnpt1	28991979	29151829	29130751	-127949	71701	Pnpt1	+	603	*
peak:349	chr11	35014592	35014833	20564	Slit3	34977549	35369136	35121456	-106743	20564	Slit3	+	242	*
peak:350	chr11	35179112	35179669	20564	Slit3	34977549	35369136	35121456	57933	20564	Slit3	+	558	*
peak:351	chr11	46306972	46307145	76884	Cyfip2	46273958	46351187	46312358	5299	76884	Cyfip2	-	174	*
peak:352	chr11	46309097	46309451	76884	Cyfip2	46273958	46351187	46312358	3083	76884	Cyfip2	-	355	*
peak:353	chr11	49088228	49088667	18356	Olfr56	49087026	49100395	49087034	1412	18356	Olfr56	+	440	*
peak:354	chr11	53459066	53459258	71774	Shroom1	53445246	53468700	53457205	1956	71774	Shroom1	+	193	*
peak:355	chr11	62938077	62938312	66338	Cdrt4	62915342	62977663	62951193	-12998	66338	Cdrt4	+	236	*
peak:356	chr11	63243974	63244183	18858	Pmp22	63095321	63527543	63132803	111274	18858	Pmp22	+	210	*
peak:357	chr11	73225929	73226141	193034	Trpv1	73216816	73253951	73234149	-8113	193034	Trpv1	+	213	*
peak:358	chr11	78372636	78373259	15218	Foxn1	78366660	78390546	78386608	13660	15218	Foxn1	-	624	*
peak:359	chr11	78420619	78420859	20500	Slc13a2	78408336	78443943	78422185	1445	20500	Slc13a2	-	241	*
peak:360	chr11	78422037	78422354	20500	Slc13a2	78408336	78443943	78422185	-9	20500	Slc13a2	-	318	*
peak:361	chr11	78698834	78698965	18099	Nlk	78624081	78724577	78697425	-1473	18099	Nlk	-	132	*
peak:362	chr11	86941992	86942152	77864	Ypel2	86900712	87033949	86993762	51689	77864	Ypel2	-	161	*
peak:363	chr11	94390650	94391137	76408	Abcc3	94360489	94404537	94392976	2082	76408	Abcc3	-	488	*
peak:364	chr11	94400829	94401019	76408	Abcc3	94360489	94404537	94392976	-7947	76408	Abcc3	-	191	*
peak:365	chr11	99110468	99110693	217169	Tns4	99058301	99122191	99089306	-21273	217169	Tns4	-	226	*
peak:366	chr11	104270989	104271307	17762	Mapt	104208882	104287554	104231436	39711	17762	Mapt	+	319	*
peak:367	chr11	104272363	104272715	17762	Mapt	104208882	104287554	104231436	41102	17762	Mapt	+	353	*
peak:368	chr11	107043359	107043699	207165	Bptf	107037784	107144665	107047343	3813	207165	Bptf	-	341	*
peak:369	chr11	112781474	112781738	217294	BC006965	111888753	112782093	112781976	369	217294	BC006965	-	265	*
peak:370	chr11	118725938	118726210	52897	Rbfox3	118497945	118949892	118761041	34966	52897	Rbfox3	-	273	*
peak:371	chr11	118748612	118748974	52897	Rbfox3	118497945	118949892	118761041	12247	52897	Rbfox3	-	363	*
peak:372	chr11	118749505	118749921	52897	Rbfox3	118497945	118949892	118761041	11327	52897	Rbfox3	-	417	*
peak:373	chr12	9081121	9081353	75516	Ttc32	9002000	9300291	9029997	51239	75516	Ttc32	+	233	*
peak:374	chr12	11611702	11611849	209550	Rad51ap2	11447157	11669489	11456079	155695	209550	Rad51ap2	+	148	*
peak:375	chr12	12533560	12533863	70858	4921511I17Rik	12327308	12666545	12392475	-141235	70858	4921511I17Rik	-	304	*
peak:376	chr12	12541496	12541973	70858	4921511I17Rik	12327308	12666545	12392475	-149258	70858	4921511I17Rik	-	478	*
peak:377	chr12	13676875	13677508	71169	Nbas	13259151	13819580	13487122	190068	71169	Nbas	+	634	*
peak:378	chr12	14165706	14165922	105005	Fam84a	13819581	14206786	14152038	-13775	105005	Fam84a	-	217	*
peak:379	chr12	26360983	26361479	75243	4930549C15Rik	26278989	26380860	26346710	14520	75243	4930549C15Rik	+	497	*
peak:380	chr12	29578353	29578542	17933	Myt1l	29140107	29610675	29534905	43541	17933	Myt1l	+	190	*
peak:381	chr12	31083037	31083756	104943	Fam110c	30992819	31121415	31073968	9427	104943	Fam110c	+	720	*
peak:382	chr12	42153725	42153907	16981	Lrrn3	41255212	42848062	41486057	-667758	16981	Lrrn3	-	183	*
peak:383	chr12	77952480	77952804	268566	Gphn	77818399	78459095	78226655	-274012	268566	Gphn	+	325	*
peak:384	chr12	81435419	81435644	11498	Adam4	81400763	81448344	81422039	-13491	11498	Adam4	-	226	*
peak:385	chr12	86826741	86827134	238330	Irf2bpl	86809592	86915927	86884814	57876	238330	Irf2bpl	-	394	*
peak:386	chr12	91050572	91050983	71349	5430427M07Rik	91037964	91156467	91045848	4928	71349	5430427M07Rik	+	412	*
peak:387	chr12	98963825	98964021	76260	Ttc8	98911030	99041691	98920574	43348	76260	Ttc8	+	197	*
peak:388	chr12	103827818	103828325	20700	Serpina1a	103818627	103884284	103863619	35547	20700	Serpina1a	-	508	*
peak:389	chr12	104557900	104558071	14836	Gsc	104439973	104586878	104473236	-84748	14836	Gsc	-	172	*
peak:390	chr12	109527544	109527817	17263	Meg3	109497226	109544284	109540996	-13315	17263	Meg3	+	274	*
peak:391	chr12	112585505	112585689	70435	Inf2	112549973	112612030	112588784	-3186	70435	Inf2	+	185	*
peak:392	chr12	112596500	112596745	70435	Inf2	112549973	112612030	112604014	-7391	70435	Inf2	+	246	*
peak:393	chr12	113210608	113210896	69195	Tmem121	113171163	113337734	113185903	24848	69195	Tmem121	+	289	*
peak:394	chr12	113926822	113927147	238406	Adam6a	113516737	114006687	113543908	383075	238406	Adam6a	+	326	*
peak:395	chr12	115251941	115252237	102465205	Mir6388	115104745	115871759	115695794	443704	102465205	Mir6388	-	297	*
peak:396	chr13	8538911	8539192	207615	Wdr37	8536801	8878671	8870735	331683	207615	Wdr37	-	282	*
peak:397	chr13	9036024	9036360	69237	Gtpbp4	8974438	9044946	8996012	-40179	69237	Gtpbp4	-	337	*
peak:398	chr13	10360805	10361082	12671	Chrm3	10063059	10941427	10360803	-139	12671	Chrm3	-	278	*
peak:399	chr13	18081579	18081810	73992	4930448F12Rik	18046777	18136377	18100202	18507	73992	4930448F12Rik	-	232	*
peak:400	chr13	18088516	18089230	73992	4930448F12Rik	18046777	18136377	18100202	11328	73992	4930448F12Rik	-	715	*
peak:401	chr13	20559732	20560058	140580	Elmo1	19957383	20633551	20472990	86904	140580	Elmo1	+	327	*
peak:402	chr13	31761751	31762057	17300	Foxc1	31716232	32072595	31806646	-44741	17300	Foxc1	+	307	*
peak:403	chr13	31768678	31769122	17300	Foxc1	31716232	32072595	31806646	-37745	17300	Foxc1	+	445	*
peak:404	chr13	31772490	31772804	17300	Foxc1	31716232	32072595	31806646	-33998	17300	Foxc1	+	315	*
peak:405	chr13	32519041	32519362	218138	Gmds	32072596	32560161	32338544	-180656	218138	Gmds	-	322	*
peak:406	chr13	42624582	42624751	218194	Phactr1	42491138	43148694	42680799	-56132	218194	Phactr1	+	170	*
peak:407	chr13	47030425	47030760	22017	Tpmt	47028998	47043358	47043144	12551	22017	Tpmt	-	336	*
peak:408	chr13	47032376	47032644	22017	Tpmt	47028998	47043358	47043144	10633	22017	Tpmt	-	269	*
peak:409	chr13	53033149	53033895	18030	Nfil3	52951372	53133574	52981039	-52482	18030	Nfil3	-	747	*
peak:410	chr13	57417934	57418252	20745	Spock1	57402061	57965766	57908332	490238	20745	Spock1	-	319	*
peak:411	chr13	57418778	57419080	20745	Spock1	57402061	57965766	57908332	489402	20745	Spock1	-	303	*
peak:412	chr13	58869865	58870180	18212	Ntrk2	58784441	59176366	58808281	61740	18212	Ntrk2	+	316	*
peak:413	chr13	59498301	59498516	67269	Agtpbp1	59176367	59571285	59544451	46042	67269	Agtpbp1	-	216	*
peak:414	chr13	69701413	69701827	76980	Ube2ql1	69680748	69774889	69739897	38276	76980	Ube2ql1	-	415	*
peak:415	chr13	82200834	82201098	12626	Cetn3	81747412	82240812	81783292	417673	12626	Cetn3	+	265	*
peak:416	chr13	85768608	85768989	12867	Cox7c	85668141	87434133	86046795	277996	12867	Cox7c	-	382	*
peak:417	chr13	95651938	95652555	544963	Iqgap2	95650743	95689986	95683052	30805	544963	Iqgap2	-	618	*
peak:418	chr13	104036550	104036762	75805	Nln	103978577	104109702	104036567	-88	75805	Nln	-	213	*
peak:419	chr13	105089298	105089681	66763	4933425L06Rik	105068527	105187568	105082122	7366	66763	4933425L06Rik	+	384	*
peak:420	chr13	107542437	107542724	105120	AI197445	107251300	107578609	107469822	72757	105120	AI197445	+	288	*
peak:421	chr13	108718941	108719256	238871	Pde4d	108485222	109292778	108654105	64992	238871	Pde4d	+	316	*
peak:422	chr13	112188446	112188760	77318	Ankrd55	112078194	112391247	112288451	-99847	77318	Ankrd55	+	315	*
peak:423	chr13	113163477	113163657	14945	Gzmk	113158487	113195278	113180897	17329	14945	Gzmk	-	181	*
peak:424	chr13	114458802	114459124	14313	Fst	114423523	114533089	114458951	-11	14313	Fst	-	323	*
peak:425	chr14	16445912	16446107	21974	Top2b	16307508	16479961	16384447	61561	21974	Top2b	+	196	*
peak:426	chr14	16479542	16480079	21974	Top2b	16307508	16479961	16384447	95362	21974	Top2b	+	538	*
peak:427	chr14	16561550	16561859	218772	Rarb	16479962	17371645	16575476	13771	218772	Rarb	-	310	*
peak:428	chr14	24072562	24072835	102465697	Mir7210	24051685	24117599	24088877	-16178	102465697	Mir7210	+	274	*
peak:429	chr14	27130119	27130323	71704	Arhgef3	27101333	27395118	27143993	-13771	71704	Arhgef3	+	205	*
peak:430	chr14	34360361	34360586	69134	Fam25c	34350225	34365031	34355393	-5079	69134	Fam25c	-	226	*
peak:431	chr14	39248445	39248781	18183	Nrg3	39185696	39564375	39473088	224474	18183	Nrg3	-	337	*
peak:432	chr14	39265000	39265631	18183	Nrg3	39185696	39564375	39473088	207772	18183	Nrg3	-	632	*
peak:433	chr14	40036108	40036648	73591	1700109I08Rik	39564376	40255005	39655663	380714	73591	1700109I08Rik	+	541	*
peak:434	chr14	64139106	64139653	73382	Prss52	64104280	64260639	64104323	35055	73382	Prss52	+	548	*
peak:435	chr14	65759267	65759780	52033	Pbk	65736158	65819940	65805911	-46387	52033	Pbk	+	514	*
peak:436	chr14	86340353	86340608	75155	4930529K09Rik	85361198	86517942	86245970	94509	75155	4930529K09Rik	+	256	*
peak:437	chr14	99127390	99127835	52023	Pibf1	99116504	99237631	99133236	-5623	52023	Pibf1	+	446	*
peak:438	chr14	101549289	101549516	210789	Tbc1d4	101331647	101624831	101501116	-48285	210789	Tbc1d4	-	228	*
peak:439	chr14	116209284	116209572	23888	Gpc6	116167425	117439572	116925297	-715868	23888	Gpc6	+	289	*
peak:440	chr14	118635380	118636024	239273	Abcc4	118634702	118747045	118676931	41228	239273	Abcc4	-	645	*
peak:441	chr14	120991647	120991832	223254	Farp1	120973385	121207402	121035574	-43834	223254	Farp1	+	186	*
peak:442	chr15	10487419	10487672	19355	Rad1	10485978	10522358	10486049	1495	19355	Rad1	+	254	*
peak:443	chr15	16566257	16566758	12565	Cdh9	14975889	17573864	16778101	-211593	12565	Cdh9	+	502	*
peak:444	chr15	25188099	25188363	70350	Basp1	24225114	25413978	25413764	225532	70350	Basp1	-	265	*
peak:445	chr15	25714974	25715515	17909	Myo10	25518372	25798104	25752910	-37665	17909	Myo10	+	542	*
peak:446	chr15	28389129	28389500	110082	Dnah5	28114808	29188179	28203766	185547	110082	Dnah5	+	372	*
peak:447	chr15	34255607	34255763	114128	Laptm4b	34160373	34272353	34238026	17658	114128	Laptm4b	+	157	*
peak:448	chr15	36294475	36294678	30945	Rnf19a	36261656	36389969	36283147	-11428	30945	Rnf19a	-	204	*
peak:449	chr15	36993432	36993648	68036	Zfp706	36902166	37120219	37007402	13861	68036	Zfp706	-	217	*
peak:450	chr15	59194508	59194827	100416830	Zfp572	59194488	59311020	59306948	-112280	100416830	Zfp572	+	320	*
peak:451	chr15	59319766	59320108	20775	Sqle	59311021	59330996	59315092	4844	20775	Sqle	+	343	*
peak:452	chr15	60921276	60921605	117586	A1bg	60873215	61330282	60921348	-91	117586	A1bg	-	330	*
peak:453	chr15	62939469	62939688	432958	Gm20740	62849530	63644173	63479608	540029	432958	Gm20740	-	220	*
peak:454	chr15	74892046	74892356	67038	2010109I03Rik	74869012	74918377	74881704	-10496	67038	2010109I03Rik	-	311	*
peak:455	chr15	84120760	84121413	75772	Pnpla5	84114465	84145495	84123175	2088	75772	Pnpla5	-	654	*
peak:456	chr15	87625733	87625919	106014	Fam19a5	86879380	87710586	87625230	595	106014	Fam19a5	+	187	*
peak:457	chr15	97619268	97619810	71919	Rpap3	97533512	97713486	97705822	86282	71919	Rpap3	-	543	*
peak:458	chr15	100659450	100659732	668218	Bin2	100659365	100678710	100669500	9908	668218	Bin2	-	283	*
peak:459	chr15	101252711	101252895	15370	Nr4a1	101246017	101275573	101266846	-14042	15370	Nr4a1	+	185	*
peak:460	chr15	101927375	101928026	16682	Krt4	101908828	101932529	101924735	-2964	16682	Krt4	-	652	*
peak:461	chr15	101929815	101929950	16682	Krt4	101908828	101932529	101924735	-5146	16682	Krt4	-	136	*
peak:462	chr15	102173645	102173852	246277	Csad	102169810	102203404	102189043	15294	246277	Csad	-	208	*
peak:463	chr16	14139165	14139508	223989	Marf1	14064763	14159450	14142657	3320	223989	Marf1	-	344	*
peak:464	chr16	35216902	35217097	224129	Adcy5	35089029	35258697	35155636	61362	224129	Adcy5	+	196	*
peak:465	chr16	40328469	40329025	268890	Lsamp	39443359	41918405	39984371	344375	268890	Lsamp	+	557	*
peak:466	chr16	42010084	42010517	102466172	Mir6540	41918406	42322060	42303469	293168	102466172	Mir6540	-	434	*
peak:467	chr16	44270669	44270855	320007	Sidt1	44265969	44340119	44332838	62075	320007	Sidt1	-	187	*
peak:468	chr16	44270965	44271304	320007	Sidt1	44265969	44340119	44332838	61703	320007	Sidt1	-	340	*
peak:469	chr16	45270259	45270472	208154	Btla	45195111	45316695	45224337	46027	208154	Btla	+	214	*
peak:470	chr16	45669695	45670361	208171	Tmprss7	45669748	45709094	45685376	15347	208171	Tmprss7	-	667	*
peak:471	chr16	71606674	71606920	78221	4930567J20Rik	71190491	71742115	71249904	356892	78221	4930567J20Rik	+	247	*
peak:472	chr16	76065924	76066201	78215	4930578N18Rik	76037973	76247831	76122613	-56550	78215	4930578N18Rik	+	278	*
peak:473	chr16	92965849	92966434	12394	Runx1	92597737	93089631	92826074	-140066	12394	Runx1	-	586	*
peak:474	chr16	93369688	93370105	791074	Mir802	93364632	93414296	93369720	175	791074	Mir802	+	418	*
peak:475	chr16	93798253	93798849	338467	Morc3	93797640	93858011	93832121	-33569	338467	Morc3	+	597	*
peak:476	chr16	95615688	95615938	13876	Erg	95358798	95644500	95586593	-29219	13876	Erg	-	251	*
peak:477	chr16	96327287	96327499	72058	Igsf5	96321395	96402685	96361757	-34363	72058	Igsf5	+	213	*
peak:478	chr17	10414478	10415063	319750	A230009B12Rik	10390410	10648203	10456216	-41445	319750	A230009B12Rik	+	586	*
peak:479	chr17	10417078	10417292	319750	A230009B12Rik	10390410	10648203	10456216	-39030	319750	A230009B12Rik	+	215	*
peak:480	chr17	12895522	12895926	240023	Pnldc1	12893018	12913045	12910000	14275	240023	Pnldc1	-	405	*
peak:481	chr17	14148112	14148312	240025	Dact2	14076103	14241668	14203831	55618	240025	Dact2	-	201	*
peak:482	chr17	14167684	14167918	240025	Dact2	14076103	14241668	14203831	36029	240025	Dact2	-	235	*
peak:483	chr17	31038517	31038751	11307	Abcg1	31006189	31093652	31057694	-19059	11307	Abcg1	+	235	*
peak:484	chr17	31480918	31481471	57773	Wdr4	31443764	31516301	31501293	20098	57773	Wdr4	-	554	*
peak:485	chr17	31790674	31791023	17691	Sik1	31766862	31945150	31855792	64943	17691	Sik1	-	350	*
peak:486	chr17	31954840	31955063	74377	Hsf2bp	31945151	32035335	32034508	79556	74377	Hsf2bp	-	224	*
peak:487	chr17	34825241	34825753	625018	C4a	34809147	34830178	34823454	-2042	625018	C4a	-	513	*
peak:488	chr17	43861089	43861611	53901	Rcan2	43734612	44016018	43804003	57346	53901	Rcan2	+	523	*
peak:489	chr17	45749182	45749477	72240	1600014C23Rik	45710109	45879503	45733844	-15484	72240	1600014C23Rik	-	296	*
peak:490	chr17	53872230	53872443	69083	Sult1c2	53781234	53918294	53845958	-26377	69083	Sult1c2	-	214	*
peak:491	chr17	56208084	56208520	224897	Dpp9	56201405	56230938	56218889	10586	224897	Dpp9	-	437	*
peak:492	chr17	56289353	56289611	66905	Plin3	56283640	56295398	56290511	1028	66905	Plin3	-	259	*
peak:493	chr17	56651789	56652333	106757	Catsperd	56627524	56661984	56650743	1317	106757	Catsperd	+	545	*
peak:494	chr17	57201884	57202259	50930	Tnfsf14	57171980	57205704	57194181	-7889	50930	Tnfsf14	-	376	*
peak:495	chr17	65774170	65774359	106572	Rab31	65658629	65778053	65772752	-1511	106572	Rab31	-	190	*
peak:496	chr17	72895618	72895844	77889	Lbh	72877944	73013145	72918305	-22573	77889	Lbh	+	227	*
peak:497	chr17	78392743	78392938	225020	Fez2	78309201	78463107	78418152	25311	225020	Fez2	-	196	*
peak:498	chr17	81174860	81175086	72167	Thumpd2	81004859	81255028	81065085	-109887	72167	Thumpd2	-	227	*
peak:499	chr17	84390017	84390560	240174	Thada	84230424	84489051	84368767	-21520	240174	Thada	-	544	*
peak:500	chr17	84405607	84406039	240174	Thada	84230424	84489051	84435710	29886	240174	Thada	-	433	*
peak:501	chr18	9001919	9002598	14370	Fzd8	8541287	9247832	9212856	-210597	14370	Fzd8	+	680	*
peak:502	chr18	11954516	11954777	100316686	Mir1901	11839908	11980987	11840438	-114207	100316686	Mir1901	-	262	*
peak:503	chr18	12563583	12564351	16774	Lama3	12319873	12573866	12504199	59767	16774	Lama3	+	769	*
peak:504	chr18	36117591	36117728	74966	4930471G03Rik	36072278	36151681	36106203	11455	74966	4930471G03Rik	+	138	*
peak:505	chr18	38268163	38268411	53601	Pcdh12	38264262	38290518	38277957	9669	53601	Pcdh12	-	249	*
peak:506	chr18	43849503	43849724	225443	Gm94	43778590	43878059	43792878	-56734	225443	Gm94	-	222	*
peak:507	chr18	43965803	43966547	72432	Spink5	43878060	43995555	43963241	2933	72432	Spink5	+	745	*
peak:508	chr18	43967962	43968285	72432	Spink5	43878060	43995555	43963241	4881	72432	Spink5	+	324	*
peak:509	chr18	43980933	43981821	72432	Spink5	43878060	43995555	43963241	18135	72432	Spink5	+	889	*
peak:510	chr18	51460594	51460983	71373	Prr16	50843299	51620722	51117898	342889	71373	Prr16	+	390	*
peak:511	chr18	53465914	53466189	225518	Prdm6	53441277	53599872	53464546	1504	225518	Prdm6	+	276	*
peak:512	chr18	54631708	54631995	328957	9330117O12Rik	54517020	54753690	54611744	20106	328957	9330117O12Rik	+	288	*
peak:513	chr18	55793567	55794213	107022	Gramd3	55696465	56503703	56400337	-606446	107022	Gramd3	+	647	*
peak:514	chr18	67973298	67973608	52662	Ldlrad4	67905836	68244483	67933257	40195	52662	Ldlrad4	+	311	*
peak:515	chr18	75891676	75892289	207259	Zbtb7c	75758938	76078964	75820178	71803	207259	Zbtb7c	+	614	*
peak:516	chr19	8253005	8253251	236293	Slc22a29	8175411	8311972	8218839	-34288	236293	Slc22a29	-	247	*
peak:517	chr19	8678119	8678445	12669	Chrm1	8663671	8688454	8664005	14276	12669	Chrm1	+	327	*
peak:518	chr19	9107196	9107809	22287	Scgb1a1	9038621	9111761	9087956	-19545	22287	Scgb1a1	-	614	*
peak:519	chr19	9117328	9117571	66514	Asrgl1	9111762	9347407	9135566	18116	66514	Asrgl1	-	244	*
peak:520	chr19	11977355	11977754	76303	Osbp	11944787	12006878	11977016	537	76303	Osbp	+	400	*
peak:521	chr19	17283278	17283651	14537	Gcnt1	17238137	17383443	17339505	56040	14537	Gcnt1	-	374	*
peak:522	chr19	20697994	20698405	26358	Aldh1a7	20664770	20771111	20727556	29356	26358	Aldh1a7	-	412	*
peak:523	chr19	20744567	20745174	26358	Aldh1a7	20664770	20771111	20727556	-17313	26358	Aldh1a7	-	608	*
peak:524	chr19	22884102	22884244	226025	Trpm3	22758620	23028593	22915960	-31786	226025	Trpm3	+	143	*
peak:525	chr19	23073830	23073978	16601	Klf9	23028594	23145328	23141226	-67321	16601	Klf9	+	149	*
peak:526	chr19	25095139	25095524	76088	Dock8	24980573	25158480	25079759	15571	76088	Dock8	+	386	*
peak:527	chr19	25097043	25097294	76088	Dock8	24980573	25158480	25079759	17408	76088	Dock8	+	252	*
peak:528	chr19	25422216	25422492	107351	Kank1	25158481	25457396	25409086	13267	107351	Kank1	+	277	*
peak:529	chr19	32905297	32906343	19211	Pten	32734938	33074936	32757577	148242	19211	Pten	+	1047	*
peak:530	chr19	38683274	38683569	74055	Plce1	38460089	38771378	38723519	-40097	74055	Plce1	+	296	*
peak:531	chr19	39229675	39229903	638988	Cyp2c53-ps	39171577	39249329	39229254	534	638988	Cyp2c53-ps	+	229	*
peak:532	chr19	39346993	39347433	13095	Cyp2c29	39249330	39375080	39287085	60127	13095	Cyp2c29	+	441	*
peak:533	chr19	39656009	39656318	545288	Cyp2c67	39579933	39694290	39649042	-7120	545288	Cyp2c67	-	310	*
peak:534	chr19	40994064	40994537	17060	Blnk	40927284	41011905	40994535	234	17060	Blnk	-	474	*
peak:535	chr19	41101499	41101714	226115	Opalin	41053195	41141943	41077113	-24492	226115	Opalin	-	216	*
peak:536	chr19	49022649	49023046	66673	Sorcs3	48071869	49229369	48206025	816821	66673	Sorcs3	+	398	*
peak:537	chr19	50967326	50967551	58178	Sorcs1	49229370	51471471	50678646	-288791	58178	Sorcs1	-	226	*
peak:538	chr19	55792645	55792910	21416	Tcf7l2	55722008	56102646	55741810	50966	21416	Tcf7l2	+	266	*
peak:539	chr19	57252947	57253503	78120	4930449E18Rik	57244997	57294439	57273960	-20734	78120	4930449E18Rik	+	557	*
peak:540	chr19	59569137	59569398	72647	2700089I24Rik	59475914	59718250	59493136	76130	72647	2700089I24Rik	+	262	*
peak:541	chr19	59687256	59687651	72647	2700089I24Rik	59475914	59718250	59493136	194316	72647	2700089I24Rik	+	396	*
peak:542	chrX	11938778	11938987	71458	Bcor	11704188	12257675	12080553	141670	71458	Bcor	-	210	*
peak:543	chrX	152224318	152224744	20591	Kdm5c	152222625	152283759	152233227	-8695	20591	Kdm5c	+	427	*
peak:544	chrX	160413922	160414302	237175	Adgrg2	160264561	160470180	160390690	23421	237175	Adgrg2	+	381	*
peak:545	chrX	167719524	167719767	333605	Frmpd4	167618914	168624876	167855077	135431	333605	Frmpd4	-	244	*

## Sheet: C57BL6J_enriched
peak_id	chr	peak_start	peak_end	gene_id	gene_symbol	gene_locus_start	gene_locus_end	nearest_tss	dist_to_tss	nearest_tss_gene_id	nearest_tss_symbol	nearest_tss_gene_strand	width	strand
peak:1	chr1	11034572	11034756	109294	Prex2	10856706	11339034	10993465	41198	109294	Prex2	+	185	*
peak:2	chr1	18970235	18970485	226896	Tfap2d	18684081	19155968	19103022	-132661	226896	Tfap2d	+	251	*
peak:3	chr1	21530911	21531255	98582	Khdc1b	21375944	21673103	21383556	147526	98582	Khdc1b	+	345	*
peak:4	chr1	50935429	50935838	56363	Tmeff2	49188544	51108324	50927523	8109	56363	Tmeff2	+	410	*
peak:5	chr1	70421338	70421528	320460	Vwc2l	70338666	70915835	70725715	-304281	320460	Vwc2l	+	191	*
peak:6	chr1	78864367	78864652	57814	Kcne4	78737695	79128519	78816949	47559	57814	Kcne4	+	286	*
peak:7	chr1	81750950	81751209	102466629	Mir6344	81604662	82211677	82131916	-380836	102466629	Mir6344	+	260	*
peak:8	chr1	81754207	81754442	102466629	Mir6344	81604662	82211677	82131916	-377591	102466629	Mir6344	+	236	*
peak:9	chr1	87929725	87930089	227333	Dgkd	87828484	87957042	87935282	-5374	227333	Dgkd	+	365	*
peak:10	chr1	88749107	88749432	78650	Platr5	88728541	88885501	88754890	-5620	78650	Platr5	+	326	*
peak:11	chr1	90202282	90202432	12778	Ackr3	90178691	90403702	90203980	-1622	12778	Ackr3	+	151	*
peak:12	chr1	90238222	90238485	12778	Ackr3	90178691	90403702	90203980	34372	12778	Ackr3	+	264	*
peak:13	chr1	93567751	93568058	227377	Farp2	93495583	93573915	93512104	55799	227377	Farp2	+	308	*
peak:14	chr1	97480009	97480185	52392	D1Ertd622e	97394990	97692926	97661676	181578	52392	D1Ertd622e	-	177	*
peak:15	chr1	118643271	118643633	81879	Tfcp2l1	118549859	118791082	118627945	15506	81879	Tfcp2l1	+	363	*
peak:16	chr1	121473945	121474261	70829	Ccdc93	121381829	121479766	121431067	43035	70829	Ccdc93	+	317	*
peak:17	chr1	156755094	156755455	215015	Fam20b	156696625	156766239	156718910	-36363	215015	Fam20b	-	362	*
peak:18	chr1	158917098	158917338	23850	Pappa2	158731532	159094882	158957438	40219	23850	Pappa2	-	241	*
peak:19	chr1	158932634	158932907	23850	Pappa2	158731532	159094882	158957438	24667	23850	Pappa2	-	274	*
peak:20	chr1	160729984	160730346	29809	Rabgap1l	160685346	160849674	160792938	62772	29809	Rabgap1l	-	363	*
peak:21	chr1	168459513	168459820	18514	Pbx1	168060864	168461406	168432169	-27496	18514	Pbx1	-	308	*
peak:22	chr1	171074385	171074606	102466998	Mir6546	171062028	171093156	171064652	-9842	102466998	Mir6546	-	222	*
peak:23	chr1	177364437	177364664	30928	Zbtb18	177345588	177544382	177442407	-77856	30928	Zbtb18	+	228	*
peak:24	chr1	188119881	188120080	320272	9330162B11Rik	188003409	188135506	188008990	-110989	320272	9330162B11Rik	-	200	*
peak:25	chr1	193102607	193102842	215193	Diexf	193083014	193141681	193130251	27526	215193	Diexf	-	236	*
peak:26	chr2	10675797	10676069	100316668	Mir669i	10516851	10844993	10517604	158328	100316668	Mir669i	+	273	*
peak:27	chr2	17610390	17610714	102465964	Mir6419	17288621	17647291	17563514	47037	102465964	Mir6419	+	325	*
peak:28	chr2	18988942	18989155	18718	Pip4k2a	18899970	18998220	18998121	9072	18718	Pip4k2a	-	214	*
peak:29	chr2	19805593	19805889	208618	Etl4	19783922	20844652	19909780	-104038	208618	Etl4	+	297	*
peak:30	chr2	24880687	24881075	77683	Ehmt1	24784761	24927445	24919609	38727	77683	Ehmt1	-	389	*
peak:31	chr2	26196248	26196441	16871	Lhx3	26171687	26216810	26202866	6521	16871	Lhx3	-	194	*
peak:32	chr2	34486127	34486445	227743	Mapkap1	34389409	34553850	34406851	79434	227743	Mapkap1	+	319	*
peak:33	chr2	35703849	35704133	69601	Dab2ip	35570772	35764504	35709818	-5826	69601	Dab2ip	+	285	*
peak:34	chr2	52902468	52902783	71409	Fmnl2	52800009	53152649	52857868	44756	71409	Fmnl2	+	316	*
peak:35	chr2	53102213	53102370	71409	Fmnl2	52800009	53152649	53108252	-5960	71409	Fmnl2	+	158	*
peak:36	chr2	55668538	55668806	16519	Kcnj3	54936339	56110890	55435970	232701	16519	Kcnj3	+	269	*
peak:37	chr2	60510637	60511073	18779	Pla2r1	60482417	60613500	60553308	42452	18779	Pla2r1	-	437	*
peak:38	chr2	61532372	61532771	21353	Tank	61276869	61652395	61578586	-46014	21353	Tank	+	400	*
peak:39	chr2	75564784	75565164	229279	Hnrnpa3	75551720	75683064	75659259	-94284	229279	Hnrnpa3	+	381	*
peak:40	chr2	90819883	90820017	56428	Mtch2	90815197	90866470	90847155	-27204	56428	Mtch2	+	135	*
peak:41	chr2	94919158	94919332	11800	Api5	94422447	95378177	94438186	-481058	11800	Api5	-	175	*
peak:42	chr2	103138928	103139303	56369	Apip	103073595	103178717	103073675	65439	56369	Apip	+	376	*
peak:43	chr2	107127340	107127616	14308	Fshb	107017025	107175120	107059651	-67826	14308	Fshb	-	277	*
peak:44	chr2	112433384	112433734	73024	Emc7	112417119	112467944	112455025	-21465	73024	Emc7	+	351	*
peak:45	chr2	114734856	114735097	66632	Dph6	114428181	114999604	114654928	-80047	66632	Dph6	-	242	*
peak:46	chr2	116424191	116424453	69974	2810405F15Rik	116070578	116477393	116076096	-348225	69974	2810405F15Rik	-	263	*
peak:47	chr2	119994965	119995130	26390	Mapkbp1	119965429	119995108	119972699	22347	26390	Mapkbp1	+	166	*
peak:48	chr2	120887671	120887896	100502700	AV039307	120850621	120910685	120850656	37126	100502700	AV039307	+	226	*
peak:49	chr2	125104337	125104654	17876	Myef2	125095894	125130176	125123660	19164	17876	Myef2	-	318	*
peak:50	chr2	127650074	127650215	17153	Mal	127622061	127693296	127656695	6550	17153	Mal	-	142	*
peak:51	chr2	128071880	128072136	12125	Bcl2l11	127990334	128278463	128126038	-54029	12125	Bcl2l11	+	257	*
peak:52	chr2	128681328	128681528	17222	Anapc1	128630701	128693196	128687395	5966	17222	Anapc1	-	201	*
peak:53	chr2	129961571	129961932	21818	Tgm3	129906900	130014374	130012340	-50588	21818	Tgm3	+	362	*
peak:54	chr2	132208326	132208543	70612	Tmem230	132196449	132250484	132247788	39353	70612	Tmem230	-	218	*
peak:55	chr2	132212428	132212596	70612	Tmem230	132196449	132250484	132247788	35275	70612	Tmem230	-	169	*
peak:56	chr2	138761427	138761646	100316816	Mir1952	138549212	139156921	138819929	-58392	100316816	Mir1952	+	220	*
peak:57	chr2	144224410	144224729	433481	Gm5535	144111197	144227746	144189290	-35278	433481	Gm5535	-	320	*
peak:58	chr2	145850759	145851058	74030	Rin2	145743656	145862915	145822590	28317	74030	Rin2	+	300	*
peak:59	chr2	152339020	152339283	228775	Trib3	152338350	152344864	152344060	4908	228775	Trib3	-	264	*
peak:60	chr2	152346731	152347034	791417	Gm14164	152344865	152361117	152345669	1212	791417	Gm14164	+	304	*
peak:61	chr2	153333853	153334084	72326	2500004C02Rik	153318614	153345974	153345810	11841	72326	2500004C02Rik	-	232	*
peak:62	chr2	163235822	163236016	269389	Tox2	163157528	163311713	163225454	10464	269389	Tox2	+	195	*
peak:63	chr2	164131576	164131919	58231	Stk4	164072674	164140657	164110201	21545	58231	Stk4	+	344	*
peak:64	chr2	165398274	165398420	74614	Ocstamp	165394327	165436795	165400394	2046	74614	Ocstamp	-	147	*
peak:65	chr2	172827662	172827955	12162	Bmp7	172745657	172960081	172940321	112512	12162	Bmp7	-	294	*
peak:66	chr2	179503100	179503332	12561	Cdh4	179428684	179685927	179442431	60784	12561	Cdh4	+	233	*
peak:67	chr3	5770931	5771164	19302	Pex2	5398536	6098345	5576248	-194798	19302	Pex2	-	234	*
peak:68	chr3	9738744	9739063	94212	Pag1	9657544	9923132	9705002	-33900	94212	Pag1	-	320	*
peak:69	chr3	9825908	9826060	94212	Pag1	9657544	9923132	9833679	7694	94212	Pag1	-	153	*
peak:70	chr3	10021392	10021785	16592	Fabp5	9923133	10050431	10012585	9002	16592	Fabp5	+	394	*
peak:71	chr3	25063185	25063607	192167	Nlgn1	24202339	26484770	26153307	1089910	192167	Nlgn1	-	423	*
peak:72	chr3	27118368	27118503	13605	Ect2	26895734	27153952	27153836	35400	13605	Ect2	-	136	*
peak:73	chr3	27490093	27490229	100526525	Mir3092	27478174	27647696	27584995	94833	100526525	Mir3092	-	137	*
peak:74	chr3	27491825	27492189	100526525	Mir3092	27478174	27647696	27584995	92987	100526525	Mir3092	-	365	*
peak:75	chr3	41609305	41609508	269424	Jade1	41542105	41620192	41564880	44525	269424	Jade1	+	204	*
peak:76	chr3	61011761	61011960	18441	P2ry1	60765771	61183646	61002785	9074	18441	P2ry1	+	200	*
peak:77	chr3	69403296	69403533	242083	Ppm1l	69269669	69470876	69342792	60621	242083	Ppm1l	+	238	*
peak:78	chr3	81137101	81137301	54635	Pdgfc	80975039	81484508	81036416	100784	54635	Pdgfc	+	201	*
peak:79	chr3	84484465	84484672	229474	Fhdc1	84429707	84531532	84480439	-4128	229474	Fhdc1	-	208	*
peak:80	chr3	95269679	95269837	75007	Mindy1	95266520	95281961	95281846	-12087	75007	Mindy1	+	159	*
peak:81	chr3	96332683	96333207	14129	Fcgr1	96277903	96354401	96293969	-38975	14129	Fcgr1	-	525	*
peak:82	chr3	96398957	96399212	21748	Terc	96354402	96433569	96414833	15748	21748	Terc	-	256	*
peak:83	chr3	96428178	96428423	21748	Terc	96354402	96433569	96414833	-13466	21748	Terc	-	246	*
peak:84	chr3	100785553	100785829	242122	Vtcn1	100755467	100873976	100825459	-39767	242122	Vtcn1	+	277	*
peak:85	chr3	100786122	100786451	242122	Vtcn1	100755467	100873976	100825459	-39172	242122	Vtcn1	+	330	*
peak:86	chr3	100797913	100798168	242122	Vtcn1	100755467	100873976	100825459	-27418	242122	Vtcn1	+	256	*
peak:87	chr3	105696699	105696909	109050	Fam212b	105696086	105753419	105704599	-7794	109050	Fam212b	+	211	*
peak:88	chr3	108025355	108025652	14862	Gstm1	108002205	108031414	108017973	-7529	14862	Gstm1	-	298	*
peak:89	chr3	108046994	108047193	14865	Gstm4	108031415	108065142	108044859	-2233	14865	Gstm4	-	200	*
peak:90	chr3	122659568	122659830	214459	Fnbp1l	122580698	122674436	122619714	-39984	214459	Fnbp1l	-	263	*
peak:91	chr4	5117576	5117804	242291	Impad1	4661383	5212817	4793306	-324383	242291	Impad1	-	229	*
peak:92	chr4	6056417	6056592	68053	Ubxn2b	5981993	6233368	6191105	-134600	68053	Ubxn2b	+	176	*
peak:93	chr4	6056725	6056880	68053	Ubxn2b	5981993	6233368	6191105	-134302	68053	Ubxn2b	+	156	*
peak:94	chr4	11001214	11001418	71801	Plekhf2	10941059	11041912	11007619	6302	71801	Plekhf2	-	205	*
peak:95	chr4	37012717	37013013	242384	Lingo2	36693775	38201018	36951744	-61120	242384	Lingo2	-	297	*
peak:96	chr4	50343562	50343839	242443	Grin3a	49763877	50531223	49845769	-497930	242443	Grin3a	-	278	*
peak:97	chr4	50346729	50347175	242443	Grin3a	49763877	50531223	49845769	-501182	242443	Grin3a	-	447	*
peak:98	chr4	57923248	57923435	242484	D630039A03Rik	57885414	57936337	57916264	-7076	242484	D630039A03Rik	-	188	*
peak:99	chr4	60422707	60422870	100038948	Mup9	60322276	60461956	60421952	-835	100038948	Mup9	-	164	*
peak:100	chr4	60431493	60431633	100038948	Mup9	60322276	60461956	60421952	-9610	100038948	Mup9	-	141	*
peak:101	chr4	60436295	60436599	100038948	Mup9	60322276	60461956	60421952	-14494	100038948	Mup9	-	305	*
peak:102	chr4	62777460	62777718	50780	Rgs3	62542609	62833134	62700695	76893	50780	Rgs3	+	259	*
peak:103	chr4	71609768	71610082	21885	Tle1	71340179	72201068	72145428	535502	21885	Tle1	-	315	*
peak:104	chr4	83214895	83215106	69863	Ttc39b	83188179	83357428	83324189	109188	69863	Ttc39b	-	212	*
peak:105	chr4	83316800	83317074	69863	Ttc39b	83188179	83357428	83324189	7251	69863	Ttc39b	-	275	*
peak:106	chr4	86024649	86024827	77739	Adamtsl1	85629686	86417534	86053915	-29176	77739	Adamtsl1	+	179	*
peak:107	chr4	86046976	86047203	77739	Adamtsl1	85629686	86417534	86053915	-6825	77739	Adamtsl1	+	228	*
peak:108	chr4	90515240	90515454	619842	Gm12633	90290068	90866684	90361314	-154032	619842	Gm12633	-	215	*
peak:109	chr4	106754129	106754312	329910	Acot11	106745625	106855650	106757334	3113	329910	Acot11	-	184	*
peak:110	chr4	107597236	107597528	230587	Glis1	107401188	107632390	107581203	16178	230587	Glis1	+	293	*
peak:111	chr4	107613913	107614056	230587	Glis1	107401188	107632390	107581203	32780	230587	Glis1	+	144	*
peak:112	chr4	108025360	108025571	242608	Podn	108020502	108059723	108030986	5520	242608	Podn	-	212	*
peak:113	chr4	109406678	109407038	230603	Ttc39a	109406679	109446076	109407100	-241	230603	Ttc39a	+	361	*
peak:114	chr4	115268202	115268388	230639	Cyp4a29	115188031	115270565	115242084	26210	230639	Cyp4a29	+	187	*
peak:115	chr4	118429594	118429720	54325	Elovl1	118418716	118433522	118429701	-43	54325	Elovl1	+	127	*
peak:116	chr4	118462537	118462733	17480	Mpl	118447429	118473681	118457513	-5121	17480	Mpl	-	197	*
peak:117	chr4	118476772	118477123	21846	Tie1	118473682	118508562	118489849	12901	21846	Tie1	-	352	*
peak:118	chr4	118516746	118517108	66451	2610528J11Rik	118508563	118535500	118527275	-10347	66451	2610528J11Rik	+	363	*
peak:119	chr4	124431304	124431532	78460	1700057H15Rik	124184361	124527569	124451288	19869	78460	1700057H15Rik	-	229	*
peak:120	chr4	124431999	124432268	78460	1700057H15Rik	124184361	124527569	124451288	19154	78460	1700057H15Rik	-	270	*
peak:121	chr4	125394204	125394399	14807	Grik3	125309357	125497790	125490831	-96529	14807	Grik3	+	196	*
peak:122	chr4	126743144	126743327	332937	Tfap2e	126706957	126744848	126736269	-6965	332937	Tfap2e	-	184	*
peak:123	chr4	127452022	127452522	14622	Gjb5	127356123	127664502	127358164	-94107	14622	Gjb5	-	501	*
peak:124	chr4	127465534	127466295	14622	Gjb5	127356123	127664502	127358164	-107749	14622	Gjb5	-	762	*
peak:125	chr4	129362345	129362500	73680	Zbtb8a	129357028	129409423	129378028	15605	73680	Zbtb8a	-	156	*
peak:126	chr4	134897216	134897752	71817	Tmem50a	134897364	134919270	134914916	17431	71817	Tmem50a	-	537	*
peak:127	chr4	137642236	137642579	170707	Usp48	137584467	137644943	137625160	17246	170707	Usp48	+	344	*
peak:128	chr4	137645523	137645821	110351	Rap1gap	137644944	137745110	137664726	-19053	110351	Rap1gap	+	299	*
peak:129	chr4	154707562	154707755	73353	Actrt2	154652371	154762033	154667867	-39790	73353	Actrt2	-	194	*
peak:130	chr4	154715241	154715392	73353	Actrt2	154652371	154762033	154667867	-47448	73353	Actrt2	-	152	*
peak:131	chr4	156167164	156167516	11603	Agrn	156148283	156199153	156169077	1736	11603	Agrn	-	353	*
peak:132	chr5	10032190	10032480	108069	Grm3	9550529	10295190	9725352	-306982	108069	Grm3	-	291	*
peak:133	chr5	32078997	32079267	14284	Fosl2	31933715	32189614	32136472	-57339	14284	Fosl2	+	271	*
peak:134	chr5	34535420	34535571	24055	Sh3bp2	34519882	34561645	34543365	-7869	24055	Sh3bp2	+	152	*
peak:135	chr5	36620763	36621212	100855	Tbc1d14	36507606	36641123	36586226	-34760	100855	Tbc1d14	-	450	*
peak:136	chr5	45654542	45654738	69788	1600023N17Rik	45654605	45669816	45669708	15067	69788	1600023N17Rik	-	197	*
peak:137	chr5	54600661	54600960	330086	Gm10440	54227607	56033955	54349992	250817	330086	Gm10440	+	300	*
peak:138	chr5	54625789	54625941	330086	Gm10440	54227607	56033955	54349992	275872	330086	Gm10440	+	153	*
peak:139	chr5	71449214	71449409	78174	Cox7b2	71322028	71603256	71548205	98893	78174	Cox7b2	-	196	*
peak:140	chr5	74623736	74624170	16924	Lnx1	74606678	74826048	74677872	53918	16924	Lnx1	-	435	*
peak:141	chr5	77688233	77688453	69370	1700017L05Rik	77436767	79243029	77465488	222854	69370	1700017L05Rik	+	221	*
peak:142	chr5	80375397	80375614	319387	Adgrl3	79243030	82229663	81020571	-645065	319387	Adgrl3	+	218	*
peak:143	chr5	80766629	80766903	319387	Adgrl3	79243030	82229663	81020571	-253804	319387	Adgrl3	+	275	*
peak:144	chr5	96846577	96847421	11745	Anxa3	96583671	96866161	96811050	35948	11745	Anxa3	+	845	*
peak:145	chr5	97062172	97062394	231474	Paqr3	97054643	97251963	97111596	49312	231474	Paqr3	-	223	*
peak:146	chr5	99620889	99621068	319818	A930011G23Rik	99490994	99741516	99729060	108081	319818	A930011G23Rik	-	180	*
peak:147	chr5	103947695	103947961	243168	Hsd17b13	103944309	103999592	103977388	29559	243168	Hsd17b13	-	267	*
peak:148	chr5	104471101	104471595	18764	Pkd2	104447917	104483904	104459457	11890	18764	Pkd2	+	495	*
peak:149	chr5	111659258	111659561	330164	C130026L21Rik	111499795	111672074	111582421	76987	330164	C130026L21Rik	+	304	*
peak:150	chr5	111659862	111660072	330164	C130026L21Rik	111499795	111672074	111582421	77545	330164	C130026L21Rik	+	211	*
peak:151	chr5	112001860	112002689	75569	1700028D13Rik	111984246	112217855	112206763	-204488	75569	1700028D13Rik	+	830	*
peak:152	chr5	113295819	113296181	52850	Sgsm1	113253756	113317665	113310786	14785	52850	Sgsm1	-	363	*
peak:153	chr5	114886054	114886199	23962	Oasl2	114881205	114910087	114896934	-10807	23962	Oasl2	+	146	*
peak:154	chr5	114915813	114915994	231655	Oasl1	114910088	114938357	114923240	-7336	231655	Oasl1	+	182	*
peak:155	chr5	118111799	118111955	231672	Fbxw8	118074902	118162611	118113769	1891	231672	Fbxw8	-	157	*
peak:156	chr5	129485355	129485535	231769	Sfswap	129298991	129566555	129501231	-15785	231769	Sfswap	+	181	*
peak:157	chr5	135682551	135682743	18984	Por	135660900	135712517	135689145	-6497	18984	Por	+	193	*
peak:158	chr5	135721004	135721341	102466791	Mir7034	135712518	135740030	135735889	14716	102466791	Mir7034	-	338	*
peak:159	chr5	135735744	135736085	102466791	Mir7034	135712518	135740030	135735889	-24	102466791	Mir7034	-	342	*
peak:160	chr5	139695067	139695384	231830	Micall2	139640116	139745590	139736333	41107	231830	Micall2	-	318	*
peak:161	chr5	139757130	139757328	68510	Ints1	139745591	139761395	139754847	-2381	68510	Ints1	-	199	*
peak:162	chr5	142649687	142649951	74781	Wipi2	142619169	142665842	142629584	20234	74781	Wipi2	+	265	*
peak:163	chr5	145861538	145861746	13112	Cyp3a11	145842865	145944736	145879854	18211	13112	Cyp3a11	-	209	*
peak:164	chr5	147479443	147479646	72587	Pan3	147424601	147627860	147453252	26291	72587	Pan3	+	204	*
peak:165	chr5	150276001	150276315	320365	Fry	150099647	150484231	150259930	16227	320365	Fry	+	315	*
peak:166	chr5	150649169	150649378	381695	N4bp2l2	150630069	150669719	150665612	16338	381695	N4bp2l2	-	210	*
peak:167	chr6	6299262	6299638	50799	Slc25a13	6097284	6397915	6217173	-82276	50799	Slc25a13	-	377	*
peak:168	chr6	14777953	14778314	140491	Ppp1r3a	14313422	14828311	14755274	-22858	140491	Ppp1r3a	-	362	*
peak:169	chr6	28896976	28897193	192198	Lrrc4	28656048	28927183	28831747	-65336	192198	Lrrc4	-	218	*
peak:170	chr6	29539046	29539164	27056	Irf5	29517289	29544752	29529282	9822	27056	Irf5	+	119	*
peak:171	chr6	29571571	29571845	320938	Tnpo3	29544753	29651910	29560222	-11485	320938	Tnpo3	-	275	*
peak:172	chr6	35654236	35654433	14489	Mtpn	35435368	35963922	35539888	-114445	14489	Mtpn	-	198	*
peak:173	chr6	36280678	36281101	319472	9330158H04Rik	35963923	36388020	36387956	107066	319472	9330158H04Rik	-	424	*
peak:174	chr6	36596298	36596532	735279	Mir490	36405967	36616551	36421742	174672	735279	Mir490	+	235	*
peak:175	chr6	38238468	38238683	330286	D630045J12Rik	38136009	38276634	38254009	15433	330286	D630045J12Rik	-	216	*
peak:176	chr6	50368935	50369225	71720	Osbpl3	50322378	50511322	50382837	13756	71720	Osbpl3	-	291	*
peak:177	chr6	55485012	55485219	11517	Adcyap1r1	55424433	55566620	55451978	33136	11517	Adcyap1r1	+	208	*
peak:178	chr6	58922563	58922816	73998	Herc3	58907280	58965967	58907432	15256	73998	Herc3	+	254	*
peak:179	chr6	82111218	82111352	232146	Eva1a	82003789	82222051	82041628	69656	232146	Eva1a	+	135	*
peak:180	chr6	82760834	82761025	15277	Hk2	82713660	82828153	82774454	13524	15277	Hk2	-	192	*
peak:181	chr6	82863470	82863746	69652	2310069B03Rik	82828154	82910811	82881853	18244	69652	2310069B03Rik	-	277	*
peak:182	chr6	85250770	85250966	13796	Emx1	85162848	85254162	85187931	62936	13796	Emx1	+	197	*
peak:183	chr6	86293374	86293560	66488	Fam136a	86280456	86368611	86365683	-72215	66488	Fam136a	+	187	*
peak:184	chr6	86813261	86813769	11746	Anxa4	86749645	86821512	86793584	-19930	11746	Anxa4	-	509	*
peak:185	chr6	87432646	87433070	12154	Bmp10	87408965	87462660	87428994	3863	12154	Bmp10	+	425	*
peak:186	chr6	91490986	91491260	74122	Tmem43	91473588	91494819	91473751	17371	74122	Tmem43	+	275	*
peak:187	chr6	92285703	92285891	22044	Trh	92229731	92363021	92244650	-41146	22044	Trh	-	189	*
peak:188	chr6	99635948	99636116	66892	Eif4e3	99593883	99679725	99666771	30738	66892	Eif4e3	-	169	*
peak:189	chr6	115536905	115537107	381802	Tsen2	115492273	115568640	115544704	-7697	381802	Tsen2	+	203	*
peak:190	chr6	125538474	125538897	22371	Vwf	125513672	125669768	125532587	6097	22371	Vwf	+	424	*
peak:191	chr6	135032999	135033295	67755	Ddx47	134996807	135038637	135011612	21534	67755	Ddx47	+	297	*
peak:192	chr6	136461937	136462135	100502936	E330021D16Rik	136371555	136467210	136415569	-46466	100502936	E330021D16Rik	-	199	*
peak:193	chr6	137820059	137820232	232449	Dera	137744830	137899088	137754577	65567	232449	Dera	+	174	*
peak:194	chr6	143315804	143316342	52285	D6Ertd474e	143206560	143448588	143245888	70184	52285	D6Ertd474e	+	539	*
peak:195	chr6	148917707	148917973	232560	Caprin2	148863853	148920435	148896237	-21602	232560	Caprin2	-	267	*
peak:196	chr7	14452594	14452947	76971	Sult2a8	14346711	14469756	14446587	-6182	76971	Sult2a8	-	354	*
peak:197	chr7	25855216	25855465	74134	Cyp2s1	25802632	25857108	25816558	-38781	74134	Cyp2s1	-	250	*
peak:198	chr7	25869909	25870218	13088	Cyp2b10	25857109	25979576	25897658	-27594	13088	Cyp2b10	+	310	*
peak:199	chr7	25904146	25904402	13088	Cyp2b10	25857109	25979576	25897658	6615	13088	Cyp2b10	+	257	*
peak:200	chr7	28243960	28244572	386655	Eid2	28224099	28272793	28267881	-23614	386655	Eid2	+	613	*
peak:201	chr7	29354737	29354882	74206	Sipa1l3	29322937	29622787	29354297	-511	74206	Sipa1l3	-	146	*
peak:202	chr7	30924108	30924446	66438	Hamp2	30919507	30934099	30924181	-95	66438	Hamp2	-	339	*
peak:203	chr7	30925421	30925683	66438	Hamp2	30919507	30934099	30924181	-1370	66438	Hamp2	-	263	*
peak:204	chr7	34915642	34915808	18624	Pepd	34862560	35001076	34912407	3317	18624	Pepd	+	167	*
peak:205	chr7	44695320	44695561	75510	Izumo2	44689794	44726506	44708743	-13302	75510	Izumo2	+	242	*
peak:206	chr7	48997030	48997210	78286	Nav2	48920335	49543797	48963798	33321	78286	Nav2	+	181	*
peak:207	chr7	75427413	75427678	75547	Akap13	75382399	75775165	75455534	-27988	75547	Akap13	+	266	*
peak:208	chr7	77921098	77921248	18213	Ntrk3	77394443	78648029	78377822	456648	18213	Ntrk3	-	151	*
peak:209	chr7	93587069	93587447	72461	Prcp	92874743	94523248	92875253	712004	72461	Prcp	+	379	*
peak:210	chr7	95720215	95720479	23966	Tenm4	94523249	96230547	96171244	-450896	23966	Tenm4	+	265	*
peak:211	chr7	95742497	95742801	23966	Tenm4	94523249	96230547	96171244	-428594	23966	Tenm4	+	305	*
peak:212	chr7	101030775	101031148	18442	P2ry2	100984127	101060414	101012053	-18907	18442	P2ry2	-	374	*
peak:213	chr7	101046750	101047098	18442	P2ry2	100984127	101060414	101012053	-34870	18442	P2ry2	-	349	*
peak:214	chr7	101394195	101394369	69710	Arap1	101334892	101408039	101394388	-105	69710	Arap1	+	175	*
peak:215	chr7	102223837	102224239	233575	Pgap2	102210251	102243283	102223028	1009	233575	Pgap2	+	403	*
peak:216	chr7	118809808	118809990	71517	9030624J02Rik	118733119	118810060	118764508	45390	71517	9030624J02Rik	+	183	*
peak:217	chr7	118811550	118811743	66356	Knop1	118810061	118855694	118855613	43966	66356	Knop1	-	194	*
peak:218	chr7	118827953	118828158	66356	Knop1	118810061	118855694	118855613	27557	66356	Knop1	-	206	*
peak:219	chr7	127922751	127923004	76560	Prss8	127921316	127932805	127930113	7235	76560	Prss8	-	254	*
peak:220	chr7	127929973	127930250	76560	Prss8	127921316	127932805	127930113	1	76560	Prss8	-	278	*
peak:221	chr7	130990758	130991003	12945	Dmbt1	130987783	131089179	131032076	-41195	12945	Dmbt1	+	246	*
peak:222	chr7	136452673	136452883	330664	C230079O03Rik	136308870	136530009	136349415	-103362	330664	C230079O03Rik	-	211	*
peak:223	chr7	137990586	137990799	70571	Tcerg1l	137917690	138475986	138397730	407037	70571	Tcerg1l	-	214	*
peak:224	chr7	143456466	143456608	12577	Cdkn1c	143395851	143467402	143461050	4512	12577	Cdkn1c	-	143	*
peak:225	chr8	11815809	11816083	75528	Tex29	11811524	12113146	11840521	-24574	75528	Tex29	+	275	*
peak:226	chr8	18620407	18620575	244329	Mcph1	18065280	18668367	18595173	25317	244329	Mcph1	+	169	*
peak:227	chr8	18624806	18624986	244329	Mcph1	18065280	18668367	18595173	29722	244329	Mcph1	+	181	*
peak:228	chr8	18935537	18935764	319581	Xkr5	18898576	18964545	18950871	15220	319581	Xkr5	-	228	*
peak:229	chr8	22722896	22723204	16150	Ikbkb	22679826	22732152	22706583	-16466	16150	Ikbkb	-	309	*
peak:230	chr8	29762427	29762695	210801	Unc5d	28652245	29894015	29219636	-542924	210801	Unc5d	-	269	*
peak:231	chr8	44572844	44573297	14107	Fat1	44324850	45054670	44950208	-377137	14107	Fat1	+	454	*
peak:232	chr8	46036218	46036536	67620	Lrp2bp	46005227	46063652	46010602	25774	67620	Lrp2bp	+	319	*
peak:233	chr8	56540816	56541021	382010	Cep44	56517768	56550850	56550566	9647	382010	Cep44	-	206	*
peak:234	chr8	59749553	59749964	75017	4930470O06Rik	59368703	60165886	59825649	-75890	75017	4930470O06Rik	+	412	*
peak:235	chr8	66326443	66326789	72925	March1	65373789	66436402	66386301	-59684	72925	March1	+	347	*
peak:236	chr8	75976686	75976887	71831	Iqcm	75331320	76174433	75448694	528091	71831	Iqcm	+	202	*
peak:237	chr8	84880648	84881231	71846	Syce2	84870030	84883089	84872258	8680	71846	Syce2	+	584	*
peak:238	chr8	90009545	90009747	244579	Tox3	89696208	90588543	90348252	338605	244579	Tox3	-	203	*
[truncated: 254 more rows]
