# Supplementary material for: Drug-induced chromatin accessibility changes associate with sensitivity to liver tumor promotion
Source: Life Sci Alliance. 2019 Oct 15;2(5):e201900461. doi: 10.26508/lsa.201900461 (PMC6795216; doi:10.26508/lsa.201900461)
Supplement: Supplementary file 4 [file LSA-2019-00461_TableS4.xlsx]

## Sheet: RNAseq
Gene_Name	C57BL6.PB/Vh_logFC	C57BL6.PB/Vh_PValue	C57BL6.PB/Vh_FDR	B6C3F1.PB/Vh_logFC	B6C3F1.PB/Vh_PValue	B6C3F1.PB/Vh_FDR	Vh.B6C3F1/C57Bl6_logFC	Vh.B6C3F1/C57Bl6_PValue	Vh.B6C3F1/C57Bl6_FDR	PB.B6C3F1/C57Bl6_logFC	PB.B6C3F1/C57Bl6_PValue	PB.B6C3F1/C57Bl6_FDR
0610005C13Rik	-0.0519049	0.558234	0.999332	-0.175206	0.0485487	0.310546	-0.170023	0.0690519	0.254481	-0.293324	0.00047799	0.00604002
0610007P14Rik	0.0360506	0.691407	0.999332	-0.0958818	0.287251	0.699394	0.151123	0.112856	0.335281	0.0191909	0.822195	0.908583
0610009B22Rik	0.0281946	0.806763	0.999332	0.0688607	0.550461	0.865135	-0.048491	0.689727	0.857411	-0.00782495	0.942399	0.973304
0610009O20Rik	0.00143207	0.988113	0.999602	0.112381	0.238495	0.657783	0.0700798	0.487344	0.729556	0.181029	0.0446674	0.152172
0610010F05Rik	-0.113172	0.245069	0.999332	-0.168226	0.0842556	0.418942	-0.105076	0.305135	0.57633	-0.160129	0.0828679	0.229973
0610010K14Rik	-0.0366759	0.827896	0.999332	0.0816389	0.623673	0.894512	0.0372061	0.833102	0.927994	0.155521	0.324829	0.542438
0610011F06Rik	7.75165e-05	0.999312	1	-0.0900383	0.313766	0.721152	0.187811	0.0468814	0.202606	0.0976947	0.248225	0.462961
0610012G03Rik	-0.112024	0.345542	0.999332	0.012452	0.91473	0.979301	0.197679	0.109954	0.330913	0.322155	0.00377004	0.0276071
0610030E20Rik	-0.127213	0.173983	0.977985	-0.0807674	0.383682	0.776615	0.11761	0.230394	0.50074	0.164056	0.0627771	0.190792
0610031O16Rik	-0.230441	0.114351	0.878194	0.0267499	0.846687	0.962289	0.108156	0.464343	0.71069	0.365347	0.0115337	0.0605607
0610037L13Rik	0.0917827	0.437537	0.999332	0.120291	0.305436	0.713784	0.00188999	0.987869	0.994469	0.0303983	0.783555	0.887824
0610039H22Rik	-0.504889	0.138211	0.918449	-0.217368	0.544208	0.862742	-0.528363	0.139495	0.377467	-0.240843	0.480812	0.685983
0610040B10Rik	-0.231836	0.409814	0.999332	0.0916931	0.766513	0.944648	-0.930031	0.0049405	0.0474274	-0.606502	0.0335275	0.12561
0610040J01Rik	-0.0745717	0.457809	0.999332	0.169238	0.0908148	0.432957	-0.0802962	0.447282	0.697125	0.163513	0.0834013	0.231037
0610043K17Rik	0.160276	0.453737	0.999332	0.37867	0.0845418	0.418955	-0.437834	0.0577521	0.228366	-0.21944	0.275404	0.492855
1010001N08Rik	0.112541	0.642528	0.999332	0.195952	0.403572	0.791254	0.154988	0.539916	0.767162	0.238398	0.284936	0.503285
1110001J03Rik	-0.208171	0.0598994	0.725809	-0.175473	0.108504	0.468999	0.0886032	0.442867	0.693997	0.121302	0.246055	0.46059
1110002L01Rik	-0.14767	0.586169	0.999332	-0.11067	0.682527	0.916871	-0.108235	0.702138	0.863853	-0.071235	0.782118	0.886971
1110004E09Rik	-0.227192	0.0979599	0.843715	0.0598354	0.661686	0.909034	-0.14993	0.297841	0.56979	0.137097	0.290938	0.509279
1110004F10Rik	-0.0190329	0.836818	0.999332	0.133893	0.14577	0.534873	-0.0274286	0.7778	0.900997	0.125497	0.148481	0.334846
1110008F13Rik	0.172677	0.0968744	0.843513	0.123741	0.224985	0.644476	0.30628	0.00486704	0.0469825	0.257343	0.00775404	0.046092
1110008L16Rik	0.000858722	0.994238	0.999602	-0.0788132	0.506576	0.845856	-0.0414814	0.740082	0.882116	-0.121153	0.280628	0.498278
1110008P14Rik	0.0277551	0.864824	0.999332	0.0192393	0.902635	0.975164	0.377039	0.0255757	0.140196	0.368523	0.0146904	0.0708552
1110012L19Rik	0.0428596	0.754913	0.999332	0.0457143	0.742011	0.936431	-0.267539	0.0661438	0.24774	-0.264685	0.0419283	0.145623
1110019D14Rik	-0.00534502	0.97701	0.999332	-0.0853485	0.65141	0.905741	-0.285775	0.146534	0.388162	-0.365779	0.0390109	0.139194
1110020A21Rik	-0.271919	0.22012	0.999332	-0.0241318	0.914531	0.979245	-0.336602	0.149813	0.392614	-0.0888156	0.676361	0.821135
1110028F11Rik	-0.478624	0.0181463	0.415876	0.309585	0.113492	0.479205	-0.48802	0.0218609	0.126634	0.300189	0.104518	0.267338
1110032A03Rik	0.050005	0.628482	0.999332	0.214346	0.0399379	0.276948	-0.333557	0.00234763	0.0284217	-0.169216	0.0826502	0.229587
1110034G24Rik	-0.0452492	0.824087	0.999332	-0.0485085	0.807515	0.952394	0.134091	0.526388	0.757164	0.130832	0.492405	0.694757
1110037F02Rik	-0.0265236	0.764434	0.999332	-0.0294674	0.739445	0.934855	-0.14113	0.13047	0.364926	-0.144074	0.0848207	0.233661
1110038B12Rik	0.134537	0.43537	0.999332	-0.267077	0.117431	0.486594	0.188085	0.296967	0.568665	-0.213529	0.18863	0.390397
1110038F14Rik	-0.00148811	0.993539	0.999602	-0.0136882	0.940294	0.984343	-0.0393784	0.838229	0.930028	-0.0515785	0.765547	0.877969
1110051M20Rik	-0.00011354	0.999377	1	-0.179658	0.206582	0.623207	0.25265	0.0945524	0.303119	0.0731051	0.591391	0.765058
1110058D11Rik	-0.423902	0.280419	0.999332	-0.54643	0.205681	0.621699	-0.51172	0.218743	0.487015	-0.634247	0.126088	0.302603
1110059E24Rik	-0.0576589	0.597574	0.999332	-0.219207	0.0447576	0.297141	-0.042286	0.712547	0.869613	-0.203834	0.0492376	0.162045
1110059G10Rik	-0.103767	0.459738	0.999332	-0.0583243	0.67442	0.91395	0.0398015	0.786244	0.905451	0.0852445	0.519138	0.712715
1110065P20Rik	0.403127	0.104948	0.861332	0.0935207	0.679184	0.916495	0.841251	0.00131102	0.0192719	0.531645	0.0155873	0.0737445
1190002N15Rik	-0.147028	0.150618	0.94914	-0.327266	0.00339463	0.062244	0.0363412	0.728856	0.876486	-0.143897	0.138204	0.319884
1190007I07Rik	-0.115208	0.48044	0.999332	0.0637185	0.686095	0.917696	0.302889	0.0728735	0.262724	0.481815	0.00150633	0.0143387
1300002E11Rik	0.0334689	0.796445	0.999332	0.133693	0.3019	0.710864	-0.107389	0.432288	0.685618	-0.00716516	0.953128	0.977646
1300017J02Rik	0.00170678	0.98639	0.999602	0.0899426	0.369083	0.766236	0.0360452	0.732478	0.878112	0.124281	0.187642	0.389439
1500004A13Rik	-0.246753	0.413728	0.999332	-0.262905	0.366405	0.765004	0.271251	0.380003	0.642859	0.255099	0.370238	0.587482
1500011B03Rik	0.0924026	0.779076	0.999332	0.382315	0.200707	0.615635	0.595367	0.0837713	0.28413	0.885279	0.00567446	0.0368083
1500011K16Rik	0.293465	0.0384178	0.597697	0.200651	0.148641	0.538331	0.207904	0.162013	0.411473	0.11509	0.379183	0.595436
1500015A07Rik	-0.341502	0.18932	0.993661	0.296196	0.255146	0.672132	-0.383341	0.160913	0.409883	0.254356	0.301926	0.520365
1500015L24Rik	1.23396	0.00236026	0.10453	0.661223	0.0636404	0.361341	0.408782	0.303372	0.574983	-0.163951	0.589817	0.764044
1500017E21Rik	-0.435487	0.0697288	0.762989	-1.57403	1.79281e-06	0.000184088	0.0165694	0.945099	0.978341	-1.12197	7.7832e-05	0.00154489
1500026H17Rik	0.00194713	0.993259	0.999602	-0.161931	0.477371	0.834362	0.06081	0.800206	0.912134	-0.103069	0.635383	0.793484
1600002H07Rik	-0.630013	6.05361e-05	0.00571501	-0.611736	9.062e-05	0.00406529	-0.354131	0.0134461	0.0921356	-0.335853	0.0104234	0.0567736
1600002K03Rik	-0.079222	0.721363	0.999332	-0.0918446	0.672575	0.913574	0.114401	0.619761	0.817037	0.101779	0.62554	0.787363
1600012H06Rik	-0.0677803	0.482484	0.999332	-0.21479	0.026649	0.223884	-0.154479	0.128904	0.36289	-0.301488	0.00101181	0.0106416
1600014C10Rik	-0.116438	0.213954	0.999332	-0.0811559	0.385078	0.777575	0.221275	0.0250118	0.138685	0.256557	0.00371288	0.0273475
1600020E01Rik	-0.142149	0.372504	0.999332	-0.301015	0.0546122	0.332178	0.201429	0.223552	0.493373	0.042562	0.777578	0.885104
1700001C19Rik	0.20658	0.124353	0.89757	0.271131	0.0383774	0.270594	0.263026	0.0612022	0.235532	0.327577	0.00818275	0.047782
1700001D01Rik	0.0896041	0.773057	0.999332	0.473507	0.132886	0.514257	-0.362986	0.27907	0.550614	0.0209172	0.942274	0.973304
1700001K19Rik	0.566969	0.154035	0.950047	0.0407292	0.916635	0.979598	0.228238	0.592265	0.800559	-0.298002	0.4075	0.621562
1700001L05Rik	-0.311139	0.0767554	0.780476	-0.549338	0.00388585	0.0684443	-0.0822163	0.641697	0.830057	-0.320415	0.0603698	0.186038
1700003E16Rik	-0.109072	0.674919	0.999332	0.452525	0.0842901	0.418942	-0.389582	0.159902	0.408356	0.172015	0.480135	0.68562
1700007F19Rik	0.164471	0.502812	0.999332	0.400664	0.124713	0.499066	-0.553136	0.0473353	0.203642	-0.316944	0.179742	0.378717
1700007J10Rik	-0.124021	0.68917	0.999332	-0.494529	0.096711	0.446114	0.475102	0.13146	0.366268	0.104594	0.719565	0.847677
1700007L15Rik	0.0849671	0.738836	0.999332	0.268067	0.286203	0.698522	-0.0629573	0.814714	0.919222	0.120143	0.61093	0.778296
1700008J07Rik	0.0536557	0.835019	0.999332	-0.325449	0.192414	0.605229	0.320336	0.227365	0.497577	-0.0587689	0.807904	0.900846
1700010I14Rik	0.306163	0.334474	0.999332	0.360201	0.267248	0.683251	-0.278855	0.419197	0.675097	-0.224816	0.445531	0.655898
1700011H14Rik	-0.645304	0.0925644	0.829966	0.747091	0.0773813	0.400097	-1.22594	0.00633084	0.0555783	0.166458	0.659279	0.80983
1700012D01Rik	-0.517998	0.067664	0.762989	0.0420384	0.887429	0.972163	-1.06773	0.00165342	0.022211	-0.507693	0.0739745	0.212702
1700012D14Rik	0.0833636	0.774848	0.999332	0.191237	0.505265	0.845386	-0.0331297	0.914033	0.96455	0.074744	0.782286	0.887039
1700015E13Rik	0.354164	0.330319	0.999332	0.931847	0.0100611	0.125532	0.191245	0.614274	0.814293	0.768929	0.0205078	0.0891157
1700017B05Rik	0.0158433	0.919893	0.999332	-0.158021	0.323122	0.730155	-0.0779238	0.639317	0.829019	-0.251788	0.103786	0.266324
1700018L02Rik	0.472898	0.351765	0.999332	0.178396	0.706644	0.92451	0.414638	0.43195	0.685618	0.120136	0.788912	0.890908
1700020D05Rik	-0.259449	0.444948	0.999332	0.141557	0.685671	0.91736	-0.453289	0.209508	0.476099	-0.0522827	0.873169	0.93647
1700020I14Rik	0.0780073	0.386886	0.999332	-0.0656704	0.465	0.827555	0.0089883	0.924501	0.968804	-0.134689	0.112657	0.280571
1700021F05Rik	0.0895894	0.445361	0.999332	0.0421009	0.717582	0.928433	0.0483712	0.694792	0.860199	0.000882702	0.993598	0.9972
1700024P16Rik	1.1047	8.94505e-09	4.27573e-06	1.16494	2.78204e-09	1.01486e-06	0.280068	0.031827	0.160082	0.340305	0.00353632	0.0265007
1700025G04Rik	-0.203747	0.217276	0.999332	-0.202503	0.208982	0.625664	0.222149	0.193716	0.455752	0.223393	0.150919	0.338681
1700028E10Rik	-0.136887	0.55883	0.999332	0.0215623	0.927258	0.981659	-0.291366	0.245704	0.516779	-0.132916	0.551916	0.737386
1700028K03Rik	-0.0109417	0.971897	0.999332	-0.453116	0.207582	0.624189	-0.653435	0.0674396	0.25049	-1.09561	0.00257226	0.0212242
1700029I15Rik	0.0444898	0.889194	0.999332	-0.254825	0.443845	0.818765	-0.185078	0.586225	0.796223	-0.484392	0.129835	0.30781
1700029J07Rik	0.00841455	0.977097	0.999332	-0.644487	0.0257618	0.220358	0.305344	0.310248	0.581091	-0.347557	0.217166	0.427123
1700030C10Rik	0.0292515	0.933925	0.999332	-0.272399	0.616257	0.89208	-2.22929	7.64263e-05	0.00256519	-2.53094	6.4927e-06	0.000223885
1700030K09Rik	0.0791562	0.686651	0.999332	-0.224947	0.244497	0.663251	0.187806	0.358853	0.625084	-0.116297	0.528462	0.719106
1700034I23Rik	-0.00900166	0.975334	0.999332	0.106811	0.710438	0.926443	-0.0197485	0.948372	0.979389	0.0960642	0.724523	0.850532
1700034J05Rik	0.336005	0.347487	0.999332	0.144166	0.695907	0.921538	-0.373402	0.336554	0.605429	-0.565241	0.103953	0.266409
1700034P13Rik	0.0408979	0.894743	0.999332	-0.360862	0.215158	0.633033	0.509905	0.103738	0.319984	0.108145	0.706009	0.839195
1700037C18Rik	-0.0321295	0.916091	0.999332	0.191174	0.526792	0.854651	-0.142025	0.657981	0.840049	0.0812787	0.775428	0.883504
1700037H04Rik	-0.112024	0.596823	0.999332	-0.211851	0.306091	0.714833	0.170476	0.436633	0.689127	0.0706481	0.723321	0.849503
1700040L02Rik	0.19075	0.478246	0.999332	0.463542	0.0760954	0.397592	0.378434	0.181129	0.43949	0.651226	0.0124697	0.0642105
1700042O10Rik	0.180029	0.696507	0.999332	-1.00079	0.0271275	0.2266	1.38361	0.00698097	0.0595876	0.202786	0.633054	0.792304
1700045H11Rik	-0.623302	0.165811	0.968902	-1.08918	0.00622828	0.0921414	1.40649	0.00190883	0.0244775	0.940605	0.0284465	0.112279
1700047A11Rik	-0.0488995	0.862467	0.999332	0.341434	0.230982	0.651183	-0.33695	0.262679	0.533772	0.0533831	0.840469	0.919105
1700047M11Rik	0.277779	0.53534	0.999332	-0.269017	0.610014	0.889264	-0.638492	0.216912	0.484739	-1.18529	0.0167911	0.0777192
1700048M11Rik	-1.57911	0.00831235	0.254285	0.28008	0.560788	0.867138	-0.408291	0.41958	0.675361	1.4509	0.0111018	0.059054
1700048O20Rik	0.310355	0.377845	0.999332	1.44246	0.00123195	0.0296996	-1.22475	0.00671048	0.0579568	-0.0926466	0.773522	0.88228
1700049G17Rik	0.00449114	0.973782	0.999332	-0.0905781	0.511397	0.847005	-0.204104	0.157731	0.405276	-0.299174	0.0212733	0.0914674
1700052K11Rik	0.0159503	0.943738	0.999332	-0.0935858	0.673143	0.913574	0.149387	0.527475	0.758256	0.0398511	0.850762	0.924382
1700066M21Rik	-0.123356	0.17877	0.985087	-0.0160876	0.857171	0.963687	-0.00986586	0.91665	0.966061	0.0974022	0.257239	0.472659
1700067K01Rik	2.02999	1.66636e-06	0.000296142	2.22275	2.31637e-07	3.49017e-05	0.221348	0.529577	0.75978	0.414106	0.0925887	0.247339
1700083H02Rik	0.402619	0.408991	0.999332	0.0958942	0.859852	0.965111	-0.527853	0.343631	0.611164	-0.834578	0.0884025	0.240329
1700084J12Rik	-0.0788448	0.810484	0.999332	-0.429341	0.194623	0.607627	0.0138035	0.967649	0.986871	-0.336693	0.291257	0.509406
1700086O06Rik	-0.212647	0.367961	0.999332	-0.0507293	0.836234	0.960042	-0.503062	0.0459094	0.200062	-0.341145	0.137086	0.318305
1700092C10Rik	-0.147339	0.629747	0.999332	0.331362	0.262096	0.678005	0.0717996	0.819375	0.921716	0.5505	0.0604395	0.186056
1700094D03Rik	-0.017662	0.925791	0.999332	-0.163971	0.376109	0.770905	0.225672	0.251725	0.523037	0.079364	0.655234	0.806791
1700095J12Rik	-0.41659	0.207554	0.999332	-0.466284	0.119033	0.489625	0.568351	0.0771222	0.271045	0.518657	0.0928809	0.247837
1700096K18Rik	0.0546913	0.825339	0.999332	-0.126121	0.608729	0.8886	0.0288443	0.911569	0.963709	-0.151968	0.515987	0.711065
1700102P08Rik	-0.206494	0.608915	0.999332	-0.441517	0.292092	0.702095	-0.140311	0.737018	0.880661	-0.375334	0.351575	0.569671
1700108J01Rik	0.53232	0.125374	0.89757	0.835064	0.0211671	0.197966	-0.442976	0.25946	0.530046	-0.140232	0.654036	0.806175
1700109H08Rik	0.0692085	0.783566	0.999332	0.0464562	0.852698	0.963463	-0.0346531	0.896012	0.956131	-0.0574055	0.807908	0.900846
1700109K24Rik	0.261205	0.216387	0.999332	-0.113146	0.585909	0.879467	0.212081	0.337886	0.606142	-0.16227	0.409689	0.623519
1700112E06Rik	0.521414	0.279247	0.999332	-0.00336014	0.993032	0.99801	1.21136	0.0153198	0.101222	0.686585	0.0901434	0.243189
1700113A16Rik	-0.211438	0.518879	0.999332	0.102798	0.75761	0.941945	-0.341638	0.324212	0.594611	-0.0274015	0.930287	0.967538
1700119H24Rik	0.102671	0.789312	0.999332	0.600921	0.152443	0.545724	-0.643825	0.1455	0.387125	-0.145575	0.686973	0.828287
1700120E14Rik	0.462505	0.101898	0.85442	-0.239386	0.353698	0.755181	0.782872	0.0106104	0.0778618	0.0809811	0.743033	0.862039
1700123O20Rik	-0.0971647	0.35404	0.999332	0.042142	0.681574	0.916495	0.265884	0.0149889	0.0997006	0.405191	3.63547e-05	0.000859981
1810008I18Rik	-0.0600689	0.741543	0.999332	-0.0914391	0.615009	0.891684	0.0794972	0.678483	0.851434	0.0481269	0.779223	0.885758
1810009A15Rik	0.00514336	0.989909	0.999602	-0.437248	0.229988	0.650591	0.847713	0.0437259	0.194709	0.405322	0.281551	0.499214
1810010H24Rik	0.469644	0.0343812	0.570701	0.189073	0.387976	0.780889	0.115434	0.623626	0.819415	-0.165138	0.417977	0.631017
1810011H11Rik	-0.32042	0.471422	0.999332	0.242273	0.600004	0.88581	-0.628333	0.195117	0.45765	-0.06564	0.877871	0.93926
1810011O10Rik	-0.447702	0.00325573	0.129686	-0.424328	0.00408498	0.0700816	0.330803	0.0266702	0.142963	0.354177	0.0112657	0.0595548
1810012K16Rik	-0.340692	0.3833	0.999332	-0.403665	0.308215	0.716939	-0.127116	0.748395	0.887394	-0.190088	0.62038	0.784502
1810013L24Rik	0.017015	0.848202	0.999332	0.0657322	0.457664	0.824499	0.0567011	0.544115	0.770246	0.105418	0.207166	0.415592
1810014B01Rik	-0.172015	0.420325	0.999332	-0.248605	0.215338	0.633089	0.568252	0.00867659	0.0688071	0.491662	0.012973	0.0656559
1810019D21Rik	-0.063865	0.639239	0.999332	0.0233295	0.867122	0.966729	-0.569331	0.000796985	0.0136393	-0.482136	0.00132326	0.013
1810021B22Rik	-0.0114073	0.967435	0.999332	-0.122968	0.632695	0.898609	0.615979	0.0386613	0.179719	0.504419	0.0584811	0.18261
1810022K09Rik	0.0244057	0.911955	0.999332	0.144572	0.521668	0.853364	-0.368196	0.118571	0.344649	-0.24803	0.236664	0.450505
1810024B03Rik	-0.369111	0.423667	0.999332	-0.440401	0.282566	0.695849	0.67658	0.134942	0.371355	0.60529	0.161797	0.353146
1810026B05Rik	-0.0641252	0.509628	0.999332	-0.0674241	0.490075	0.841271	-0.205312	0.0454618	0.198924	-0.208611	0.0236445	0.0987623
1810026J23Rik	-0.0171963	0.848487	0.999332	-0.0302576	0.735046	0.93354	0.1082	0.252363	0.523213	0.0951383	0.261205	0.476623
1810030O07Rik	0.0809559	0.546546	0.999332	-0.0994785	0.452395	0.821707	0.16363	0.243909	0.514663	-0.0168047	0.89379	0.948822
1810032O08Rik	-0.140422	0.535798	0.999332	-0.00491043	0.982405	0.995912	0.00848418	0.971308	0.988108	0.143996	0.49972	0.699002
1810034E14Rik	0.160437	0.412954	0.999332	0.107416	0.585532	0.879186	-0.225241	0.282193	0.554308	-0.278263	0.140128	0.322346
1810037I17Rik	0.00644005	0.958781	0.999332	-0.00750973	0.95228	0.988268	-0.210971	0.109251	0.329844	-0.224921	0.0567483	0.179068
1810041H14Rik	0.108197	0.790494	0.999332	0.0436215	0.907642	0.977356	0.328984	0.427191	0.681735	0.264408	0.471183	0.677649
1810043G02Rik	-0.121931	0.55108	0.999332	-0.224504	0.25973	0.675239	0.222962	0.291295	0.562935	0.120389	0.531622	0.721494
1810043H04Rik	0.0340183	0.813017	0.999332	0.110933	0.426732	0.808628	0.291475	0.0512946	0.213463	0.368389	0.00572934	0.037075
1810044D09Rik	-0.434739	0.133343	0.909328	-0.391899	0.172706	0.577018	-0.0691283	0.815739	0.920079	-0.0262882	0.925562	0.964875
1810046K07Rik	0.425575	0.101222	0.8541	0.536743	0.0306483	0.241527	0.468041	0.0840926	0.284662	0.579208	0.0154512	0.0733507
1810053B23Rik	2.08431	0.00606847	0.207195	5.05181	4.93947e-08	9.50986e-06	-0.391678	0.683214	0.853518	2.57583	5.2863e-06	0.000194271
1810055G02Rik	0.126485	0.472747	0.999332	-0.374443	0.0368859	0.264929	0.624896	0.00240489	0.028938	0.123967	0.450239	0.660026
1810058I24Rik	-0.117486	0.257615	0.999332	-0.214791	0.0351576	0.25956	0.288279	0.00771556	0.0636626	0.190974	0.0504556	0.164762
1810064F22Rik	0.249678	0.465052	0.999332	-0.0335527	0.917553	0.97973	0.656165	0.073551	0.263999	0.372934	0.23955	0.453639
2010001A14Rik	-0.219747	0.350906	0.999332	0.0489258	0.840319	0.960463	-0.487638	0.051948	0.215277	-0.218965	0.33512	0.553621
2010003K11Rik	0.142934	0.603004	0.999332	-0.0833425	0.751317	0.939711	0.581075	0.0513568	0.213594	0.354799	0.170971	0.366193
2010016I18Rik	-0.155781	0.67922	0.999332	-0.304987	0.395224	0.786274	0.276539	0.466903	0.712799	0.127332	0.719176	0.847507
2010106C02Rik	0.13796	0.691092	0.999332	-0.0839226	0.812859	0.954028	-0.122776	0.739779	0.882116	-0.344658	0.297326	0.516094
2010107E04Rik	0.0939321	0.292619	0.999332	0.0253789	0.774539	0.944986	0.192121	0.0404093	0.184686	0.123568	0.14011	0.322346
2010107G23Rik	0.528571	0.0823027	0.802607	0.18697	0.506728	0.845856	0.431029	0.169223	0.422869	0.0894284	0.73503	0.856937
2010111I01Rik	-0.0526343	0.578709	0.999332	0.0198606	0.833224	0.960042	0.00407232	0.967388	0.986863	0.0765672	0.390963	0.605528
2010315B03Rik	-0.210794	0.0256065	0.491747	0.00467948	0.961239	0.990723	-0.620471	2.49554e-07	2.98218e-05	-0.404998	1.89086e-05	0.000509945
2010320M18Rik	-0.284926	0.131209	0.90869	-0.206414	0.27713	0.691354	-0.208278	0.292473	0.563953	-0.129765	0.473637	0.679581
2200002D01Rik	0.619609	0.000684142	0.0405281	0.700485	0.000165615	0.00665435	0.13149	0.449674	0.69881	0.212366	0.151664	0.339529
2210013O21Rik	0.0908751	0.791612	0.999332	-0.0178029	0.955468	0.989161	0.50661	0.158234	0.40618	0.397932	0.211027	0.420173
2210016F16Rik	0.0979922	0.321818	0.999332	0.181423	0.0651427	0.365936	0.00184371	0.985863	0.993386	0.0852749	0.357161	0.574855
2210016L21Rik	-0.0163537	0.913168	0.999332	0.166539	0.274617	0.689505	-0.1746	0.277392	0.548982	0.00829261	0.953137	0.977646
2210039B01Rik	0.208462	0.419193	0.999332	-0.00774396	0.975549	0.993831	0.165653	0.53988	0.767162	-0.0505532	0.832584	0.914885
2210404O09Rik	0.202815	0.348442	0.999332	0.610491	0.00767339	0.105159	-0.785243	0.00100563	0.016153	-0.377567	0.0650185	0.194999
2210408F21Rik	0.037821	0.791165	0.999332	0.200363	0.154978	0.551062	0.034279	0.819	0.921486	0.196821	0.139385	0.321189
2210408I21Rik	-0.0490796	0.748514	0.999332	0.0393447	0.796361	0.949848	-0.0770136	0.632122	0.825032	0.0114108	0.936949	0.970621
2210417A02Rik	-0.299445	0.290611	0.999332	0.0264874	0.922121	0.980625	0.101487	0.725677	0.874693	0.427419	0.106372	0.270496
2300009A05Rik	-0.145913	0.394105	0.999332	-0.276967	0.0919015	0.435501	0.490312	0.0053171	0.049936	0.359258	0.0247016	0.101697
2310001H17Rik	-0.337888	0.0537882	0.692206	-0.0767166	0.650841	0.905446	-0.425712	0.0240915	0.135401	-0.164541	0.309818	0.527863
2310007B03Rik	0.72192	0.0896868	0.824496	0.801687	0.00173891	0.0382009	2.94102	1.53278e-08	3.48318e-06	3.02079	2.27288e-10	7.16059e-08
2310009A05Rik	-0.207655	0.210973	0.999332	-0.211387	0.198958	0.613222	0.0165801	0.923694	0.968804	0.0128485	0.935014	0.969567
2310009B15Rik	-0.0666996	0.755681	0.999332	-0.0334714	0.870414	0.966922	0.332878	0.13119	0.36598	0.366107	0.0652924	0.195525
2310010J17Rik	0.0513637	0.774476	0.999332	-0.0678007	0.704856	0.923812	-0.0408614	0.828465	0.925527	-0.160026	0.344199	0.56305
2310011J03Rik	-0.180412	0.170445	0.974315	0.122433	0.347456	0.751898	-0.0588379	0.669384	0.846266	0.244007	0.0487537	0.161179
2310015A10Rik	-0.11505	0.428921	0.999332	0.0611581	0.670452	0.912499	-0.075512	0.618964	0.816766	0.100696	0.462008	0.670403
2310022A10Rik	-0.13165	0.564503	0.999332	0.111986	0.621239	0.89411	-0.128363	0.591772	0.800092	0.115274	0.592124	0.765539
2310022B05Rik	0.0975101	0.472386	0.999332	0.106495	0.431935	0.811589	-0.0896173	0.531297	0.761459	-0.0806325	0.526723	0.717797
2310030G06Rik	-0.0738216	0.516397	0.999332	0.0634694	0.573165	0.871919	0.0193055	0.871355	0.946348	0.156597	0.142877	0.32642
2310033P09Rik	-0.178936	0.331469	0.999332	-0.0218683	0.903608	0.975531	0.0805891	0.673838	0.848541	0.237657	0.169874	0.365076
2310035C23Rik	-0.0155859	0.86035	0.999332	0.0181424	0.837887	0.960042	-0.138471	0.138225	0.376289	-0.104742	0.210274	0.419218
2310036O22Rik	-0.0534615	0.580013	0.999332	-0.0986578	0.299683	0.708811	0.274856	0.00649862	0.0565144	0.22966	0.0113236	0.0597515
2310039H08Rik	-0.142252	0.170924	0.974878	-0.153241	0.133947	0.516344	0.223428	0.0392957	0.181608	0.212438	0.0298005	0.116057
2310040G24Rik	0.0285894	0.903582	0.999332	0.21091	0.356162	0.756183	0.116105	0.636582	0.827605	0.298425	0.170499	0.365867
2310057M21Rik	0.0412501	0.830546	0.999332	0.0297125	0.874623	0.967941	0.171291	0.393861	0.655821	0.159754	0.373496	0.590085
2310061I04Rik	-0.0366325	0.826143	0.999332	0.21049	0.206451	0.623085	-0.171742	0.32895	0.597785	0.075381	0.630469	0.790858
2410002F23Rik	-0.0506575	0.746681	0.999332	0.0716509	0.641557	0.901997	0.105804	0.51791	0.751496	0.228113	0.119788	0.292445
2410004B18Rik	-0.0964492	0.597544	0.999332	-0.127137	0.46994	0.83087	0.368812	0.0501857	0.210589	0.338124	0.0470525	0.157053
2410006H16Rik	-0.0655154	0.709497	0.999332	0.0166944	0.923237	0.980625	0.0511168	0.780799	0.902822	0.133327	0.419044	0.631871
2410015M20Rik	0.127353	0.154069	0.950047	0.200073	0.0246803	0.215575	0.00614547	0.947885	0.979389	0.0788654	0.346396	0.564911
2410016O06Rik	-0.0416206	0.808358	0.999332	-0.193583	0.249578	0.668712	0.227493	0.202268	0.466302	0.0755312	0.639387	0.796119
2410017I17Rik	-0.953001	0.442746	0.999332	-0.406436	0.165608	0.566526	5.8651	1.79467e-09	6.14786e-07	6.41166	8.32175e-10	2.02379e-07
2410089E03Rik	0.0291972	0.80436	0.999332	-0.120426	0.30256	0.711104	0.0935684	0.448695	0.698149	-0.0560549	0.61332	0.779699
2410131K14Rik	0.460258	0.0033069	0.131347	0.557016	0.000347833	0.0114919	-0.0499313	0.764308	0.895907	0.0468275	0.744431	0.862963
2500002B13Rik	0.0382025	0.917279	0.999332	0.0204098	0.951744	0.987876	0.502721	0.18649	0.446173	0.484928	0.155155	0.343834
2500004C02Rik	-0.209747	0.443404	0.999332	-0.263225	0.336547	0.743652	-0.0383385	0.891824	0.955048	-0.0918166	0.724649	0.850532
2510002D24Rik	-0.19241	0.13508	0.912961	-0.0114676	0.927952	0.981659	0.0594226	0.65811	0.840049	0.240365	0.0473088	0.157605
2510009E07Rik	0.146919	0.200615	0.999332	0.195274	0.0882005	0.427345	-0.0783971	0.517572	0.751423	-0.0300423	0.779714	0.886007
2510039O18Rik	0.0389694	0.719192	0.999332	-0.0913014	0.389684	0.781963	0.314282	0.00542356	0.0504235	0.184011	0.0693384	0.203983
2610001J05Rik	0.0345983	0.785364	0.999332	-0.158299	0.207425	0.623987	0.142083	0.284968	0.557399	-0.0508135	0.670679	0.817674
2610002M06Rik	-0.00731925	0.938582	0.999332	0.152246	0.108143	0.468521	-0.0730533	0.465125	0.710947	0.0865121	0.332635	0.55096
2610005L07Rik	-0.074031	0.701172	0.999332	-0.123493	0.51128	0.847005	0.214818	0.282646	0.554727	0.165356	0.360388	0.577872
2610008E11Rik	-0.0622976	0.545445	0.999332	0.106806	0.309586	0.717698	-0.535117	2.94038e-05	0.00123141	-0.366013	0.000522638	0.0064227
2610020C07Rik	-0.0281229	0.905822	0.999332	0.0502713	0.829482	0.959379	0.0527879	0.831573	0.927301	0.131182	0.55659	0.740619
2610020H08Rik	-0.0177053	0.922406	0.999332	-0.371562	0.0412927	0.282107	0.0219915	0.908054	0.961901	-0.331865	0.055805	0.176856
2610027K06Rik	-0.304477	0.487865	0.999332	-0.265657	0.510817	0.846599	0.392375	0.36861	0.632916	0.431195	0.295127	0.513694
2610035D17Rik	0.164791	0.64284	0.999332	0.595495	0.137147	0.519826	-0.834472	0.048745	0.206448	-0.403768	0.237314	0.451112
2610044O15Rik8	-0.170963	0.322658	0.999332	-0.106969	0.53474	0.858685	-0.0865608	0.632622	0.825251	-0.0225661	0.890563	0.94721
2610203C22Rik	0.0776845	0.788838	0.999332	0.370717	0.221815	0.640846	-0.483262	0.132852	0.368394	-0.19023	0.48942	0.692844
2610206C17Rik	0.10722	0.77586	0.999332	-0.813917	0.0108938	0.132001	1.28865	0.000713291	0.0126765	0.367518	0.275579	0.492886
2610301B20Rik	-0.0227407	0.878864	0.999332	-0.0942409	0.523417	0.854072	0.0654133	0.675256	0.849684	-0.00608683	0.965441	0.984691
2610305D13Rik	0.626503	0.00562729	0.198487	0.599756	0.0218898	0.202022	-1.86907	2.11292e-07	2.63868e-05	-1.89582	1.29798e-08	1.87423e-06
2610306M01Rik	0.118796	0.690562	0.999332	-0.0715929	0.797508	0.949848	0.497471	0.102439	0.317604	0.307082	0.258579	0.474179
2610307P16Rik	1.71535	0.00101521	0.0556584	1.48815	0.00226059	0.0471223	0.26001	0.614885	0.814714	0.0328041	0.927339	0.965508
2610507B11Rik	0.0420615	0.666758	0.999332	-0.0727391	0.455595	0.822447	0.0909969	0.376436	0.639479	-0.0238037	0.795899	0.895526
2610507I01Rik	-0.194488	0.0815225	0.799022	-0.114747	0.327577	0.733819	-1.02592	2.85021e-08	5.48744e-06	-0.946182	2.0692e-08	2.60757e-06
2610528J11Rik	0.180131	0.24404	0.999332	0.345209	0.0253485	0.218639	-0.131766	0.421024	0.676743	0.0333123	0.817003	0.905589
2700046G09Rik	0.13923	0.638008	0.999332	-0.263988	0.364223	0.763231	0.262425	0.39527	0.656632	-0.140793	0.611862	0.778683
2700049A03Rik	-0.0816123	0.518057	0.999332	-0.193546	0.128376	0.507797	-0.182458	0.170523	0.424455	-0.294392	0.0145073	0.0703888
2700060E02Rik	0.0773513	0.393908	0.999332	0.0854516	0.343031	0.747656	0.094157	0.323211	0.593582	0.102257	0.229516	0.442006
2700062C07Rik	-0.0989167	0.54871	0.999332	0.030386	0.854279	0.963494	-0.187198	0.281616	0.553567	-0.0578957	0.710828	0.842179
2700081O15Rik	-0.0884471	0.670982	0.999332	-0.266719	0.1941	0.607627	0.114504	0.596597	0.803149	-0.0637672	0.746494	0.864256
2700094K13Rik	-0.141434	0.423519	0.999332	-0.0392471	0.823723	0.957813	-0.10373	0.575763	0.789116	-0.00154401	0.99263	0.996656
2700097O09Rik	-0.013488	0.943112	0.999332	0.150148	0.42509	0.807204	-0.116299	0.558996	0.779245	0.0473364	0.789656	0.891406
2700099C18Rik	-0.542551	0.203242	0.999332	0.138573	0.751035	0.939711	-0.628823	0.164099	0.41404	0.052302	0.899326	0.951493
2810001G20Rik	-0.133095	0.612314	0.999332	0.0778047	0.776149	0.945188	-0.515482	0.0674563	0.25049	-0.304582	0.230063	0.442873
2810002D19Rik	-0.156996	0.499292	0.999332	-0.0625177	0.794436	0.949848	-0.43053	0.0818151	0.280376	-0.336052	0.134824	0.315272
2810004N23Rik	0.00841954	0.933978	0.999332	-0.00375566	0.970257	0.992581	0.0922263	0.386967	0.649648	0.0800511	0.401682	0.616079
2810006K23Rik	-0.17053	0.257098	0.999332	0.139304	0.35473	0.755181	-0.216317	0.172178	0.427108	0.0935167	0.51064	0.707503
2810013P06Rik	-0.00659161	0.968226	0.999332	-0.161331	0.31863	0.725262	0.45152	0.0149095	0.0993631	0.296781	0.0656124	0.196271
2810021J22Rik	0.11447	0.52263	0.999332	0.162855	0.380275	0.775429	-0.55495	0.00402352	0.0412835	-0.506564	0.00306163	0.0241395
2810025M15Rik	0.117175	0.552345	0.999332	-0.046287	0.807856	0.952394	0.350416	0.0864665	0.288958	0.186955	0.305604	0.523645
2810403A07Rik	-0.197974	0.0264945	0.503604	-0.0546634	0.537209	0.858685	0.115024	0.219329	0.487781	0.258334	0.00291948	0.0232853
2810403D21Rik	-0.081088	0.808158	0.999332	0.369072	0.289193	0.700471	-0.555518	0.125579	0.356425	-0.105357	0.740397	0.860372
2810408I11Rik	-0.436632	0.125821	0.898304	-0.52121	0.0542048	0.330354	0.349432	0.220357	0.489201	0.264853	0.330032	0.54809
2810410L24Rik	0.219082	0.442203	0.999332	-0.215357	0.464751	0.827555	-0.174745	0.565087	0.782415	-0.609183	0.0349645	0.129489
2810417H13Rik	-0.140255	0.66349	0.999332	-0.0279169	0.943379	0.985242	-1.26601	0.00141511	0.0201681	-1.15367	0.00143008	0.0137953
2810428I15Rik	0.0492801	0.679749	0.999332	-0.0432314	0.707598	0.924727	0.48779	0.000151794	0.00415023	0.395278	0.000417411	0.00548451
2810454H06Rik	-0.073175	0.802989	0.999332	0.219809	0.468647	0.830421	-0.473391	0.133466	0.369726	-0.180407	0.519335	0.712853
2810459M11Rik	-0.12816	0.155657	0.952765	-0.0117193	0.896592	0.974596	-0.0197427	0.835544	0.928894	0.0966982	0.25641	0.471776
2810474O19Rik	0.353153	0.205706	0.999332	-0.418326	0.131321	0.511877	0.527556	0.0770288	0.27094	-0.243923	0.345431	0.5642
2900005J15Rik	-0.0092048	0.967134	0.999332	0.00302996	0.989536	0.996853	-0.406663	0.088983	0.293198	-0.394429	0.0661196	0.197447
2900009J06Rik	0.053336	0.933719	0.999332	0.9779	0.0888816	0.428499	0.145272	0.825905	0.924666	1.06984	0.0550844	0.175401
2900026A02Rik	0.434337	0.00151661	0.0761712	0.557237	0.000140767	0.00579025	-0.127714	0.314891	0.585334	-0.00481396	0.965368	0.98469
2900060B14Rik	-0.343849	0.248422	0.999332	-0.133333	0.659119	0.908222	-0.295367	0.342813	0.610635	-0.0848512	0.768883	0.879322
2900076A07Rik	-0.307596	0.139827	0.92211	-0.0980178	0.622415	0.89411	0.292243	0.169619	0.423345	0.501821	0.00998365	0.0553763
2900097C17Rik	0.0516292	0.576932	0.999332	-0.044074	0.633614	0.898984	-0.0865127	0.374906	0.637896	-0.182216	0.036759	0.133811
3000002C10Rik	0.0783213	0.792168	0.999332	0.1577	0.573829	0.872578	0.301584	0.324092	0.594491	0.380963	0.158872	0.348579
3010026O09Rik	0.332444	0.0231323	0.464725	0.335611	0.0224759	0.204787	-0.176885	0.256017	0.52665	-0.173718	0.20232	0.408471
3110001I22Rik	-0.186954	0.396397	0.999332	-0.104342	0.608398	0.8886	0.819131	0.00134062	0.0194798	0.901743	0.000213263	0.00336703
3110002H16Rik	-0.113953	0.284948	0.999332	-0.160336	0.129203	0.509283	0.0727919	0.514082	0.748944	0.0264088	0.793027	0.894025
3110009E18Rik	-0.0550192	0.878356	0.999332	-0.033782	0.915495	0.979492	0.603801	0.0889265	0.293198	0.625038	0.0514911	0.167277
3110021N24Rik	0.0074773	0.972066	0.999332	-0.0984339	0.640258	0.901773	0.0709644	0.75023	0.888533	-0.0349467	0.861836	0.930217
3110035E14Rik	0.0613212	0.888227	0.999332	0.690498	0.152977	0.546539	-0.796512	0.116477	0.341138	-0.167335	0.685384	0.82713
3110039I08Rik	0.0303339	0.909896	0.999332	0.0628321	0.819353	0.956532	-0.330336	0.25655	0.527034	-0.297838	0.252332	0.467248
3110040N11Rik	0.0191898	0.892136	0.999332	0.274395	0.0521777	0.323329	-0.166464	0.265297	0.53679	0.0887413	0.50321	0.701937
3110043O21Rik	-0.046805	0.677121	0.999332	-0.343071	0.00213691	0.0450866	0.110673	0.346715	0.613971	-0.185593	0.0816379	0.227745
3110045C21Rik	0.359595	0.250803	0.999332	-0.0537183	0.859444	0.964978	0.179072	0.581783	0.793095	-0.234242	0.416119	0.629172
3110052M02Rik	-0.115405	0.341708	0.999332	-0.0554304	0.648446	0.904301	-0.15095	0.237271	0.507179	-0.0909764	0.42923	0.641508
3110056K07Rik	-0.00597627	0.972852	0.999332	-0.219271	0.211342	0.628297	-0.0070961	0.969274	0.987235	-0.22039	0.186036	0.387554
3110062M04Rik	-0.217173	0.286151	0.999332	0.0205788	0.919592	0.980238	-0.214088	0.316719	0.58679	0.0236637	0.90262	0.952941
3110082I17Rik	-0.424587	0.122494	0.896721	-0.0578213	0.826297	0.958561	-0.171372	0.536177	0.764554	0.195394	0.445577	0.655898
3200001D21Rik	-0.381487	0.221165	0.999332	-0.109582	0.71261	0.927153	-0.0171622	0.956126	0.98191	0.254743	0.385398	0.601198
3300002I08Rik	-0.25376	0.459877	0.999332	0.472327	0.179129	0.586188	-0.561036	0.128049	0.361301	0.16505	0.611469	0.77856
3632454L22Rik	0.0883525	0.816719	0.999332	0.257306	0.536425	0.858685	-0.658318	0.13137	0.366262	-0.489365	0.194947	0.398871
3830406C13Rik	-0.120684	0.324509	0.999332	-0.0334234	0.786439	0.947737	-0.244613	0.0585252	0.229823	-0.157352	0.17648	0.37397
4430402I18Rik	0.14194	0.552269	0.999332	-0.316435	0.171465	0.575073	0.370889	0.132816	0.368367	-0.0874862	0.694962	0.832758
4632404H12Rik	-0.0088727	0.967483	0.999332	-0.0722865	0.733321	0.93354	0.181192	0.422707	0.678191	0.117779	0.562398	0.744458
4632415L05Rik	-0.157367	0.237657	0.999332	0.159122	0.230644	0.65076	-0.148663	0.288511	0.560523	0.167827	0.181291	0.380881
4632427E13Rik	0.0510021	0.76158	0.999332	-0.0137369	0.935618	0.983568	-0.232195	0.192505	0.454366	-0.296934	0.0626962	0.190675
4632428C04Rik	0.156835	0.635769	0.999332	-0.0390929	0.90063	0.975087	0.343771	0.312689	0.583693	0.147843	0.625242	0.787254
4732416N19Rik	-0.124023	0.782476	0.999332	-0.017631	0.970892	0.992581	-0.504307	0.305702	0.576707	-0.397915	0.373556	0.590111
4732471J01Rik	-0.169333	0.469363	0.999332	-0.151436	0.510047	0.846155	0.0543622	0.821724	0.922552	0.0722591	0.742683	0.861729
4732491K20Rik	0.434906	0.157224	0.955916	0.34635	0.283372	0.696595	-0.506199	0.13883	0.376902	-0.594755	0.046222	0.155351
4831440E17Rik	-0.111133	0.558789	0.999332	-0.023711	0.899394	0.974956	0.0247718	0.900644	0.957906	0.112194	0.530541	0.721086
4833411C07Rik	-0.524893	0.0406231	0.610756	-0.121693	0.605832	0.887813	0.0730539	0.768863	0.897273	0.476253	0.0489384	0.16152
4833417C18Rik	0.323723	0.452739	0.999332	0.712161	0.134122	0.516811	-0.697839	0.162726	0.412092	-0.309402	0.441751	0.652649
4833418N02Rik	0.109272	0.588701	0.999332	-0.24252	0.215483	0.633091	0.382322	0.0676116	0.250932	0.0305296	0.871255	0.935358
4833420G17Rik	-0.163234	0.11415	0.878194	-0.028897	0.786597	0.947745	-0.760575	1.34839e-07	1.79725e-05	-0.626238	4.92146e-07	2.90303e-05
4833422C13Rik	-0.0545437	0.843196	0.999332	-0.108712	0.704739	0.923812	-0.389791	0.195535	0.458243	-0.443959	0.108289	0.274173
4833439L19Rik	-0.0236009	0.791179	0.999332	-0.172416	0.0513331	0.320875	0.211696	0.0237396	0.134263	0.0628815	0.453798	0.663349
4921507P07Rik	-0.131361	0.575692	0.999332	0.428929	0.0752827	0.395348	-0.530778	0.0385571	0.179355	0.0295121	0.894278	0.948976
4921511C10Rik	-0.11778	0.610569	0.999332	0.111641	0.601149	0.885874	0.560853	0.0165234	0.106213	0.790274	0.000317095	0.00452926
4921518K17Rik	0.0473038	0.914392	0.999332	0.17473	0.684557	0.917119	0.00130378	0.997733	0.998958	0.12873	0.752054	0.868314
4921524J17Rik	-0.0319854	0.836985	0.999332	-0.139031	0.368795	0.766236	0.00496528	0.975698	0.989457	-0.102081	0.487267	0.69128
4921531C22Rik	0.0484007	0.855678	0.999332	0.149759	0.573239	0.871919	-0.140366	0.617978	0.81639	-0.0390071	0.875731	0.938126
4930402H24Rik	-0.0225927	0.828352	0.999332	-0.140483	0.187125	0.596853	-0.0634971	0.564478	0.782284	-0.181387	0.0770604	0.218359
4930404H11Rik	-0.107237	0.678311	0.999332	0.124305	0.670624	0.912544	-1.14319	0.00030055	0.00676335	-0.911651	0.000893537	0.00969946
4930404I05Rik	0.207919	0.474151	0.999332	-0.22144	0.420551	0.804671	0.501974	0.091813	0.298548	0.0726153	0.785556	0.888877
4930404N11Rik	0.0721701	0.770365	0.999332	-0.171286	0.478136	0.834751	0.198163	0.440131	0.691342	-0.0452927	0.844896	0.920751
4930405J17Rik	0.0293137	0.907604	0.999332	-0.0210624	0.931832	0.982285	0.134933	0.607384	0.810119	0.0845573	0.719315	0.847599
4930405O22Rik	-0.318979	0.0966026	0.842949	-0.228079	0.217843	0.635736	0.109433	0.568992	0.783876	0.200333	0.261211	0.476623
4930412C18Rik	0.0523912	0.761654	0.999332	0.19714	0.310733	0.719565	-1.40962	5.14536e-07	4.95313e-05	-1.26487	4.24136e-07	2.53421e-05
4930413G21Rik	-0.181511	0.496584	0.999332	0.0603211	0.807986	0.952394	0.387223	0.151708	0.395741	0.629055	0.0138122	0.0683802
4930414N06Rik	-0.472729	0.195637	0.999332	-0.0756485	0.822563	0.957421	0.161669	0.654285	0.837771	0.558749	0.101641	0.262864
4930429F24Rik	-0.230489	0.518375	0.999332	-0.0921098	0.784212	0.947072	0.148531	0.679529	0.852019	0.28691	0.39188	0.606462
4930430F08Rik	0.0287378	0.867319	0.999332	-0.115312	0.504352	0.845386	-0.103435	0.568305	0.783406	-0.247485	0.12919	0.307185
4930442L01Rik	-0.00613523	0.981912	0.999332	0.876404	0.00418649	0.0712063	-0.491669	0.103712	0.319978	0.390871	0.129457	0.307441
4930443O20Rik	0.136959	0.750283	0.999332	-0.0856152	0.824369	0.957813	0.556095	0.205358	0.470526	0.333521	0.389434	0.604382
4930447A16Rik	-0.54913	0.298228	0.999332	-0.0675303	0.886003	0.97163	0.163532	0.746766	0.886091	0.645132	0.193559	0.396734
4930451G09Rik	0.152355	0.644735	0.999332	-0.0408511	0.902542	0.975139	-0.0793714	0.820776	0.9219	-0.272577	0.382765	0.598522
4930452B06Rik	-0.601862	0.062005	0.736515	0.565428	0.0578398	0.343373	-0.00647378	0.983345	0.992371	1.16082	0.000499106	0.00623496
4930453N24Rik	0.0364992	0.708846	0.999332	-0.0166562	0.86409	0.966044	0.0117841	0.908706	0.962224	-0.0413713	0.652843	0.805206
4930455C13Rik	-0.00127371	0.996487	0.999963	0.227878	0.435603	0.813821	-0.235868	0.444806	0.694657	-0.00671611	0.980356	0.990645
4930459C07Rik	-0.0436129	0.939237	0.999332	-0.527127	0.298613	0.707463	0.914614	0.109599	0.330274	0.4311	0.409104	0.622981
4930473A02Rik	-0.219559	0.532917	0.999332	-0.191324	0.559631	0.867111	0.306932	0.38326	0.645787	0.335167	0.306458	0.524689
4930478L05Rik	-0.521342	0.0702447	0.764115	-0.232056	0.390991	0.783445	0.0848227	0.765624	0.896754	0.374108	0.164863	0.35753
4930480G23Rik	0.336555	0.156811	0.955375	0.0436746	0.857183	0.963687	-0.48719	0.0639914	0.242628	-0.78007	0.002042	0.0178467
4930480K15Rik	-0.443947	0.312933	0.999332	-0.804224	0.0720034	0.386865	0.159458	0.710849	0.869018	-0.200819	0.645436	0.800128
4930480K23Rik	0.232816	0.192727	0.995871	-0.0908015	0.615683	0.891684	-0.136555	0.471537	0.717187	-0.460172	0.0065614	0.0408967
4930481A15Rik	-0.144523	0.528163	0.999332	0.229126	0.382234	0.776133	-1.55489	7.07381e-06	0.000399469	-1.18125	4.76385e-05	0.00105828
4930483K19Rik	-0.220754	0.469995	0.999332	-0.00766734	0.978243	0.994491	0.407632	0.183521	0.442172	0.620719	0.0266561	0.107135
4930487H11Rik	-0.394197	0.3373	0.999332	-0.97599	0.0177412	0.178209	0.538553	0.179932	0.438061	-0.0432403	0.913475	0.95855
4930502E09Rik	0.59517	0.202379	0.999332	-0.468921	0.289282	0.700564	0.634008	0.190008	0.451009	-0.430082	0.310758	0.528862
4930503L19Rik	0.0731522	0.693551	0.999332	0.139019	0.470243	0.83087	-0.545689	0.00635175	0.0557266	-0.479822	0.00689544	0.0423691
4930506C21Rik	-0.048701	0.830494	0.999332	-0.12622	0.588544	0.880638	-0.27131	0.268075	0.539576	-0.348829	0.121929	0.295693
4930509E16Rik	0.0980173	0.819081	0.999332	0.0651884	0.889902	0.972163	-0.566134	0.241933	0.512247	-0.598963	0.165529	0.358518
4930511A08Rik	0.137852	0.585254	0.999332	0.631451	0.00904179	0.117036	0.0837459	0.75167	0.889276	0.577345	0.0112181	0.0593986
4930512B01Rik	0.102406	0.68708	0.999332	-0.296642	0.252825	0.671438	0.0183151	0.945202	0.978375	-0.380733	0.126985	0.303547
4930513N10Rik	0.0192215	0.945343	0.999332	-0.0441419	0.877091	0.968751	-0.213793	0.475294	0.720484	-0.277157	0.306951	0.525109
4930515G01Rik	-0.107884	0.787821	0.999332	-0.260994	0.482847	0.836855	0.383105	0.342271	0.609997	0.229995	0.536604	0.725274
4930519G04Rik	2.29996	0.00419189	0.160964	1.75234	0.0420406	0.285111	-0.420457	0.679209	0.85193	-0.968076	0.0948467	0.250609
4930523C07Rik	-0.0195738	0.89117	0.999332	-0.202527	0.180649	0.58866	-0.483825	0.0045616	0.0449568	-0.666778	9.93177e-05	0.0018655
4930525G20Rik	0.289501	0.343495	0.999332	-0.368599	0.233104	0.653538	0.14389	0.6514	0.836584	-0.51421	0.0850703	0.234116
4930526I15Rik	0.127529	0.650939	0.999332	-0.00134436	0.996058	0.998894	0.179724	0.539923	0.767162	0.0508503	0.845508	0.92112
4930527F14Rik	0.635686	0.25642	0.999332	-0.186098	0.79752	0.949848	-0.93957	0.174231	0.42952	-1.76135	0.00636775	0.0399063
4930533B01Rik	0.231323	0.644446	0.999332	0.166874	0.72849	0.93143	0.150495	0.773558	0.899367	0.0860455	0.849942	0.923998
4930539J05Rik	0.386923	0.233101	0.999332	0.147629	0.615607	0.891684	0.665415	0.0529207	0.217359	0.426121	0.142856	0.32642
4930545L23Rik	-0.0644527	0.822867	0.999332	-0.0191995	0.945188	0.985869	0.173728	0.561613	0.780782	0.218981	0.418622	0.631302
4930549C15Rik	0.405937	0.433645	0.999332	0.492311	0.408177	0.794685	-0.812182	0.188677	0.449557	-0.725809	0.153717	0.341861
4930549G23Rik	-0.114102	0.763879	0.999332	-0.47252	0.159163	0.557714	0.755947	0.0398058	0.183196	0.397529	0.251965	0.466775
4930556M19Rik	0.0259339	0.861567	0.999332	-0.190312	0.19972	0.614652	0.0059034	0.969839	0.987235	-0.210343	0.135167	0.315542
4930556N13Rik	-0.153544	0.440472	0.999332	-0.245493	0.204751	0.620516	0.248003	0.227145	0.497574	0.156055	0.404992	0.618896
4930557K07Rik	-0.161913	0.586981	0.999332	-0.404499	0.187893	0.598474	-0.141808	0.648897	0.835157	-0.384394	0.190768	0.393271
4930562C15Rik	-0.499622	0.230777	0.999332	-0.564509	0.109403	0.470519	0.954438	0.018907	0.115866	0.889552	0.0251592	0.102919
4930563E18Rik	-0.32816	0.543283	0.999332	0.0901543	0.852041	0.963463	0.193194	0.715469	0.871014	0.611508	0.220221	0.430808
4930565N06Rik	-0.068499	0.628993	0.999332	-0.178085	0.197971	0.611741	0.292388	0.0469516	0.202692	0.182802	0.168989	0.363973
4930577N17Rik	-0.135572	0.616359	0.999332	0.280446	0.27744	0.691711	0.102335	0.713769	0.870051	0.518353	0.0371381	0.134852
4930579G18Rik	0.053876	0.806917	0.999332	0.168667	0.4374	0.814404	-0.00591163	0.979615	0.990765	0.108879	0.595749	0.7682
4930579G24Rik	-0.448158	0.129474	0.906904	-0.629026	0.0300595	0.238925	0.127119	0.670511	0.846814	-0.0537492	0.851975	0.924978
4930581F22Rik	-0.350004	0.060949	0.732901	-0.463877	0.0149958	0.160025	0.150245	0.420463	0.676155	0.0363723	0.830503	0.913975
4930592I03Rik	0.0962508	0.76213	0.999332	-0.191294	0.532906	0.857873	0.265253	0.418418	0.674825	-0.0222919	0.939977	0.97253
4930594C11Rik	0.166353	0.674285	0.999332	-0.455314	0.251352	0.670533	0.175352	0.66934	0.846266	-0.446315	0.242274	0.456925
4930595D18Rik	-0.0564644	0.876403	0.999332	0.781367	0.0575463	0.342658	-1.11821	0.0089515	0.0699907	-0.280378	0.424161	0.637023
4930596I21Rik	0.170665	0.552307	0.999332	0.0943296	0.733379	0.93354	0.206841	0.489212	0.730444	0.130506	0.620643	0.784762
4930599N23Rik	-0.119782	0.744263	0.999332	-0.656041	0.0567258	0.339522	0.524761	0.14882	0.391721	-0.0114977	0.973541	0.987436
4931402G19Rik	0.018315	0.96104	0.999332	0.0391626	0.910603	0.978131	0.281079	0.464479	0.710725	0.301926	0.380497	0.596747
4931403E22Rik	-0.135107	0.612936	0.999332	-0.15043	0.570965	0.870331	-0.0448968	0.871799	0.946457	-0.0602205	0.812603	0.903009
4931403G20Rik	0.216341	0.338735	0.999332	-0.000452748	0.998343	0.99971	0.174258	0.459522	0.706902	-0.042535	0.837569	0.917454
4931406C07Rik	1.11188	1.99561e-10	1.38315e-07	1.29016	1.69416e-11	1.31214e-08	-0.258747	0.0136309	0.0929882	-0.0804719	0.364026	0.581284
4931406H21Rik	-0.0777979	0.607414	0.999332	-0.014424	0.924483	0.980625	-0.262045	0.112214	0.334373	-0.198672	0.176208	0.373841
4931406P16Rik	0.097785	0.320082	0.999332	-0.147493	0.130146	0.510493	0.16414	0.111514	0.332861	-0.0811388	0.379957	0.59608
4931408D14Rik	-0.17439	0.410837	0.999332	0.258968	0.228419	0.649239	-0.300337	0.186208	0.445883	0.133022	0.504867	0.703152
4931414P19Rik	-0.0624166	0.76004	0.999332	0.272998	0.189805	0.601388	-0.426609	0.0505207	0.211449	-0.0911938	0.637483	0.794818
4931428F04Rik	-0.0140899	0.965582	0.999332	-0.394055	0.232379	0.6531	0.120123	0.722645	0.873349	-0.259843	0.408828	0.62263
4931431C16Rik	-0.00577914	0.990416	0.999602	0.0138806	0.975542	0.993831	0.145419	0.768114	0.897043	0.165079	0.708935	0.841089
4932416H05Rik	-0.149655	0.629099	0.999332	-0.198475	0.544126	0.862711	-0.431054	0.201038	0.465396	-0.479873	0.126327	0.302721
4932438A13Rik	-0.0142553	0.883852	0.999332	-0.172834	0.0762117	0.397592	-0.196164	0.0566641	0.225743	-0.354744	0.000118943	0.00214687
4932438H23Rik	0.050462	0.894372	0.999332	0.109431	0.762697	0.943413	0.148144	0.705967	0.866052	0.207113	0.553774	0.738745
4933400F21Rik	-0.0140336	0.949645	0.999332	0.500959	0.0233442	0.209178	-0.229564	0.329511	0.598648	0.285428	0.166123	0.359475
4933401H06Rik	-0.0743983	0.83835	0.999332	0.044799	0.905278	0.976193	-0.333915	0.390831	0.653364	-0.214718	0.540547	0.728657
4933402D24Rik	-0.0706687	0.857567	0.999332	-1.02761	0.0218573	0.20199	-0.242051	0.561366	0.780782	-1.199	0.00491051	0.0331078
4933404O12Rik	0.177999	0.360784	0.999332	0.221533	0.247413	0.666337	0.0715586	0.726676	0.875208	0.115092	0.523273	0.715769
4933406I18Rik	0.55946	0.0229437	0.463718	0.635988	0.0066663	0.0966613	0.285238	0.272243	0.543546	0.361766	0.0965941	0.253711
4933407G14Rik	0.683239	0.132492	0.908874	0.039791	0.937967	0.984254	-0.476409	0.361754	0.627692	-1.11986	0.016188	0.0756059
4933407K13Rik	0.0657649	0.791476	0.999332	0.0624977	0.797918	0.949848	0.0544211	0.83434	0.928518	0.0511538	0.825234	0.910119
4933408B17Rik	0.460255	0.203978	0.999332	-0.0293198	0.930035	0.9821	0.578625	0.120643	0.347693	0.0890496	0.78177	0.886929
4933411K16Rik	-0.160298	0.191236	0.995836	0.242289	0.0556296	0.335347	-0.316002	0.0204283	0.122055	0.0865844	0.454806	0.664198
4933412E12Rik	0.103449	0.851444	0.999332	0.0205116	0.971402	0.992581	-0.272185	0.648266	0.834844	-0.355123	0.504693	0.703142
4933416M06Rik	0.370656	0.306672	0.999332	-0.960307	0.00695098	0.0982206	1.00216	0.00857182	0.0683281	-0.328802	0.328881	0.547106
4933417D19Rik	-0.0810992	0.814697	0.999332	-0.167164	0.625039	0.895327	0.0201966	0.955007	0.981821	-0.0658684	0.840851	0.919161
4933421O10Rik	-0.327119	0.0490497	0.659795	0.168279	0.308437	0.717014	-0.212671	0.221857	0.491197	0.282727	0.0718688	0.20861
4933427D14Rik	-0.0874315	0.605406	0.999332	0.0353545	0.835512	0.960042	-0.226931	0.204058	0.46894	-0.104145	0.516264	0.711303
4933428G20Rik	-0.135679	0.734607	0.999332	0.182802	0.672953	0.913574	-0.69692	0.123386	0.353165	-0.378439	0.339615	0.557895
4933431E20Rik	0.304667	0.150954	0.94914	0.353596	0.101421	0.45527	-0.295969	0.194598	0.456819	-0.247039	0.212244	0.421267
4933431G14Rik	-0.113613	0.64585	0.999332	0.0390998	0.867573	0.966729	0.550442	0.0400847	0.183777	0.703156	0.00549707	0.036057
4933433G15Rik	-0.101431	0.811686	0.999332	0.43023	0.344515	0.749712	-0.627856	0.189099	0.449853	-0.096195	0.812774	0.903009
4933433G19Rik	-0.138456	0.648685	0.999332	0.0649926	0.842606	0.961246	-0.682116	0.0415154	0.188129	-0.478667	0.109296	0.276068
4933434E20Rik	-0.00351991	0.970915	0.999332	0.0676356	0.481819	0.836054	-0.0263061	0.795576	0.909158	0.0448494	0.621336	0.785318
4933439C10Rik	0.135596	0.56709	0.999332	0.0314216	0.899462	0.974956	-0.483947	0.059196	0.231186	-0.588122	0.00996289	0.0553144
4933440J02Rik	-0.0312938	0.974897	0.999332	-0.750769	0.404052	0.791507	0.856502	0.379623	0.642688	0.137026	0.881361	0.94125
5031414D18Rik	-0.521971	0.196327	0.999332	-0.344969	0.400434	0.789804	-0.360267	0.38295	0.645655	-0.183264	0.642583	0.798877
5031425E22Rik	0.0226516	0.823837	0.999332	-0.0442584	0.662447	0.909034	-0.0102218	0.923884	0.968804	-0.0771318	0.421096	0.634
5031426D15Rik	-0.0541533	0.875981	0.999332	0.941042	0.0142808	0.155099	-0.627289	0.110938	0.332086	0.367907	0.25558	0.470622
5031439G07Rik	0.0806651	0.380002	0.999332	-0.295486	0.00118482	0.0289191	0.20641	0.0321781	0.161093	-0.169741	0.0499538	0.163586
5033403F01Rik	0.763172	0.0977576	0.843715	0.140701	0.766374	0.944573	-0.11594	0.818055	0.921336	-0.738411	0.0845946	0.233224
5033403H07Rik	-0.258741	0.0160818	0.38502	-0.142858	0.177671	0.583512	0.120134	0.283728	0.555985	0.236017	0.0200735	0.0877786
5033406O09Rik	0.347638	0.0559534	0.705114	0.461563	0.0257842	0.220358	-1.51166	6.77781e-09	1.91743e-06	-1.39773	2.16413e-09	4.76176e-07
5330417C22Rik	0.227954	0.548087	0.999332	-0.157295	0.621771	0.89411	1.3355	0.0015658	0.0215901	0.950249	0.00804729	0.0472118
5430402O13Rik	-0.0470253	0.870766	0.999332	0.527158	0.0815839	0.411242	-0.370788	0.238501	0.508503	0.203396	0.452803	0.662385
5430405H02Rik	-0.122341	0.67078	0.999332	-0.350391	0.210993	0.628297	0.204559	0.488365	0.730281	-0.0234912	0.931408	0.968018
5430416N02Rik	-0.422527	0.0420461	0.61769	-0.384434	0.0481971	0.309189	0.565105	0.00925856	0.0713805	0.603199	0.00355858	0.0265925
5430427O19Rik	-0.0200035	0.97583	0.999332	-1.14568	0.101075	0.454164	0.337351	0.615798	0.815222	-0.788323	0.246077	0.46059
5530601H04Rik	-0.0256691	0.900173	0.999332	-0.0702437	0.728287	0.93143	0.0438955	0.837365	0.929645	-0.000679185	0.99719	0.998703
5730405O15Rik	0.122601	0.553544	0.999332	0.0396439	0.843341	0.961246	0.248186	0.248879	0.520434	0.165229	0.388113	0.603185
5730408K05Rik	0.0284423	0.933133	0.999332	-0.346989	0.263982	0.679815	0.617766	0.0678002	0.251497	0.242335	0.435295	0.647014
5730409E04Rik	0.0670897	0.69404	0.999332	0.169243	0.322914	0.730058	-0.183969	0.30828	0.579368	-0.0818159	0.609815	0.777402
5730435O14Rik	-0.044073	0.907868	0.999332	-0.013815	0.971251	0.992581	-0.151722	0.705558	0.865909	-0.121464	0.737905	0.8587
5730455P16Rik	-0.0319862	0.745135	0.999332	0.0497169	0.613919	0.89114	-0.156606	0.131257	0.36602	-0.0749026	0.41999	0.632678
5730480H06Rik	0.430851	0.068363	0.762989	-0.149295	0.524101	0.854072	0.203557	0.414441	0.671881	-0.376589	0.0871418	0.238022
5730507C01Rik	0.087782	0.839579	0.999332	0.68116	0.231864	0.652348	-1.76328	0.00346561	0.0373064	-1.1699	0.0153132	0.0728706
5730508B09Rik	0.140388	0.486499	0.999332	-0.258392	0.21085	0.628297	-0.182922	0.393295	0.655488	-0.581702	0.0033779	0.0257277
5730522E02Rik	0.177343	0.593123	0.999332	0.0882871	0.762603	0.943413	0.77767	0.0187945	0.11533	0.688613	0.0179912	0.0815279
5830417I10Rik	-0.140875	0.282316	0.999332	-0.0871585	0.506794	0.845856	-0.150117	0.276007	0.547521	-0.0964008	0.438469	0.649642
5830444B04Rik	-0.144355	0.781743	0.999332	2.24245	0.0397771	0.276678	-4.21676	8.87549e-05	0.00282184	-1.82996	0.00539161	0.0355898
5830454E08Rik	-0.399551	0.267466	0.999332	0.623678	0.0924449	0.43678	-0.590613	0.129164	0.363376	0.432616	0.202981	0.409508
5830473C10Rik	-0.0354884	0.795359	0.999332	-0.0373924	0.7833	0.947072	0.198149	0.178215	0.436006	0.196245	0.138597	0.320204
5930430L01Rik	-0.0235495	0.889583	0.999332	0.437884	0.0139323	0.153277	0.195231	0.275874	0.547521	0.656665	0.00041461	0.00545804
6030443J06Rik	0.0231941	0.907015	0.999332	-0.254715	0.201255	0.615888	-0.0240147	0.908368	0.962161	-0.301924	0.110283	0.277248
6030458C11Rik	-0.111504	0.25278	0.999332	-0.11421	0.235887	0.655621	0.1748	0.0866525	0.289324	0.172093	0.0608244	0.186826
6230400D17Rik	-0.00839326	0.978915	0.999332	0.298889	0.346498	0.751154	-0.256786	0.445774	0.695399	0.0504965	0.864436	0.931774
6330407A03Rik	-0.0564487	0.805688	0.999332	-0.153059	0.507664	0.845856	-0.119628	0.61988	0.817037	-0.216238	0.323661	0.541532
6330408A02Rik	0.247077	0.312866	0.999332	0.0942676	0.700341	0.923333	-0.0619418	0.811457	0.917797	-0.214751	0.347388	0.56561
6330409D20Rik	0.205234	0.657761	0.999332	0.0680311	0.892519	0.97287	-0.451097	0.384531	0.647204	-0.5883	0.200171	0.405314
6330415G19Rik	0.0262381	0.933456	0.999332	0.426058	0.1614	0.560594	-0.0456452	0.889767	0.953815	0.354175	0.217056	0.427073
6330416G13Rik	-0.206691	0.198277	0.999332	0.244068	0.132672	0.514023	-0.286775	0.0955295	0.304421	0.163984	0.276637	0.493914
6330418K02Rik	0.0183161	0.97308	0.999332	-0.325551	0.534244	0.858685	0.23249	0.673444	0.848422	-0.111377	0.827367	0.911755
6330549D23Rik	-0.119459	0.592687	0.999332	-0.190706	0.408115	0.794675	-0.372118	0.116788	0.34183	-0.443365	0.0406569	0.142933
6430548M08Rik	-0.0596945	0.65263	0.999332	-0.217005	0.0943929	0.440564	0.285304	0.0384637	0.179192	0.127994	0.30396	0.522379
6430550D23Rik	-0.0600818	0.790772	0.999332	0.00955939	0.966452	0.991559	-0.169184	0.478274	0.722598	-0.0995431	0.64271	0.798964
6430562O15Rik	-0.203086	0.567041	0.999332	0.240003	0.468624	0.830421	0.0938232	0.794745	0.908449	0.536912	0.0973396	0.254889
6430571L13Rik	-0.0101721	0.975701	0.999332	-0.44018	0.2382	0.657232	-0.59777	0.110684	0.331765	-1.02778	0.00598414	0.0382444
6430573F11Rik	-0.234647	0.238009	0.999332	-0.936943	0.000218724	0.00824229	-0.619552	0.00713595	0.060453	-1.32185	1.73743e-06	8.06483e-05
6530402F18Rik	-0.0117565	0.957984	0.999332	-0.0647192	0.761616	0.94331	0.354452	0.122515	0.351399	0.301489	0.144183	0.328457
6720489N17Rik	0.325578	0.435447	0.999332	0.316163	0.494346	0.842411	-0.636989	0.186834	0.446828	-0.646404	0.116918	0.287411
6820431F20Rik	0.096713	0.623621	0.999332	0.0323052	0.871236	0.967	-0.206432	0.323591	0.594066	-0.27084	0.146465	0.33191
8030462N17Rik	0.0147463	0.890256	0.999332	-0.0766544	0.468174	0.830199	0.136274	0.223328	0.493115	0.0448734	0.654866	0.806743
8430408G22Rik	0.112804	0.810651	0.999332	0.717009	0.152474	0.545724	-0.942673	0.0761401	0.269092	-0.338469	0.44978	0.659562
8430429K09Rik	-0.0145898	0.965338	0.999332	0.771575	0.0408687	0.281013	-0.781199	0.0481553	0.20533	0.00496538	0.987421	0.994091
8430431K14Rik	-0.118779	0.691272	0.999332	-0.141363	0.631163	0.898181	0.0280884	0.927652	0.969777	0.00550493	0.984394	0.99259
9030025P20Rik	-0.189383	0.484237	0.999332	-0.0158085	0.949686	0.987247	0.452771	0.0968257	0.306718	0.626345	0.0115562	0.0606559
9030617O03Rik	0.0660765	0.492225	0.999332	0.134622	0.173043	0.577645	-0.33342	0.0034339	0.0370434	-0.264874	0.00777966	0.0461848
9030619P08Rik	0.924649	0.000222797	0.0160021	0.900316	0.000391558	0.0126227	-0.47566	0.0462782	0.2011	-0.499993	0.0145761	0.070525
9030624J02Rik	0.0389151	0.680599	0.999332	0.0073737	0.937576	0.984043	0.00132903	0.989334	0.995063	-0.0302124	0.734073	0.856319
9130008F23Rik	-0.576339	0.239469	0.999332	-0.195239	0.767022	0.944704	-1.67172	0.00761878	0.0631218	-1.29062	0.0290902	0.114202
9130011E15Rik	-0.121662	0.350105	0.999332	-0.0342801	0.792467	0.94955	-0.142321	0.298717	0.570439	-0.0549385	0.656057	0.807303
9130019O22Rik	-0.165899	0.418011	0.999332	-0.359369	0.0761479	0.397592	0.0949773	0.654878	0.837805	-0.0984927	0.613947	0.779912
9130019P16Rik	-0.0284767	0.906658	0.999332	0.333106	0.149362	0.539883	0.191796	0.444492	0.694657	0.55338	0.0125811	0.0644191
9130023H24Rik	-0.310295	0.0706818	0.765795	-0.31054	0.0715901	0.386169	-0.159867	0.360393	0.626193	-0.160112	0.318117	0.536486
9130221H12Rik	-0.296731	0.206406	0.999332	0.0759008	0.744948	0.937097	-0.212564	0.385786	0.648293	0.160067	0.472469	0.678409
9130401M01Rik	0.0341631	0.782115	0.999332	-0.0198673	0.870062	0.966922	0.180528	0.16193	0.411339	0.126497	0.273611	0.490595
9130409I23Rik	0.711558	0.000127982	0.0099668	0.632909	0.000337929	0.0112876	0.767269	8.92335e-05	0.0028241	0.68862	6.99742e-05	0.00141907
9230114K14Rik	-0.277878	0.171028	0.974878	-0.50051	0.0170909	0.173563	-0.292831	0.170431	0.42438	-0.515462	0.010808	0.0580023
9230116L04Rik	-0.187536	0.84884	0.999332	1.92361	0.0212298	0.198174	-0.11226	0.911263	0.963534	1.99888	0.0134074	0.0670953
9330020H09Rik	-0.114677	0.644323	0.999332	-0.184396	0.454538	0.822447	-0.0091491	0.971773	0.988169	-0.0788683	0.738386	0.858972
9330102E08Rik	-0.158364	0.654239	0.999332	-0.102672	0.747479	0.938121	0.48601	0.164938	0.415327	0.541702	0.0919278	0.246099
9330133O14Rik	0.717634	0.0783042	0.783699	-0.411017	0.270147	0.686923	0.739846	0.07908	0.274971	-0.388805	0.276988	0.494449
9330136K24Rik	-0.111753	0.723062	0.999332	0.0294331	0.925397	0.980965	-0.153263	0.643698	0.831544	-0.0120766	0.967721	0.985205
9330151L19Rik	-0.0103708	0.956185	0.999332	-0.297643	0.108634	0.469271	0.216953	0.268793	0.540254	-0.0703188	0.692805	0.831774
9330159M07Rik	0.0438065	0.866253	0.999332	0.609591	0.0190049	0.185605	-0.313792	0.2594	0.530041	0.251992	0.293522	0.512251
9330162012Rik	0.117395	0.426348	0.999332	-0.199591	0.172231	0.576403	0.138392	0.370658	0.634855	-0.178594	0.198472	0.402969
9330162B11Rik	0.469446	0.329674	0.999332	-0.745347	0.194307	0.607627	-0.370789	0.488738	0.730444	-1.58558	0.00445112	0.0308353
9330175E14Rik	-0.145591	0.727646	0.999332	0.0272047	0.951492	0.987876	-0.563723	0.221158	0.490275	-0.390927	0.346485	0.56498
9330182L06Rik	-0.404061	0.19639	0.999332	-0.525475	0.0983512	0.44943	-0.0582357	0.852507	0.937564	-0.179649	0.551592	0.737051
9430015G10Rik	-0.330544	0.0601029	0.727004	-0.317603	0.0572563	0.341518	0.550731	0.00210188	0.026174	0.563671	0.000612729	0.00729069
9430016H08Rik	0.0154506	0.893082	0.999332	-0.0182547	0.872313	0.96717	0.107134	0.373451	0.636359	0.0734283	0.495907	0.696834
9430018G01Rik	0.112958	0.64253	0.999332	-0.312566	0.19985	0.614652	0.0575313	0.821523	0.9224	-0.367992	0.112375	0.280219
9430020K01Rik	-0.00567221	0.96098	0.999332	0.125756	0.275055	0.689602	-0.0375988	0.757672	0.892189	0.0938298	0.38849	0.603457
9430037G07Rik	-0.177138	0.432311	0.999332	-0.48984	0.0359554	0.261521	0.236376	0.313161	0.584258	-0.0763264	0.720657	0.848099
9430038I01Rik	0.0614643	0.7475	0.999332	0.427845	0.0237284	0.211255	-0.121227	0.547626	0.772483	0.245154	0.166177	0.359536
9430083A17Rik	-0.343056	0.295446	0.999332	-0.0699553	0.817883	0.956209	0.182056	0.576823	0.789522	0.455156	0.142681	0.326261
9430091E24Rik	-0.0905773	0.625018	0.999332	-0.1112	0.547458	0.863774	-0.0652931	0.736881	0.880649	-0.0859159	0.624675	0.78699
9530026P05Rik	-0.164122	0.604539	0.999332	-0.118469	0.698645	0.922992	0.109933	0.734891	0.879469	0.155586	0.601167	0.771609
9530027J09Rik	-0.290772	0.399038	0.999332	-0.161165	0.638432	0.901033	-0.168361	0.635638	0.827034	-0.0387544	0.906304	0.955376
9530062K07Rik	0.737699	0.0869247	0.815779	-0.782925	0.0586904	0.346051	0.84172	0.0593553	0.231639	-0.678903	0.0878189	0.239446
9530068E07Rik	0.309751	0.00161193	0.0792899	0.477796	1.7768e-05	0.00114028	0.232752	0.0185181	0.114214	0.400797	6.58888e-05	0.00135512
9530077C05Rik	-0.782991	0.0550139	0.699686	0.242207	0.555976	0.866511	-0.877608	0.0432792	0.193653	0.14759	0.703242	0.837673
9530080O11Rik	-0.444736	0.139756	0.92211	-0.290999	0.302086	0.710864	0.230047	0.438036	0.68989	0.383785	0.176085	0.373761
9530082P21Rik	0.324244	0.0233913	0.466546	0.0263802	0.850566	0.963142	0.281629	0.0600422	0.233368	-0.0162348	0.902407	0.952831
9530091C08Rik	0.364317	0.0337023	0.565292	0.109592	0.504171	0.845386	0.121465	0.487255	0.729556	-0.133261	0.38667	0.601844
9630028B13Rik	0.240938	0.719846	0.999332	-0.250009	0.700381	0.923333	0.285439	0.681303	0.85252	-0.205508	0.742193	0.861338
9830147E19Rik	-0.1301	0.270843	0.999332	-0.102794	0.390682	0.783172	-0.327987	0.00872309	0.068912	-0.300681	0.00772386	0.045952
9930012K11Rik	0.138715	0.717694	0.999332	-0.541829	0.205085	0.620719	-0.258664	0.533482	0.762929	-0.939208	0.0235489	0.0986146
9930014A18Rik	-0.523536	0.20509	0.999332	-0.978246	0.028411	0.232762	-0.0299054	0.940716	0.97643	-0.484616	0.260412	0.476302
9930021J03Rik	0.0754152	0.408268	0.999332	0.124463	0.170268	0.573993	0.0258035	0.787893	0.90607	0.0748515	0.381666	0.598017
9930104L06Rik	-0.0988745	0.543666	0.999332	-0.0980218	0.536445	0.858685	0.250169	0.138401	0.376326	0.251022	0.0995924	0.259161
9930111J21Rik1	0.104087	0.706076	0.999332	0.345939	0.24638	0.664717	-0.688595	0.0325404	0.162314	-0.446743	0.102671	0.264522
A130010J15Rik	0.0320134	0.822478	0.999332	0.224141	0.111137	0.473808	0.0340889	0.819791	0.9219	0.226217	0.0888981	0.241014
A1cf	0.134312	0.169181	0.972199	0.0988342	0.311351	0.719565	-0.0417712	0.684483	0.853879	-0.0772491	0.400657	0.615187
A230001M10Rik	0.0012057	0.997778	1	-0.449586	0.309079	0.717543	-0.179427	0.681169	0.852476	-0.63022	0.136232	0.316959
A230046K03Rik	-0.065047	0.467941	0.999332	-0.00892435	0.920616	0.980612	-0.0554909	0.556737	0.777699	0.000631689	0.994039	0.997379
A230050P20Rik	0.0586837	0.661809	0.999332	-0.18297	0.177141	0.583324	0.212716	0.140379	0.379249	-0.0289374	0.818173	0.906162
A230056P14Rik	-0.312763	0.26287	0.999332	0.0120913	0.967028	0.991783	-0.605228	0.0447498	0.196928	-0.280374	0.304255	0.522689
A230072C01Rik	-0.20329	0.290861	0.999332	-0.311951	0.10371	0.460172	-0.00938393	0.962673	0.984549	-0.118045	0.520916	0.713813
A230072E10Rik	-0.102639	0.791915	0.999332	0.196094	0.591219	0.882142	0.216563	0.586283	0.796224	0.515296	0.156839	0.34626
A230103J11Rik	0.617904	0.0396386	0.604127	-0.00363311	0.989734	0.996853	0.591341	0.0586082	0.230019	-0.0301967	0.910399	0.956927
A2m	0.102416	0.844336	0.999332	1.09512	0.0243947	0.214296	0.0978484	0.856546	0.938708	1.09055	0.0189179	0.0842944
A330023F24Rik	-0.159795	0.079343	0.787359	0.0852187	0.348525	0.752935	-0.0942425	0.325444	0.595018	0.150771	0.0793586	0.222957
A330032B11Rik	0.242366	0.393105	0.999332	0.0796463	0.768426	0.944785	0.329204	0.263468	0.534807	0.166485	0.519509	0.712853
A330035P11Rik	-0.181289	0.398634	0.999332	-0.368225	0.0728098	0.388786	0.445197	0.0421007	0.190284	0.258262	0.199672	0.404657
A330040F15Rik	0.207177	0.435809	0.999332	0.449615	0.0849574	0.420149	0.230269	0.406224	0.665231	0.472706	0.0581696	0.181979
A330041J22Rik	-0.00375813	0.992158	0.999602	0.0282188	0.932681	0.982628	0.698176	0.0761768	0.269104	0.730153	0.04155	0.144861
A330069E16Rik	0.154551	0.612898	0.999332	0.143413	0.642394	0.901997	-0.171336	0.599687	0.805001	-0.182475	0.524153	0.716408
A330093E20Rik	-0.52357	0.188472	0.990639	0.0329754	0.928255	0.981659	0.124798	0.750465	0.888533	0.681343	0.0727413	0.210485
A430005L14Rik	-0.0221184	0.835196	0.999332	-0.122643	0.245392	0.66399	0.0588572	0.59755	0.80334	-0.0416674	0.67766	0.82197
A430033K04Rik	-0.185923	0.23393	0.999332	0.0228639	0.88661	0.971878	-0.524683	0.00256227	0.0301513	-0.315896	0.0351713	0.129873
A430035B10Rik	-0.350065	0.167779	0.971092	-0.551222	0.0308079	0.24196	-0.0517204	0.843418	0.933227	-0.252877	0.308069	0.526177
A430046D13Rik	0.136687	0.439334	0.999332	0.24319	0.173129	0.577645	-0.261031	0.165276	0.415949	-0.154527	0.352002	0.56999
A430078I02Rik	-0.169439	0.664923	0.999332	0.528486	0.135057	0.517947	0.2985	0.446776	0.696687	0.996425	0.00795655	0.0468463
A430088P11Rik	-0.1081	0.779333	0.999332	1.31861	0.020232	0.192307	-2.34938	0.00014619	0.00406923	-0.922668	0.0287281	0.113227
A430090L17Rik	-0.16432	0.455096	0.999332	-0.212695	0.337888	0.743934	-0.131664	0.566885	0.783015	-0.180038	0.393039	0.607527
A430105I19Rik	-0.0510758	0.78261	0.999332	0.289039	0.133627	0.515728	-0.692418	0.0012549	0.0187592	-0.352303	0.0467328	0.156287
A4gnt	-0.676348	0.479173	0.999332	-1.87147	0.0412791	0.282107	1.18037	0.190335	0.451476	-0.0147489	0.987585	0.994111
A530013C23Rik	-0.373441	0.475624	0.999332	-0.295637	0.547136	0.863774	0.22534	0.663699	0.842741	0.303144	0.539932	0.72828
A530016L24Rik	0.744894	0.421996	0.999332	0.629183	0.186164	0.595308	2.8801	0.000825471	0.0139886	2.76439	8.56015e-05	0.00165266
A530072M11Rik	0.145316	0.626238	0.999332	-0.273263	0.36053	0.760101	0.0658651	0.833266	0.927994	-0.352714	0.213868	0.423037
A630001G21Rik	0.22522	0.493401	0.999332	0.126479	0.719244	0.928756	-0.509858	0.168013	0.420929	-0.608598	0.065314	0.195547
A630033H20Rik	0.718761	0.0283245	0.514741	0.0653092	0.855818	0.963494	-0.38196	0.302351	0.573904	-1.03541	0.00151924	0.0143912
A630066F11Rik	-0.100976	0.724799	0.999332	0.541853	0.0709566	0.384369	-0.698804	0.0256086	0.140255	-0.0559739	0.837035	0.917232
A630072M18Rik	0.0854326	0.609801	0.999332	0.00145346	0.993039	0.99801	-0.0174745	0.920972	0.968481	-0.101454	0.518935	0.712578
A630076J17Rik	-0.382423	0.309679	0.999332	0.0506071	0.869781	0.966922	1.14266	0.00385222	0.0399794	1.57569	9.75942e-05	0.00183811
A630089N07Rik	0.146727	0.564604	0.999332	0.0613614	0.81664	0.955558	-0.380705	0.165647	0.416582	-0.466071	0.0557551	0.176779
A730017L22Rik	-0.212582	0.197638	0.999332	-0.107759	0.512346	0.847692	-0.0942812	0.585283	0.795449	0.0105416	0.946362	0.975129
A730036I17Rik	-0.238825	0.465942	0.999332	0.573539	0.0665106	0.370134	-0.136754	0.687369	0.855785	0.67561	0.0236199	0.098739
A830010M20Rik	0.144166	0.398633	0.999332	0.193065	0.278258	0.692249	-0.583193	0.00426524	0.0429062	-0.534294	0.00329698	0.0253481
A830052D11Rik	0.19965	0.60861	0.999332	0.0842375	0.846265	0.962182	-0.714362	0.11341	0.336131	-0.829775	0.0407721	0.143122
A830080D01Rik	-0.112327	0.525528	0.999332	0.123684	0.486802	0.839519	-0.257369	0.168466	0.421607	-0.0213584	0.898464	0.951033
A830082K12Rik	-0.169212	0.677285	0.999332	-0.173245	0.678167	0.915829	-0.248241	0.56189	0.780844	-0.252275	0.525889	0.717311
A830082N09Rik	0.153732	0.468245	0.999332	-0.121169	0.567964	0.869177	0.000227875	0.999203	0.999564	-0.274673	0.169832	0.365054
A930001C03Rik	-0.0248231	0.933234	0.999332	1.0402	0.00117452	0.0289142	-0.840697	0.0108705	0.0790169	0.22433	0.414807	0.627803
A930002C04Rik	-0.253214	0.486649	0.999332	0.0345512	0.934734	0.983202	-1.3051	0.00432866	0.0433241	-1.01734	0.0120881	0.0627114
A930004D18Rik	0.00896775	0.973219	0.999332	-0.516569	0.0548017	0.33266	0.288673	0.293465	0.564885	-0.236863	0.351743	0.569876
A930005H10Rik	-0.0463815	0.815266	0.999332	0.0498531	0.791465	0.94955	0.438587	0.0314316	0.159416	0.534822	0.00344697	0.0260676
A930007I19Rik	0.291088	0.417388	0.999332	0.528241	0.139384	0.524327	-0.185624	0.633385	0.825734	0.0515288	0.874056	0.937058
A930009A15Rik	-0.716913	0.0933193	0.834037	-0.348867	0.476842	0.833878	-1.17607	0.0158643	0.103585	-0.808025	0.0819821	0.228475
A930013F10Rik	0.0952067	0.614626	0.999332	0.0319887	0.864211	0.966044	0.0473231	0.811527	0.917797	-0.0158949	0.928415	0.96612
A930015D03Rik	-0.0789523	0.745047	0.999332	0.211768	0.345686	0.750964	0.474407	0.0541822	0.220756	0.765127	0.00143467	0.0138203
A930019D19Rik	-0.210959	0.335408	0.999332	-0.215907	0.322608	0.729847	-0.08087	0.723102	0.873573	-0.0858179	0.681617	0.825156
A930024E05Rik	0.0722809	0.861136	0.999332	1.20662	0.0168588	0.172215	-1.20278	0.0224754	0.129168	-0.0684423	0.859433	0.928635
AA415398	-0.148639	0.414114	0.999332	-0.0456497	0.798126	0.949848	0.0954314	0.614058	0.814293	0.198421	0.245992	0.460555
AA465934	-0.24833	0.552964	0.999332	-0.165593	0.571535	0.870522	2.06013	1.4064e-05	0.000674584	2.14287	3.21665e-06	0.000128871
AA543186	-0.324196	0.319675	0.999332	-0.747172	0.0239807	0.212003	0.380403	0.243603	0.514289	-0.0425738	0.891192	0.94737
AA986860	-0.0161475	0.946359	0.999332	-0.205767	0.353656	0.755181	0.690326	0.00642902	0.0561529	0.500707	0.0240406	0.0998653
AB124611	0.00386744	0.986981	0.999602	0.0427717	0.85862	0.964521	-0.239296	0.341069	0.609343	-0.200392	0.372952	0.589561
AF357359	7.18452	8.8159e-06	0.00120996	4.571	1.24341e-06	0.000134658	3.83591	0.0447101	0.196878	1.22239	0.00671808	0.0416485
AI182371	-0.0723864	0.465601	0.999332	0.139035	0.162152	0.560817	-0.104074	0.320038	0.590493	0.107347	0.251499	0.466455
AI197445	-0.266393	0.411437	0.999332	0.341413	0.339504	0.745163	-0.960152	0.00984343	0.0739163	-0.352346	0.270845	0.487781
AI314180	0.0835132	0.381776	0.999332	0.0575739	0.546201	0.863774	-0.0232087	0.817418	0.921074	-0.0491479	0.584554	0.759702
AI413582	0.0282881	0.924269	0.999332	0.115075	0.702174	0.923812	-0.225203	0.47669	0.721876	-0.138416	0.622478	0.786156
AI429214	-0.302015	0.466292	0.999332	-0.179943	0.655425	0.90653	-0.0274852	0.947786	0.979389	0.0945861	0.810748	0.902118
AI463170	0.213936	0.41303	0.999332	-0.103067	0.687303	0.918204	0.188295	0.490623	0.731843	-0.128708	0.59681	0.768793
AI464131	0.0584751	0.525258	0.999332	-0.123448	0.181357	0.589167	0.522925	2.42098e-05	0.0010488	0.341002	0.00070854	0.00815085
AI504432	0.0372415	0.914041	0.999332	0.745745	0.0564359	0.338518	-0.951673	0.0214106	0.125335	-0.243169	0.459457	0.668029
AI507597	0.104956	0.652593	0.999332	-0.215597	0.34214	0.747303	0.268176	0.267194	0.538898	-0.052377	0.810106	0.901864
AI597479	-0.213593	0.0445922	0.632689	-0.152656	0.148226	0.537741	0.0139335	0.900374	0.957865	0.0748707	0.457077	0.666246
AI607873	0.223915	0.221869	0.999332	-0.196122	0.311013	0.719565	-0.572967	0.00385301	0.0399794	-0.993004	1.96976e-06	8.92314e-05
AI661453	0.312767	0.0232186	0.464923	0.376281	0.00966899	0.122627	-0.598717	0.000320487	0.00710814	-0.535203	0.000258228	0.00386979
AI662270	-0.281575	0.219639	0.999332	-0.0269361	0.90896	0.977502	-0.448549	0.0651162	0.24535	-0.19391	0.381647	0.598017
AI837181	-0.023342	0.867035	0.999332	-0.0725323	0.596029	0.884101	0.190091	0.190933	0.451902	0.140901	0.280769	0.498385
AI846148	0.0543199	0.791624	0.999332	-0.0541585	0.787407	0.948027	0.192395	0.368841	0.632916	0.0839167	0.661689	0.811208
AI987944	-0.0214063	0.837142	0.999332	0.195252	0.0616426	0.354147	-0.218909	0.0466328	0.20207	-0.00225062	0.981697	0.991087
AK010878	-0.0386441	0.84751	0.999332	-0.230003	0.232994	0.653538	0.433596	0.0358491	0.171418	0.242237	0.195619	0.39983
AU019823	-0.122516	0.31829	0.999332	-0.116722	0.338703	0.7449	-0.00103686	0.993566	0.996946	0.00475691	0.967313	0.985205
AU021092	0.301132	0.207219	0.999332	-0.174492	0.46976	0.830802	-0.0120645	0.962032	0.984256	-0.487689	0.0308606	0.118567
AU022252	-0.0231958	0.800396	0.999332	0.0147112	0.872612	0.96717	-0.112614	0.244035	0.51481	-0.0747065	0.388141	0.603185
AU040320	0.112293	0.244546	0.999332	0.0474702	0.62158	0.89411	-0.0146086	0.885622	0.952479	-0.0794318	0.380875	0.597115
AU040972	0.181335	0.421175	0.999332	0.265888	0.228719	0.649529	0.0544224	0.818396	0.921336	0.138976	0.503675	0.702209
AU041133	0.0337363	0.817891	0.999332	0.164777	0.270459	0.687034	-0.429164	0.0060694	0.0543853	-0.298123	0.0320648	0.121676
AV039307	-0.864101	0.0132581	0.346761	-0.315755	0.381563	0.77585	-0.553473	0.120522	0.347693	-0.00512692	0.988297	0.994476
AV051173	0.177608	0.551998	0.999332	-0.356866	0.22903	0.64986	0.172367	0.580007	0.791506	-0.362106	0.20121	0.406704
AW011738	-0.21635	0.273323	0.999332	-0.303535	0.102425	0.456824	0.62198	0.00190873	0.0244775	0.534795	0.00357168	0.0266473
AW112010	0.488801	4.78206e-08	1.5416e-05	0.319193	0.000341431	0.0113499	0.0256836	0.784826	0.904976	-0.143925	0.0839451	0.23198
AW146154	-0.0578997	0.667183	0.999332	0.00660621	0.96096	0.990723	-0.162215	0.253028	0.52364	-0.0977095	0.443037	0.654174
AW209491	-0.156306	0.185807	0.990256	0.114406	0.322227	0.729379	0.018615	0.877549	0.948956	0.289327	0.0139865	0.0688861
AW495222	0.0104723	0.972528	0.999332	-0.0653298	0.835767	0.960042	-0.34585	0.294558	0.566241	-0.421652	0.161329	0.352458
AW549542	-0.434527	0.112458	0.875786	-0.769586	0.00874571	0.114573	-0.0338592	0.901366	0.958418	-0.368917	0.167098	0.361133
AW549877	0.128344	0.150559	0.94914	0.0644114	0.471989	0.831876	-0.201561	0.0324903	0.162239	-0.265494	0.00160748	0.014975
AW554918	-0.00551577	0.973812	0.999332	0.149077	0.380626	0.775575	-0.310797	0.0815519	0.279941	-0.156204	0.325805	0.543579
AY358078	0.13272	0.68585	0.999332	0.413513	0.247248	0.666151	-0.660362	0.0815463	0.279941	-0.379569	0.233121	0.44696
Aaas	-0.12072	0.449104	0.999332	-0.342182	0.0313521	0.244021	0.0297425	0.858358	0.93938	-0.19172	0.207072	0.415522
Aacs	-0.336377	0.201439	0.999332	-0.323056	0.217232	0.634752	0.45076	0.109337	0.329917	0.46408	0.0688918	0.203154
Aadac	-0.0487626	0.625712	0.999332	-0.0364508	0.715493	0.928058	-0.214028	0.0424736	0.191656	-0.201716	0.0325457	0.122937
Aadat	-0.0193058	0.829908	0.999332	0.0341664	0.702938	0.923812	0.0709391	0.453143	0.701851	0.124411	0.141504	0.324594
Aaed1	-0.0334509	0.709266	0.999332	-0.00552023	0.950879	0.987747	-0.0694542	0.462247	0.708735	-0.0415235	0.623648	0.786411
Aagab	-0.138894	0.123616	0.89757	-0.0647667	0.47394	0.832817	-0.198768	0.0366965	0.173791	-0.124641	0.144712	0.329283
Aak1	-0.0185555	0.836197	0.999332	0.00701574	0.937204	0.984043	0.147726	0.116889	0.342055	0.173298	0.0399286	0.141361
Aamdc	0.0419931	0.74105	0.999332	0.156991	0.223108	0.64205	-0.346523	0.0103431	0.0764725	-0.231525	0.0541877	0.173573
Aamp	0.0439795	0.632816	0.999332	0.0759408	0.407501	0.793902	0.214655	0.0266249	0.142886	0.246616	0.00439086	0.0305479
Aar2	-0.0435308	0.668629	0.999332	-0.15571	0.119459	0.48984	0.292402	0.00589597	0.0534183	0.180222	0.0590857	0.183857
Aard	0.0988679	0.750356	0.999332	-0.766755	0.0111908	0.134309	0.497292	0.115616	0.339908	-0.368331	0.21552	0.425445
Aars	-0.0247121	0.798273	0.999332	-0.0568738	0.556016	0.866511	0.0248454	0.807381	0.915794	-0.0073163	0.936045	0.9702
Aars2	-0.00341996	0.975005	0.999332	-0.0628363	0.562516	0.868055	0.0198715	0.862307	0.941845	-0.0395448	0.700549	0.836003
Aarsd1	0.0786432	0.447632	0.999332	0.00185191	0.985571	0.996853	0.145222	0.181008	0.439428	0.0684304	0.480583	0.685797
Aasdh	-0.196678	0.074204	0.771828	-0.14999	0.175308	0.580364	-0.201774	0.0818608	0.280394	-0.155086	0.139393	0.321189
Aasdhppt	-0.126709	0.152918	0.94914	-0.251075	0.00444476	0.0740544	0.0785413	0.39915	0.659141	-0.0458254	0.584601	0.759702
Aass	-0.0800812	0.418118	0.999332	-0.119849	0.225542	0.644865	-0.200152	0.0552008	0.22257	-0.23992	0.0102239	0.0561502
Aatf	-0.0291851	0.784708	0.999332	0.129808	0.222083	0.640957	-0.0564173	0.615532	0.815087	0.102576	0.30677	0.524928
Aatk	-0.582667	0.00226672	0.102262	-0.711964	0.000896027	0.0235687	-1.08053	7.96316e-06	0.000439782	-1.20982	8.70596e-07	4.60619e-05
Abat	0.0844416	0.398124	0.999332	0.0107191	0.9145	0.979245	-0.0949347	0.366983	0.631493	-0.168657	0.0731969	0.211475
Abca1	-0.182489	0.0681391	0.762989	-0.0502903	0.615587	0.891684	-0.0264591	0.80223	0.913389	0.105739	0.263284	0.478803
Abca14	0.0621079	0.903118	0.999332	1.12946	0.0501946	0.31654	-1.00692	0.0934828	0.300873	0.0604318	0.898776	0.951056
Abca2	0.0165232	0.853429	0.999332	0.083154	0.350692	0.754157	0.0745957	0.42777	0.682207	0.141226	0.093127	0.247979
Abca3	0.0953849	0.315245	0.999332	-0.209465	0.0247886	0.215842	1.47723	1.092e-12	1.26144e-09	1.17238	8.16296e-12	4.71479e-09
Abca5	-0.140595	0.189996	0.994316	-0.220352	0.0399936	0.277196	-0.0775817	0.491115	0.73188	-0.157339	0.122736	0.297079
Abca6	-0.0594608	0.550593	0.999332	-0.0504753	0.612487	0.890346	-0.18864	0.0727379	0.262303	-0.179655	0.056078	0.177478
Abca7	-0.106167	0.414326	0.999332	-0.218545	0.0928571	0.437372	-0.0619229	0.650001	0.835739	-0.174301	0.158653	0.348423
Abca8a	-0.231437	0.0495382	0.664119	0.00294917	0.978989	0.99465	-0.00497874	0.966363	0.986315	0.229407	0.0404128	0.142292
Abca8b	0.0604787	0.519387	0.999332	-0.0578126	0.536254	0.858685	0.252624	0.0105488	0.077574	0.134333	0.128317	0.305887
Abca9	-0.00176875	0.988511	0.999602	-0.153946	0.210464	0.627679	-0.0656072	0.611655	0.812999	-0.217784	0.0612659	0.187725
Abcb10	0.0776881	0.385655	0.999332	0.198456	0.0259039	0.220672	0.146823	0.118703	0.344826	0.267591	0.00144537	0.0138847
Abcb11	0.024567	0.809482	0.999332	0.0979692	0.336835	0.743661	-0.168358	0.117006	0.342326	-0.0949563	0.32284	0.540811
Abcb1a	0.921719	0.000139267	0.0105493	0.623444	0.00397173	0.0694276	0.213289	0.315406	0.585589	-0.0849849	0.631378	0.791445
Abcb1b	-0.22286	0.450287	0.999332	0.317796	0.300063	0.70884	-0.58492	0.0745069	0.265847	-0.044264	0.874532	0.937155
Abcb4	-0.107193	0.270782	0.999332	-0.30512	0.00170052	0.0375958	-0.161947	0.114974	0.338667	-0.359873	9.28703e-05	0.00176836
Abcb6	0.0962013	0.289344	0.999332	-0.0864814	0.337887	0.743934	0.220736	0.0207209	0.123012	0.0380532	0.655676	0.807101
Abcb7	0.00544051	0.953022	0.999332	0.0197084	0.83094	0.960022	-0.0628534	0.518319	0.751496	-0.0485856	0.576743	0.753588
Abcb8	0.0290639	0.76806	0.999332	-0.0651111	0.50115	0.844828	0.328547	0.00141877	0.0201775	0.234372	0.0110377	0.0588252
Abcb9	-0.0129174	0.957711	0.999332	-0.671587	0.00472857	0.0768142	0.415417	0.0959217	0.305179	-0.243253	0.294947	0.513574
Abcc1	-0.0917182	0.630891	0.999332	-0.127706	0.516026	0.850185	-0.420037	0.0388898	0.180539	-0.456025	0.0132632	0.0665227
Abcc10	0.0122485	0.93604	0.999332	-0.1627	0.275841	0.690698	0.267052	0.0925896	0.299316	0.0921031	0.519416	0.712853
Abcc2	0.388876	0.000133613	0.0102328	0.498658	1.02601e-06	0.000116578	-0.171932	0.107056	0.325745	-0.06215	0.514533	0.710262
Abcc3	0.71053	1.30527e-08	5.65428e-06	0.749229	5.59051e-09	1.68915e-06	0.192794	0.0675608	0.250811	0.231494	0.0139941	0.0688873
Abcc4	3.14466	1.36225e-11	1.45258e-08	3.09389	1.8663e-11	1.36161e-08	-0.155767	0.549195	0.773645	-0.206534	0.248932	0.463491
Abcc5	0.0573621	0.710083	0.999332	-0.118197	0.445551	0.819019	-0.0972081	0.550243	0.774127	-0.272768	0.0620633	0.189415
Abcc6	-0.0799549	0.395114	0.999332	0.0090405	0.923558	0.980625	-0.273656	0.00585266	0.0532347	-0.18466	0.0376291	0.136015
Abcc9	-0.246516	0.0229484	0.463718	-0.230655	0.0314928	0.244601	-0.00563891	0.957649	0.9826	0.0102223	0.914981	0.959633
Abcd1	0.245739	0.0232673	0.464923	0.0887254	0.377678	0.772423	0.266056	0.0195323	0.118338	0.109042	0.253922	0.469004
Abcd2	0.504982	0.306756	0.999332	0.283628	0.549344	0.864548	0.491393	0.340402	0.608544	0.270039	0.545316	0.732832
Abcd3	0.15325	0.132047	0.90869	-0.00892686	0.929938	0.982089	-0.142448	0.18331	0.442172	-0.304625	0.00147656	0.0141452
Abcd4	-0.101393	0.478631	0.999332	0.179918	0.208041	0.624619	-0.181348	0.228964	0.498925	0.0999622	0.45816	0.667151
Abce1	-0.0137379	0.883331	0.999332	0.102741	0.272834	0.688824	-0.0828289	0.401239	0.660882	0.0336503	0.702947	0.83754
Abcf1	-0.038779	0.668122	0.999332	-0.0339822	0.705168	0.923826	0.10672	0.261085	0.532168	0.111517	0.190154	0.392542
Abcf2	-0.014307	0.875366	0.999332	-0.15975	0.0779764	0.401906	0.103948	0.277695	0.54908	-0.0414948	0.629396	0.790566
Abcf3	-0.0336303	0.70588	0.999332	0.0057845	0.947988	0.98671	0.102337	0.274671	0.546616	0.141751	0.0910354	0.244848
Abcg1	0.0995659	0.436998	0.999332	0.0984778	0.446247	0.819303	-0.244358	0.0720996	0.261144	-0.245446	0.0424171	0.146557
Abcg2	-0.0488	0.602282	0.999332	-0.163818	0.079917	0.407133	-0.0675143	0.494057	0.734093	-0.182532	0.03901	0.139194
Abcg3	0.0337291	0.846488	0.999332	0.219466	0.213251	0.630286	-0.320108	0.0840803	0.284662	-0.134371	0.413643	0.626816
Abcg5	-0.142885	0.344957	0.999332	-0.0708602	0.636982	0.900796	-0.163365	0.306902	0.578183	-0.0913404	0.520786	0.713706
Abcg8	-0.300658	0.0441728	0.628669	-0.12966	0.362525	0.762159	0.0963839	0.519331	0.752086	0.267381	0.0569843	0.179567
Abhd1	-0.945156	0.013646	0.350722	0.472113	0.104071	0.46082	0.916631	0.00694146	0.0593967	2.3339	4.94822e-08	4.97045e-06
Abhd10	-0.122334	0.419945	0.999332	0.263039	0.0794368	0.405731	-0.0712018	0.654349	0.837771	0.314171	0.0269019	0.107966
Abhd11	0.164421	0.116915	0.88446	0.267837	0.00958443	0.121778	0.153523	0.162762	0.412092	0.256939	0.00839721	0.0487038
Abhd12	0.137316	0.163552	0.966018	0.00212256	0.982641	0.995949	0.153947	0.136522	0.373599	0.0187531	0.838953	0.918317
Abhd13	-0.100179	0.271031	0.999332	-0.193439	0.0329523	0.251434	0.020408	0.831025	0.926987	-0.0728517	0.397347	0.611866
Abhd14a	-0.166778	0.317433	0.999332	-0.0896092	0.593742	0.882871	-0.225758	0.198852	0.462576	-0.148589	0.350146	0.568009
Abhd14b	-0.0528731	0.568884	0.999332	-0.0224344	0.808828	0.952394	-0.00691911	0.943598	0.977882	0.0235195	0.788175	0.890656
Abhd15	-0.0925884	0.346619	0.999332	-0.460559	0.000128139	0.00536636	-0.200856	0.0617948	0.236564	-0.568826	5.45855e-06	0.000196027
Abhd16a	0.0190982	0.844612	0.999332	-0.0535988	0.575431	0.873289	0.332097	0.00110633	0.0172507	0.2594	0.00444429	0.030804
Abhd17a	0.17233	0.0669735	0.759106	-0.0622865	0.500784	0.844612	0.356992	0.000599651	0.0111422	0.122375	0.163503	0.355436
Abhd17b	-0.04303	0.670561	0.999332	-0.197927	0.0469557	0.305014	0.274512	0.00938993	0.0719446	0.119615	0.208411	0.416883
Abhd17c	-0.0968542	0.276434	0.999332	-0.133516	0.130109	0.510493	0.239471	0.0103438	0.0764725	0.202809	0.0155377	0.0735851
Abhd18	0.0981069	0.310193	0.999332	0.20206	0.0347019	0.259022	0.120608	0.23451	0.504932	0.224561	0.0128941	0.065424
Abhd2	0.412146	0.00815302	0.251708	-0.196398	0.160869	0.559416	1.44088	6.45851e-09	1.86516e-06	0.832335	3.45499e-06	0.00013606
Abhd3	0.196515	0.0289266	0.516806	-0.0388278	0.664795	0.910055	0.0468428	0.620416	0.817338	-0.1885	0.0257646	0.104491
Abhd4	0.386439	4.55526e-05	0.00460913	0.224292	0.0169888	0.172973	0.114758	0.249414	0.520906	-0.0473891	0.590588	0.764477
Abhd5	0.191601	0.0337131	0.565292	0.128029	0.151886	0.544876	0.207671	0.0282782	0.148707	0.144099	0.0874194	0.238592
Abhd6	0.18598	0.0684942	0.762989	-0.0373824	0.717298	0.928433	-0.284754	0.0085327	0.0681731	-0.508116	2.69088e-06	0.000113033
Abhd8	0.0539206	0.793956	0.999332	0.304919	0.11657	0.486131	0.457406	0.0311263	0.158513	0.708404	0.00015895	0.00267399
Abi1	-0.084262	0.342264	0.999332	-0.0751476	0.396619	0.787193	-0.074583	0.424757	0.680037	-0.0654686	0.434802	0.646949
Abi2	-0.0385676	0.764548	0.999332	0.0131048	0.919891	0.980238	-0.339382	0.0207068	0.122981	-0.287709	0.027583	0.109714
Abi3	0.1917	0.351423	0.999332	0.0523743	0.79692	0.949848	0.0556384	0.797117	0.909986	-0.0836871	0.662612	0.811838
Abi3bp	-0.101949	0.455306	0.999332	-0.154817	0.252804	0.671438	0.0420283	0.768489	0.897153	-0.0108393	0.933073	0.968495
Abl1	0.0308542	0.74388	0.999332	0.102277	0.278683	0.692442	-0.113385	0.254669	0.525506	-0.0419619	0.636877	0.794403
Abl2	0.00534629	0.957167	0.999332	-0.0742357	0.456516	0.823649	-0.117905	0.261102	0.532168	-0.197487	0.0358981	0.13175
Ablim1	0.13434	0.133173	0.909328	0.397687	4.78661e-05	0.00248574	0.184256	0.0497099	0.209192	0.447603	5.22107e-06	0.000192485
Ablim2	-0.106684	0.638026	0.999332	-0.039194	0.862543	0.966044	-0.115908	0.625921	0.821035	-0.0484183	0.82181	0.908375
Ablim3	-0.285483	0.0492709	0.661815	-0.296174	0.0396301	0.276056	0.213357	0.148935	0.391826	0.202666	0.131555	0.310191
Abr	-0.00344429	0.98204	0.999332	-0.0771085	0.62092	0.89411	-0.339341	0.036844	0.174074	-0.413005	0.00471285	0.0321345
Abracl	0.0542939	0.735774	0.999332	-0.0918875	0.566396	0.868428	0.00271241	0.987196	0.994009	-0.143469	0.344322	0.563185
Abt1	0.00957331	0.941868	0.999332	-0.00125292	0.992274	0.997817	0.122363	0.372882	0.635935	0.111536	0.364343	0.581522
Abtb1	-0.114848	0.289702	0.999332	-0.00536586	0.960305	0.990723	-0.0293502	0.796478	0.909529	0.0801324	0.433384	0.645698
Abtb2	0.305421	0.0158515	0.382146	0.213872	0.0752148	0.395234	0.254584	0.0487822	0.206459	0.163035	0.144309	0.328637
Acaa1a	0.159386	0.0871506	0.815779	-0.0256457	0.781574	0.947072	0.406302	0.000236285	0.00571621	0.221271	0.012716	0.0648204
Acaa1b	-0.0475163	0.790312	0.999332	-0.48756	0.0119584	0.139417	-0.00162905	0.993097	0.996946	-0.441673	0.0156601	0.0738621
Acaa2	-0.0910282	0.36594	0.999332	-0.102958	0.306362	0.715067	0.0171451	0.871779	0.946457	0.00521525	0.956234	0.979047
Acaca	-0.048993	0.815894	0.999332	-0.0794718	0.705157	0.923826	0.354558	0.121462	0.349373	0.324079	0.114114	0.282878
Acacb	0.108594	0.675237	0.999332	-0.19612	0.44987	0.820835	0.107061	0.694584	0.860199	-0.197653	0.421045	0.634
Acad10	0.172039	0.0596394	0.724043	0.147888	0.101933	0.455934	0.187597	0.0503239	0.211071	0.163445	0.0554064	0.176036
Acad11	0.0490147	0.622219	0.999332	0.0359873	0.717477	0.928433	-0.07961	0.447471	0.697205	-0.0926374	0.323007	0.541016
Acad12	0.099382	0.536455	0.999332	0.120094	0.446141	0.819303	0.147438	0.380561	0.643334	0.16815	0.260581	0.476341
Acad8	-0.066448	0.457886	0.999332	-0.0297965	0.738268	0.93477	0.0949301	0.313412	0.584453	0.131582	0.118813	0.290935
Acad9	0.00518373	0.953315	0.999332	0.0168266	0.849483	0.963142	-0.155807	0.0952028	0.303976	-0.144164	0.0845056	0.233071
Acadl	-0.0576488	0.533928	0.999332	-0.0871108	0.347925	0.752292	-0.243103	0.0129699	0.0900521	-0.272565	0.00186702	0.0166972
Acadm	0.0106083	0.913684	0.999332	-0.167184	0.0869196	0.42471	0.0242102	0.81439	0.919081	-0.153582	0.0960968	0.253026
Acads	-0.0626511	0.502247	0.999332	-0.118913	0.200607	0.615634	0.353172	0.000329247	0.00726755	0.29691	0.000744327	0.00845727
Acadsb	-0.135296	0.160522	0.962829	-0.112263	0.244119	0.662875	-0.0119861	0.906199	0.960965	0.0110465	0.903435	0.953511
Acadvl	-0.0616267	0.531908	0.999332	-0.114405	0.245298	0.663982	0.13617	0.190288	0.451441	0.0833917	0.369949	0.587355
Acap1	-0.227444	0.334254	0.999332	-0.599639	0.0150094	0.160047	-0.327174	0.187762	0.448056	-0.699369	0.00286578	0.0229892
Acap2	0.0307894	0.730742	0.999332	0.0446927	0.616809	0.892134	-0.0505187	0.591786	0.800092	-0.0366153	0.663773	0.812357
Acap3	0.0475018	0.790996	0.999332	-0.15672	0.367819	0.765916	0.337707	0.0692412	0.254665	0.133485	0.424414	0.637199
Acat1	-0.143385	0.146233	0.939815	-0.33347	0.000706755	0.0199532	0.26873	0.00990181	0.074194	0.0786454	0.39875	0.613278
Acat2	0.148407	0.367621	0.999332	-0.114545	0.482519	0.836607	0.139583	0.419048	0.675097	-0.123369	0.42458	0.637307
Acat3	-0.172668	0.0617556	0.73523	-0.303651	0.000973962	0.0251885	0.207733	0.032895	0.163194	0.0767495	0.379486	0.595543
Acbd3	0.0147173	0.876958	0.999332	0.0447785	0.633142	0.898783	0.214995	0.0308034	0.157447	0.245056	0.00591563	0.0380345
Acbd4	-0.0783739	0.38713	0.999332	0.118949	0.18482	0.593423	0.181305	0.0563532	0.225096	0.378628	8.60526e-06	0.000281775
Acbd5	-0.0822946	0.404327	0.999332	-0.0867081	0.379657	0.775015	-0.163609	0.116189	0.340836	-0.168023	0.0713612	0.207775
Acbd6	-0.00257872	0.983324	0.999602	-0.192058	0.109904	0.471522	0.377838	0.00318676	0.0352553	0.188359	0.102465	0.264107
Accs	0.0326181	0.869878	0.999332	-0.00503362	0.980034	0.99489	-0.203378	0.334861	0.603526	-0.241029	0.201937	0.40801
Acd	-0.164817	0.315492	0.999332	-0.0310709	0.84388	0.961246	0.376488	0.0260003	0.141562	0.510234	0.00114019	0.011613
Ace	0.289902	0.374287	0.999332	0.318915	0.327008	0.733612	-0.0843275	0.806721	0.915311	-0.0553144	0.852584	0.925241
Ace2	-0.21904	0.554565	0.999332	-0.136089	0.702911	0.923812	0.0706356	0.851142	0.937284	0.153586	0.66068	0.810523
Acer2	0.152764	0.25105	0.999332	-0.134691	0.310801	0.719565	-0.0589831	0.66965	0.846266	-0.346439	0.0103766	0.0566435
Acer3	0.236559	0.0106625	0.301063	0.273962	0.00242607	0.0496021	0.575063	6.00675e-08	9.6755e-06	0.612466	3.29258e-09	6.1787e-07
Acin1	-0.185756	0.0383702	0.597697	-0.0579636	0.516033	0.850185	0.0335764	0.721576	0.873122	0.161369	0.0567308	0.179053
Ackr1	-0.530771	0.125521	0.897818	0.0561079	0.83719	0.960042	1.24236	0.000515067	0.00995796	1.82924	2.91962e-06	0.000119386
Ackr2	0.271464	0.265968	0.999332	-0.123379	0.599001	0.885477	0.341766	0.182352	0.440976	-0.0530773	0.811678	0.902501
Ackr3	2.77962	6.10624e-05	0.00571924	2.44728	0.000158651	0.0063931	0.252846	0.703589	0.864934	-0.0794916	0.847966	0.922467
Ackr4	-0.302028	0.0516111	0.677494	0.137914	0.352756	0.755181	0.027758	0.86014	0.940604	0.4677	0.00280994	0.0226877
Acly	0.24894	0.428168	0.999332	0.0258243	0.933703	0.982688	0.244757	0.457953	0.705819	0.021641	0.941042	0.97302
Acmsd	0.0797276	0.700315	0.999332	0.425593	0.0514626	0.321225	-0.250624	0.25996	0.530716	0.0952417	0.62405	0.786777
Acnat1	-0.0450675	0.639486	0.999332	0.0138639	0.885498	0.97163	-0.117704	0.246059	0.517036	-0.0587727	0.517316	0.711765
Acnat2	-0.196505	0.297319	0.999332	-1.20325	2.67183e-06	0.000242699	0.428429	0.037477	0.175863	-0.578317	0.00391289	0.0282797
Aco1	0.0741371	0.451398	0.999332	0.041491	0.673209	0.913574	-0.0223897	0.828995	0.925765	-0.0550358	0.552758	0.737756
Aco2	0.235971	0.0129377	0.342256	0.0971756	0.304674	0.713169	0.0469771	0.637674	0.82805	-0.0918187	0.302927	0.521478
Acot1	-0.519858	0.108351	0.86658	-1.17381	0.00130245	0.0308624	0.108919	0.737372	0.880947	-0.545028	0.087785	0.239401
Acot10	-0.0198178	0.95523	0.999332	0.658406	0.101327	0.45515	-0.914534	0.0315742	0.159598	-0.23631	0.488194	0.691757
Acot11	0.646706	2.59218e-05	0.00295032	0.748037	7.5731e-06	0.000613909	-0.82175	3.98544e-06	0.000252266	-0.720419	2.79934e-06	0.00011653
Acot12	0.0166551	0.859092	0.999332	-0.0517192	0.580612	0.876123	0.0814924	0.409436	0.667089	0.0131181	0.882018	0.941661
Acot13	-0.0362587	0.695875	0.999332	0.128487	0.167987	0.569906	-0.25099	0.0104578	0.0769897	-0.0862436	0.324756	0.542438
Acot2	-0.25205	0.380864	0.999332	-0.952331	0.00245321	0.0499149	0.590975	0.0531799	0.218165	-0.109306	0.689241	0.829014
Acot3	0.10031	0.842085	0.999332	-1.61572	0.00494444	0.0792369	0.538238	0.308469	0.579368	-1.1778	0.0278106	0.11043
Acot4	0.211899	0.23979	0.999332	-0.311814	0.0865969	0.423872	0.293302	0.125114	0.355905	-0.230411	0.176214	0.373841
Acot6	0.518641	0.220445	0.999332	0.280091	0.513879	0.848528	-0.168091	0.712503	0.869613	-0.40664	0.295863	0.514456
Acot7	0.0671063	0.582076	0.999332	-0.287337	0.015736	0.165413	0.4085	0.0012696	0.0188428	0.0540566	0.635717	0.793759
Acot8	-0.0327116	0.801539	0.999332	-0.110876	0.386915	0.779793	0.1554	0.252635	0.523298	0.0772354	0.527526	0.718398
Acot9	-0.0591724	0.759923	0.999332	0.00207422	0.991516	0.997271	-0.195393	0.338954	0.606896	-0.134146	0.465156	0.672857
Acox1	-0.0699536	0.497657	0.999332	-0.152402	0.139278	0.524071	-0.536041	1.14073e-05	0.000577112	-0.618489	3.56927e-07	2.2088e-05
Acox2	-0.00115323	0.990498	0.999602	0.0261108	0.78726	0.948027	0.135748	0.183354	0.442172	0.163012	0.0740923	0.212896
Acox3	-0.0166291	0.864438	0.999332	-0.130208	0.179322	0.586343	0.0267457	0.793774	0.908019	-0.0868329	0.344771	0.563586
Acp1	0.0616093	0.51788	0.999332	0.150141	0.126317	0.502875	-0.809548	3.01175e-11	2.31938e-08	-0.721016	3.00561e-11	1.47748e-08
Acp2	0.22441	0.0120023	0.32307	0.33036	0.000228145	0.008456	-0.228282	0.0154323	0.101674	-0.122332	0.144339	0.328637
Acp5	-0.0627843	0.482213	0.999332	0.0524083	0.557489	0.86685	-0.0963978	0.30594	0.577078	0.0187948	0.823507	0.909734
Acp6	-0.0641903	0.517268	0.999332	-0.0239053	0.808341	0.952394	0.0148677	0.886411	0.952662	0.0551528	0.554806	0.739208
Acpp	0.387887	0.192663	0.995871	0.71161	0.0311325	0.243406	-1.06061	0.00341911	0.0369654	-0.736891	0.0140703	0.0690174
Acrbp	-0.340971	0.114528	0.879066	-0.330505	0.114385	0.481138	0.22828	0.29309	0.564436	0.238746	0.236525	0.45031
Acsf2	0.0648698	0.466886	0.999332	-0.0914559	0.322574	0.729847	-1.08313	1.37754e-10	7.58131e-08	-1.23946	1.993e-12	1.94706e-09
Acsf3	0.0303579	0.768433	0.999332	-0.0824204	0.420253	0.804671	0.0931479	0.389087	0.65164	-0.0196304	0.839569	0.918702
Acsl1	-0.0167189	0.87017	0.999332	-0.0674579	0.509272	0.846155	0.161128	0.135229	0.371786	0.110389	0.252498	0.467307
Acsl3	-0.00434419	0.981363	0.999332	0.268793	0.163766	0.563729	-0.471557	0.0255876	0.140196	-0.19842	0.266865	0.483428
Acsl4	-0.15554	0.0925506	0.829966	-0.131817	0.153634	0.548321	-0.0335721	0.730549	0.876937	-0.00984902	0.910242	0.956835
Acsl5	-0.0229518	0.84895	0.999332	-0.171391	0.164858	0.565539	0.000754007	0.995262	0.997565	-0.147685	0.203414	0.410023
Acsm1	0.211468	0.0326885	0.556486	0.321552	0.00118497	0.0289191	-0.0485981	0.640483	0.829678	0.0614859	0.508567	0.706157
Acsm2	-0.296276	0.428586	0.999332	1.32012	0.00116041	0.0287243	-0.209248	0.589199	0.798293	1.40715	0.000383429	0.00520068
Acsm3	-0.0746946	0.408612	0.999332	-0.257088	0.00463707	0.0760096	-0.404128	4.62171e-05	0.00173152	-0.586521	6.83204e-08	6.15205e-06
Acsm5	0.0655447	0.488728	0.999332	0.132157	0.162121	0.560817	0.173531	0.0815872	0.279941	0.240144	0.00703253	0.0429309
Acss2	0.144948	0.531374	0.999332	-0.380416	0.109261	0.470364	-0.298819	0.227195	0.497574	-0.824183	0.00112867	0.011538
Acss2os	0.344593	0.420967	0.999332	0.94005	0.0529627	0.326639	-1.12449	0.0280728	0.148076	-0.529032	0.197594	0.401684
Acss3	-0.0215521	0.914416	0.999332	-0.968544	0.000112301	0.00477522	-0.0406216	0.847459	0.93552	-0.987614	5.42138e-05	0.0011633
Acta2	0.0579691	0.886352	0.999332	-0.172344	0.673325	0.913574	-0.0849931	0.842556	0.932495	-0.315306	0.416854	0.629595
Actb	0.0800776	0.428664	0.999332	0.083528	0.408972	0.795109	0.0561728	0.597981	0.803642	0.0596232	0.531448	0.721471
Actg1	0.327591	0.0121944	0.326329	0.250415	0.0505397	0.317724	-0.325171	0.0183789	0.113786	-0.402348	0.00181139	0.0163686
Actl6a	-0.0438109	0.666612	0.999332	0.0692632	0.494754	0.842411	-0.080281	0.45315	0.701851	0.0327932	0.732094	0.855097
Actn1	-0.0547461	0.597673	0.999332	0.158876	0.123593	0.496268	-0.047746	0.661488	0.841784	0.165876	0.0886853	0.240861
Actn4	-0.0752293	0.400825	0.999332	0.0653584	0.467632	0.830046	-0.350074	0.000218247	0.00535457	-0.209486	0.0133775	0.0669941
Actr10	0.000582859	0.994837	0.999602	0.0271548	0.76249	0.943413	-0.0298311	0.753011	0.890483	-0.00325921	0.969352	0.985711
Actr1a	-0.0108216	0.903349	0.999332	-0.010908	0.902002	0.975087	0.13715	0.143039	0.383448	0.137064	0.102062	0.263607
Actr1b	-0.0123089	0.890396	0.999332	-0.103344	0.243658	0.662875	0.167298	0.0744056	0.265691	0.0762633	0.364231	0.581417
Actr2	-7.73007e-05	0.999347	1	0.0260445	0.782935	0.947072	-0.155099	0.119497	0.346107	-0.128977	0.147777	0.33401
Actr3	0.0628913	0.478161	0.999332	0.0389253	0.662032	0.909034	-0.272254	0.0036625	0.0385201	-0.29622	0.000405595	0.00537825
Actr5	0.099118	0.526304	0.999332	0.00764047	0.959855	0.990435	0.334733	0.0395829	0.182474	0.243255	0.0935317	0.248457
Actr6	-0.140972	0.233998	0.999332	0.0357314	0.760438	0.942829	0.0128312	0.91755	0.966424	0.189535	0.0890691	0.241336
Actr8	-0.0851279	0.387025	0.999332	-0.0347135	0.722418	0.930328	0.0461396	0.654987	0.837805	0.096554	0.297641	0.516319
Acvr1	0.0460391	0.716467	0.999332	0.195724	0.131144	0.511877	-0.0373905	0.779056	0.901905	0.112294	0.34876	0.566766
Acvr1b	0.0257236	0.834279	0.999332	0.230872	0.0746256	0.39331	-0.590482	0.000181324	0.0047158	-0.385333	0.00298124	0.0236258
Acvr1c	0.249267	0.485744	0.999332	0.477856	0.171163	0.575052	-0.0752393	0.84394	0.933357	0.15335	0.634622	0.792952
Acvr2a	-0.0784284	0.377689	0.999332	-0.0646563	0.465254	0.827666	0.0606889	0.516271	0.750745	0.0744609	0.374396	0.591102
Acvr2b	0.0974195	0.491704	0.999332	-0.235766	0.112744	0.477259	-0.300398	0.0558813	0.224	-0.633583	0.000133539	0.00233137
Acvrl1	0.0231753	0.893048	0.999332	-0.141815	0.419809	0.804671	-0.2924	0.110029	0.331	-0.45739	0.00557605	0.0363742
Acy1	-0.0547262	0.577472	0.999332	0.0014335	0.988222	0.996853	0.147171	0.152568	0.397089	0.203331	0.0275251	0.10961
Acy3	-0.0908225	0.32569	0.999332	-0.0364482	0.689125	0.918878	0.252435	0.00902446	0.0703188	0.306809	0.000686112	0.00800579
Acyp1	0.0454701	0.7928	0.999332	0.135979	0.442246	0.817587	-0.417605	0.0238983	0.134742	-0.327096	0.0468181	0.156497
Acyp2	0.522578	0.0567981	0.712131	0.516891	0.0768154	0.398807	-0.685205	0.0280566	0.148047	-0.690893	0.0103657	0.0566374
Ada	0.340494	0.154916	0.952342	-0.127768	0.574579	0.873052	0.527735	0.032927	0.163194	0.0594728	0.785574	0.888877
Adal	-0.0514812	0.619528	0.999332	-0.120697	0.241404	0.661267	0.0460706	0.671877	0.847185	-0.0231455	0.812945	0.90304
Adam10	0.0776995	0.385218	0.999332	-0.0225141	0.801626	0.951544	-0.141532	0.133687	0.369894	-0.241745	0.00419633	0.0296783
Adam11	0.854712	3.50432e-05	0.00373668	0.872617	1.7857e-05	0.00114071	0.389137	0.0319917	0.160561	0.407042	0.00976389	0.0546195
Adam12	0.0840088	0.760542	0.999332	0.269211	0.308771	0.717271	0.145822	0.611119	0.8127	0.331024	0.188812	0.390643
Adam15	0.205853	0.340268	0.999332	-0.150141	0.48214	0.836054	0.133717	0.554657	0.776622	-0.222276	0.272166	0.48908
Adam17	0.0741545	0.421294	0.999332	-0.0198863	0.827141	0.958639	0.240302	0.0128781	0.0897134	0.146261	0.0903867	0.243526
Adam19	0.124028	0.557007	0.999332	0.15925	0.468174	0.830199	-0.49883	0.0287204	0.150462	-0.463608	0.0215303	0.0923147
Adam1a	0.248853	0.253031	0.999332	-0.251608	0.243116	0.662875	0.18428	0.419113	0.675097	-0.316181	0.122213	0.296226
Adam22	-0.148587	0.578177	0.999332	-0.610087	0.0277522	0.229153	0.318696	0.249066	0.520669	-0.142804	0.576685	0.753582
Adam23	-0.148995	0.274926	0.999332	-0.27421	0.0512707	0.320875	0.0441225	0.754241	0.890724	-0.0810918	0.526393	0.717631
Adam33	0.203957	0.560685	0.999332	-0.305701	0.436631	0.813961	-0.49405	0.205281	0.470467	-1.00371	0.00866382	0.0498125
Adam4	-0.00455161	0.978618	0.999332	-0.0326922	0.847083	0.962474	-0.0658242	0.712866	0.869722	-0.0939648	0.559512	0.742403
Adam9	0.00762764	0.933923	0.999332	-0.104961	0.253368	0.671438	-0.0597688	0.537497	0.76599	-0.172357	0.0470774	0.157098
Adamdec1	0.0787789	0.782219	0.999332	0.0139867	0.95968	0.990435	0.235769	0.429976	0.683515	0.170977	0.519755	0.712856
Adamts1	-0.0671463	0.635306	0.999332	0.214592	0.140047	0.525276	-0.183365	0.227116	0.497574	0.0983736	0.462294	0.670607
Adamts10	-0.0220922	0.889752	0.999332	0.168399	0.302027	0.710864	-0.480415	0.00479898	0.0465199	-0.289924	0.0559602	0.177228
Adamts12	-0.233723	0.456019	0.999332	-0.45756	0.152725	0.546346	0.015709	0.961088	0.98392	-0.208128	0.493003	0.694885
Adamts13	-0.179051	0.215822	0.999332	-0.131973	0.359457	0.759156	-0.0522051	0.730311	0.876779	-0.00512657	0.970193	0.985817
Adamts14	-0.127098	0.729514	0.999332	0.293479	0.418276	0.803623	-0.140268	0.715414	0.871014	0.280308	0.415087	0.628053
Adamts15	-0.0315124	0.915004	0.999332	-0.328811	0.299991	0.70884	-0.414345	0.199948	0.463879	-0.711643	0.0228538	0.0962623
Adamts2	0.0338997	0.877171	0.999332	-0.219552	0.326327	0.732755	-0.0796205	0.730787	0.87695	-0.333072	0.122368	0.296447
Adamts3	-0.176886	0.618033	0.999332	-0.461896	0.201593	0.615888	-0.0762079	0.835506	0.928894	-0.361218	0.30165	0.519955
Adamts4	-0.478926	0.171212	0.974878	-0.435669	0.222171	0.641034	-0.228245	0.524558	0.755863	-0.184988	0.596172	0.768482
Adamts5	-0.359532	0.0424053	0.620065	0.032709	0.85467	0.963494	-0.357507	0.0551955	0.22257	0.0347347	0.837431	0.917375
Adamts6	0.139254	0.598451	0.999332	-0.0251424	0.922798	0.980625	0.144005	0.602966	0.807488	-0.0203917	0.933927	0.96893
Adamts7	0.294976	0.172312	0.975256	0.813428	0.00070262	0.0199215	0.280517	0.212801	0.480353	0.798969	0.000454133	0.00581811
Adamts8	0.137708	0.747773	0.999332	-0.892586	0.0557096	0.335614	0.185654	0.677016	0.85092	-0.844641	0.0596408	0.184788
Adamts9	0.0510445	0.786157	0.999332	-0.138734	0.467777	0.830046	-0.143389	0.47323	0.718764	-0.333168	0.0742173	0.213069
Adamtsl1	1.86389	6.74829e-09	3.46462e-06	2.39169	6.80084e-11	4.09883e-08	0.122086	0.573539	0.78748	0.649881	0.000485292	0.00610446
Adamtsl2	-0.30625	0.212495	0.999332	-0.136509	0.577455	0.875055	-0.334001	0.197283	0.460576	-0.16426	0.480911	0.685989
Adamtsl3	-0.311944	0.521793	0.999332	-0.10018	0.869108	0.966823	-1.24261	0.0359413	0.171622	-1.03085	0.0605495	0.186206
Adamtsl4	-0.139025	0.547232	0.999332	0.250684	0.279037	0.692442	-0.28557	0.24202	0.512292	0.10414	0.632238	0.79181
Adamtsl5	0.223287	0.498401	0.999332	0.105507	0.77171	0.944785	-0.625447	0.0894509	0.293901	-0.743226	0.021219	0.0912997
Adap1	0.271137	0.375073	0.999332	-0.140261	0.645824	0.902552	0.0789654	0.806629	0.915311	-0.332433	0.247089	0.461796
Adap2	0.0226863	0.824405	0.999332	-0.396901	0.00080837	0.0217273	0.229005	0.0429691	0.192924	-0.190582	0.0598076	0.185098
Adar	0.0543238	0.571649	0.999332	0.0495679	0.607747	0.888547	-0.236128	0.0200481	0.120306	-0.240883	0.00793726	0.0467998
Adarb1	0.0384243	0.722568	0.999332	0.355634	0.000951664	0.0247504	-0.0779422	0.494117	0.734093	0.239268	0.0179086	0.081252
Adat1	-0.185319	0.282884	0.999332	-0.0219006	0.898173	0.974656	-0.0580166	0.747836	0.887087	0.105402	0.518021	0.712276
Adat2	0.124207	0.580165	0.999332	-0.143064	0.512344	0.847692	0.277438	0.234202	0.504822	0.010167	0.961244	0.982146
Adat3	-0.202367	0.548549	0.999332	-0.299225	0.312121	0.719884	0.796746	0.0150458	0.0999352	0.699887	0.0216677	0.09256
Adck1	0.123358	0.262851	0.999332	-0.0589079	0.582872	0.877188	0.421024	0.000242664	0.00580969	0.238758	0.0197688	0.0869952
Adck2	-0.0159879	0.90781	0.999332	-0.204442	0.135117	0.517947	0.0958493	0.506839	0.744089	-0.0926047	0.477443	0.683139
Adck3	0.0235412	0.813779	0.999332	0.0131862	0.894959	0.973701	0.156521	0.137199	0.374455	0.146166	0.120707	0.293756
Adck4	0.0260861	0.831204	0.999332	0.0111855	0.925938	0.98098	0.166341	0.193433	0.455551	0.15144	0.185665	0.387195
Adck5	-0.258842	0.0833202	0.804868	-0.333443	0.0278203	0.229551	0.146731	0.333164	0.60265	0.0721292	0.597494	0.769174
Adcy1	0.0739052	0.904513	0.999332	-0.139215	0.751435	0.939711	2.25606	0.000521868	0.0100196	2.04294	0.000467367	0.00594159
Adcy3	-0.208759	0.389019	0.999332	-0.077539	0.740523	0.935319	0.149153	0.549393	0.773645	0.280374	0.21708	0.427073
Adcy4	-0.0615562	0.721469	0.999332	-0.294215	0.0916807	0.435083	-0.138986	0.444512	0.694657	-0.371644	0.0246731	0.10161
Adcy5	-0.168771	0.417153	0.999332	-0.17685	0.396695	0.787193	-0.131593	0.545994	0.771358	-0.139672	0.482107	0.686911
Adcy6	-0.138277	0.190012	0.994316	-0.374525	0.00153418	0.0349782	0.0360089	0.739761	0.882116	-0.20024	0.0519684	0.168393
Adcy7	0.103312	0.504022	0.999332	-0.159773	0.30775	0.716679	-0.186718	0.254141	0.52518	-0.449804	0.00225464	0.0192806
Adcy9	0.0693791	0.438899	0.999332	0.11539	0.197656	0.611181	-0.0621988	0.509946	0.745303	-0.0161884	0.847759	0.922467
Adcyap1r1	-0.00196349	0.993261	0.999602	0.252442	0.294145	0.703743	-0.359534	0.15955	0.407984	-0.105128	0.6344	0.792952
Add1	-0.00328484	0.970779	0.999332	0.0830283	0.354708	0.755181	-0.127879	0.17611	0.432762	-0.0415657	0.622841	0.786252
Add3	-0.0921887	0.378899	0.999332	-0.195548	0.0610134	0.353139	0.00242916	0.982371	0.99198	-0.10093	0.308907	0.527006
Adgb	-0.0295645	0.907162	0.999332	-0.189158	0.53443	0.858685	-1.70665	1.00568e-05	0.000524769	-1.86624	8.67814e-07	4.60619e-05
Adgra2	0.0204757	0.894002	0.999332	-0.110266	0.470236	0.83087	0.0300537	0.852073	0.93749	-0.100688	0.487074	0.691147
Adgra3	-0.0683558	0.44361	0.999332	-0.209819	0.0181595	0.18042	0.115237	0.219394	0.487847	-0.0262258	0.755465	0.870792
Adgrd1	0.159142	0.605384	0.999332	-0.15114	0.605756	0.887813	0.391162	0.223781	0.493722	0.0808799	0.774909	0.883153
Adgre1	0.165645	0.446816	0.999332	0.0442499	0.842295	0.961246	-0.624091	0.0132276	0.0910317	-0.745486	0.00165954	0.0153049
Adgre4	-0.123045	0.542733	0.999332	-0.198899	0.348197	0.752527	-0.664841	0.00556651	0.0513734	-0.740695	0.00109966	0.0113083
Adgre5	-0.0372836	0.75094	0.999332	0.0317078	0.788152	0.948355	-0.222539	0.0844451	0.284951	-0.153548	0.176982	0.374783
Adgrf1	-0.983207	0.0349096	0.574609	0.474197	0.277508	0.691727	-0.43285	0.344384	0.611846	1.02455	0.0221155	0.0938935
Adgrf5	0.0941965	0.291829	0.999332	0.188459	0.0350916	0.25956	-0.121924	0.195464	0.458154	-0.0276618	0.741981	0.861274
Adgrg1	0.242293	0.273298	0.999332	-0.0901359	0.658781	0.908195	0.82551	0.000247267	0.00590967	0.493081	0.0134516	0.067209
Adgrg2	1.04219	0.00754552	0.239277	2.04224	2.81178e-05	0.0016173	-0.888439	0.0477661	0.204841	0.111614	0.713747	0.84405
Adgrg3	0.0116155	0.948858	0.999332	-0.00876604	0.962122	0.990723	-0.330661	0.0859648	0.287924	-0.351043	0.0421179	0.14602
Adgrg6	-0.0590432	0.755669	0.999332	0.152255	0.444698	0.818806	-0.726872	0.000404007	0.00839631	-0.515574	0.00488483	0.0329666
Adgrl1	0.0418668	0.748636	0.999332	0.00667992	0.958936	0.990189	0.0135669	0.921233	0.968514	-0.0216199	0.86017	0.928998
Adgrl2	0.0680991	0.446676	0.999332	0.116098	0.194154	0.607627	-0.0563453	0.549917	0.773887	-0.00834624	0.921026	0.963096
Adgrl3	-0.294067	0.532006	0.999332	-0.07371	0.862239	0.966044	0.320124	0.490831	0.731845	0.540481	0.217466	0.427592
Adgrl4	0.120787	0.224261	0.999332	0.0650906	0.514032	0.84868	-0.169048	0.107451	0.326569	-0.224744	0.0164111	0.0764161
Adgrv1	-0.757971	0.000745463	0.0436017	-0.932919	1.63691e-05	0.00108051	1.62686	2.77349e-08	5.41496e-06	1.45192	8.52419e-08	7.25195e-06
Adh1	0.247551	0.0159384	0.382247	0.35192	0.000627684	0.0183565	-0.387039	0.000340156	0.00736994	-0.282671	0.00341208	0.0259169
Adh4	-0.212967	0.0255262	0.49145	-0.255	0.00746157	0.103123	-0.0509149	0.61299	0.813694	-0.092948	0.302705	0.521254
Adh5	0.0253696	0.79674	0.999332	0.0288158	0.769902	0.944785	-0.151819	0.143655	0.384503	-0.148372	0.110085	0.277127
Adh6-ps1	-0.500324	0.0426858	0.6214	-0.679744	0.00952776	0.121169	-0.890125	0.0018244	0.023791	-1.06954	0.00013288	0.0023228
Adh7	-0.130866	0.384859	0.999332	-0.176787	0.239542	0.659135	0.165016	0.297445	0.569265	0.119095	0.401367	0.6158
Adhfe1	0.200881	0.0276365	0.51009	0.082672	0.366045	0.764714	-0.353703	0.000238616	0.00576255	-0.471912	4.1443e-08	4.46812e-06
Adi1	-0.0513228	0.564975	0.999332	-0.00576348	0.948748	0.986914	-0.372781	7.78503e-05	0.00258172	-0.327222	0.000107018	0.00197535
Adipor1	0.0696264	0.449113	0.999332	0.0733733	0.423721	0.806706	0.12059	0.212733	0.480278	0.124337	0.150626	0.338298
Adipor2	-0.0828201	0.412844	0.999332	-0.290274	0.00402959	0.069801	0.0873721	0.412885	0.670424	-0.120081	0.208456	0.416911
Adk	-0.111217	0.268154	0.999332	-0.145031	0.14862	0.538331	-0.117595	0.267326	0.538961	-0.151409	0.110432	0.277523
Adm	0.0210169	0.945145	0.999332	0.326932	0.32275	0.729847	-0.760027	0.031453	0.159416	-0.454112	0.128793	0.306735
Adnp	0.58049	0.157956	0.958357	0.112564	0.756404	0.941621	0.690382	0.105749	0.323382	0.222457	0.524884	0.716853
Adnp2	-0.021278	0.858097	0.999332	-0.0336977	0.773109	0.944857	0.196902	0.112903	0.335346	0.184482	0.0977926	0.255629
Ado	0.00478365	0.962562	0.999332	-0.150815	0.135283	0.517947	0.138072	0.19606	0.459084	-0.0175266	0.855051	0.925849
Adora1	0.642392	0.000118595	0.00939405	0.0769375	0.557589	0.86685	0.638922	0.000197264	0.00499673	0.0734681	0.55352	0.738488
Adora2a	0.284116	0.366662	0.999332	-0.111979	0.728856	0.931447	-0.18802	0.576049	0.789161	-0.584116	0.0611155	0.187603
Adpgk	0.0049817	0.963232	0.999332	-0.155839	0.149112	0.539617	-0.0463275	0.683571	0.853518	-0.207148	0.0428275	0.147607
Adprh	0.118952	0.512407	0.999332	0.215605	0.233384	0.653833	-0.0998433	0.602634	0.807488	-0.00319105	0.985001	0.992825
Adprhl2	0.0893378	0.491701	0.999332	0.0354205	0.780553	0.947072	0.238233	0.0789527	0.274916	0.184315	0.127576	0.30454
Adprm	-0.00348007	0.974099	0.999332	0.239645	0.0266478	0.223884	-0.324208	0.00434017	0.0433953	-0.0810829	0.422467	0.635304
Adra1a	0.22769	0.115281	0.879966	-0.073257	0.612962	0.890658	-0.265263	0.0866917	0.289362	-0.56621	0.000366391	0.00502862
Adra1b	0.242934	0.00666795	0.221276	0.314925	0.000409034	0.0130047	0.106384	0.258131	0.528738	0.178375	0.0329605	0.124022
Adra2b	-0.0097257	0.947911	0.999332	0.0147089	0.924474	0.980625	-0.665865	0.000419456	0.0086275	-0.641431	0.000202167	0.00322491
Adrb1	-1.30698	0.00979607	0.284682	0.0647882	0.88278	0.970438	-0.540658	0.233876	0.504778	0.831113	0.0814877	0.227417
Adrb2	0.139532	0.652696	0.999332	-0.331941	0.27949	0.692914	0.272963	0.398325	0.658588	-0.198511	0.497472	0.697695
Adrb3	0.0467507	0.845706	0.999332	0.160099	0.445149	0.818806	1.55767	2.28399e-06	0.000165763	1.67102	1.5955e-07	1.16404e-05
Adrbk1	-0.0415469	0.683058	0.999332	-0.218351	0.030393	0.240473	0.139599	0.190242	0.45141	-0.0372048	0.698346	0.834544
Adrbk2	-0.0852557	0.630917	0.999332	0.34334	0.0457136	0.30118	0.162884	0.376974	0.640079	0.59148	0.00104428	0.0108923
Adrm1	0.1141	0.392724	0.999332	0.0633845	0.610333	0.889457	0.936199	1.24051e-08	3.01683e-06	0.885484	4.60351e-09	8.07771e-07
Adsl	0.021794	0.841825	0.999332	0.198556	0.066513	0.370134	0.00991347	0.931118	0.971047	0.186675	0.0676348	0.200418
Adss	0.047252	0.596488	0.999332	0.0323125	0.717212	0.928433	-0.0881695	0.348409	0.61584	-0.103109	0.220105	0.430641
Adssl1	0.454609	0.0272441	0.51009	0.853197	0.000208594	0.00805905	0.113699	0.57726	0.789522	0.512287	0.00801832	0.0471085
Adtrp	-0.0851131	0.352966	0.999332	-0.138168	0.131402	0.511877	-0.0828117	0.391342	0.653746	-0.135866	0.116578	0.286882
Aebp1	0.346742	0.366991	0.999332	-0.2465	0.52183	0.853364	0.0860881	0.830731	0.92696	-0.507154	0.168549	0.363138
Aebp2	0.0428301	0.640745	0.999332	0.0222792	0.808119	0.952394	-0.0868726	0.369011	0.632916	-0.107423	0.214178	0.423468
Aen	-0.313225	0.0144427	0.363816	-0.148872	0.242153	0.662599	-0.070757	0.596801	0.803169	0.0935957	0.441919	0.652801
Aes	0.00197089	0.983733	0.999602	-0.0842358	0.382241	0.776133	0.263096	0.00979488	0.073687	0.17689	0.0521692	0.168843
Afap1	-0.175932	0.389443	0.999332	-0.081887	0.687568	0.918272	-0.101195	0.635984	0.827329	-0.00715051	0.970619	0.985838
Afap1l1	0.071296	0.672683	0.999332	0.134285	0.421183	0.805162	0.020831	0.906453	0.961013	0.0838203	0.594873	0.76751
Afap1l2	-0.305569	0.233316	0.999332	-0.196396	0.442002	0.817265	-0.223504	0.399051	0.659078	-0.11433	0.63864	0.795402
Aff1	0.0568817	0.522841	0.999332	0.0975685	0.272704	0.688816	-0.0742078	0.428715	0.682536	-0.033521	0.689036	0.828972
Aff3	0.718718	0.056923	0.712154	0.230686	0.554721	0.866511	-0.0757215	0.856913	0.938708	-0.563753	0.10293	0.264863
Aff4	-0.08298	0.385304	0.999332	-0.056237	0.556253	0.866511	-0.0519542	0.606281	0.809435	-0.0252113	0.779892	0.886071
Afg3l1	0.0568479	0.522319	0.999332	0.0641482	0.470896	0.830911	-0.156098	0.0957576	0.304937	-0.148797	0.0756076	0.215797
Afg3l2	0.0181409	0.839104	0.999332	0.00516961	0.953752	0.988622	0.00460413	0.960953	0.98392	-0.00836713	0.920789	0.963028
Afm	-0.0813041	0.40424	0.999332	0.0222801	0.819166	0.956532	0.225087	0.028576	0.14994	0.328671	0.000355251	0.00492449
Afmid	0.132834	0.154997	0.952342	0.189718	0.0418058	0.283989	0.153664	0.117703	0.343494	0.210547	0.0164199	0.0764315
Afp	-6.83667e-05	0.999706	1	0.0171499	0.921811	0.980625	0.809119	0.000364296	0.00775289	0.826337	9.20302e-05	0.00175962
Aftph	0.0440407	0.622183	0.999332	0.00510565	0.954366	0.988686	-0.0227358	0.809082	0.916656	-0.0616709	0.463753	0.671528
Aga	0.0705597	0.531722	0.999332	0.088602	0.428994	0.810282	0.0080855	0.945638	0.978396	0.0261278	0.804841	0.899227
Agap1	-0.0713281	0.519359	0.999332	-0.171653	0.119962	0.490472	-0.0215631	0.852782	0.93767	-0.121888	0.244908	0.459383
Agap2	0.55162	0.0688616	0.762989	0.669357	0.0190413	0.185605	0.565783	0.072128	0.261144	0.68352	0.0122537	0.063263
Agap3	-0.151191	0.166923	0.969857	-0.251631	0.0193221	0.187434	0.228923	0.0444886	0.196276	0.128483	0.212887	0.42206
Agbl3	-0.306141	0.106529	0.865144	-0.512126	0.00679811	0.0973738	0.0202692	0.917957	0.966703	-0.185716	0.309516	0.527497
Agbl5	-0.0606336	0.65666	0.999332	0.162885	0.226547	0.646837	0.00675294	0.962306	0.984319	0.230271	0.0712739	0.20765
Agfg1	0.0547959	0.539676	0.999332	-0.00802611	0.928334	0.981659	-0.0603753	0.521108	0.752928	-0.123197	0.143321	0.327033
Agfg2	0.00334936	0.971901	0.999332	0.0432918	0.647827	0.904026	-0.0344874	0.730276	0.876779	0.005455	0.951396	0.977289
Aggf1	-0.124323	0.176618	0.982453	-0.200326	0.0285276	0.233304	0.0697458	0.470001	0.715874	-0.00625655	0.942647	0.97335
Agk	-0.00878582	0.963255	0.999332	0.157916	0.414789	0.800586	-0.340947	0.0929161	0.299954	-0.174245	0.334899	0.553442
Agl	0.371579	8.31409e-05	0.0072943	0.508209	7.65958e-08	1.39707e-05	-0.00820896	0.933957	0.973056	0.12842	0.145764	0.330833
Agmat	-0.0669524	0.462803	0.999332	-0.0120127	0.894828	0.973635	0.145983	0.128228	0.361653	0.200923	0.0193858	0.0857999
Agmo	0.204058	0.0274411	0.51009	0.176107	0.056987	0.340498	-0.114396	0.2401	0.510327	-0.142347	0.101533	0.262683
Ago1	-0.0180173	0.842816	0.999332	-0.105402	0.244412	0.66315	0.0108818	0.909313	0.962548	-0.0765025	0.372155	0.588906
Ago2	-0.19276	0.0363673	0.58619	-0.310995	0.000641586	0.018625	0.219192	0.0229071	0.130943	0.100958	0.246171	0.460702
Ago3	-0.0733819	0.423818	0.999332	-0.0890293	0.328966	0.73494	0.0590432	0.539924	0.767162	0.0433957	0.615889	0.781532
Ago4	-0.112508	0.4283	0.999332	-0.13623	0.341099	0.746851	-0.199321	0.183122	0.442055	-0.223043	0.0993877	0.25892
Agpat1	0.0827218	0.635365	0.999332	-0.213664	0.20441	0.619787	0.466789	0.00970546	0.0733188	0.170404	0.293278	0.512082
Agpat2	-0.0494226	0.607244	0.999332	-0.372443	0.000740676	0.020569	0.302867	0.00614096	0.0548116	-0.0201538	0.82417	0.909827
Agpat3	-0.0361972	0.70084	0.999332	-0.195735	0.0370598	0.265353	0.222019	0.0252918	0.139457	0.0624807	0.481844	0.686616
Agpat4	-0.0768765	0.778748	0.999332	-0.529808	0.0463638	0.303158	0.325165	0.245134	0.516186	-0.127767	0.623398	0.786411
Agpat5	0.0732005	0.543663	0.999332	0.0804112	0.50532	0.845386	-0.130403	0.305501	0.576639	-0.123192	0.277573	0.495074
Agpat9	0.439099	0.036364	0.58619	0.140103	0.415343	0.801262	1.88624	8.38946e-09	2.28029e-06	1.58725	1.38126e-08	1.97393e-06
Agps	-0.116426	0.216892	0.999332	-0.0705033	0.450965	0.820835	0.0855423	0.386907	0.649648	0.131465	0.139011	0.320734
Agrn	0.0166545	0.855143	0.999332	-0.0378354	0.673505	0.913574	0.363791	0.000138526	0.00390693	0.309301	0.000295078	0.0043102
Agt	-0.131026	0.180345	0.985779	-0.180501	0.0645735	0.364424	0.187622	0.0690669	0.254481	0.138147	0.134688	0.31506
Agtpbp1	-0.131955	0.364289	0.999332	0.407041	0.00881282	0.114923	0.0917424	0.543763	0.770246	0.630738	0.000132535	0.00232264
Agtr1a	-0.0561585	0.530586	0.999332	-0.092325	0.301735	0.710732	-0.0421974	0.654364	0.837771	-0.0783639	0.354157	0.572218
Agtrap	0.239001	0.187314	0.990639	-0.325233	0.0771356	0.399572	-0.0649349	0.735006	0.879469	-0.629169	0.00048724	0.00612341
Agxt	0.0160322	0.869479	0.999332	0.244606	0.0121963	0.14077	0.539926	9.14145e-06	0.000485513	0.7685	1.11918e-08	1.66817e-06
Agxt2	0.267166	0.00580016	0.199508	0.206169	0.0328066	0.250974	0.208442	0.0403796	0.184618	0.147446	0.104521	0.267338
Ahctf1	-0.114506	0.227323	0.999332	-0.151893	0.109467	0.470519	-0.217901	0.0295662	0.153156	-0.255288	0.00482835	0.0326662
Ahcy	0.0903213	0.345951	0.999332	0.168595	0.080222	0.407638	-0.873366	6.52022e-12	6.95256e-09	-0.795092	4.61332e-12	3.04523e-09
Ahcyl1	-0.00111269	0.990404	0.999602	-0.0132615	0.886116	0.97163	-0.184781	0.0582802	0.229228	-0.196929	0.0241211	0.100076
Ahcyl2	-0.216667	0.0179639	0.412962	-0.394856	7.68975e-05	0.00357702	0.212725	0.0263925	0.142588	0.0345359	0.690391	0.829954
Ahdc1	-0.0265439	0.853849	0.999332	-0.357767	0.0216589	0.20123	-0.0826029	0.586923	0.796781	-0.413826	0.00662062	0.0412102
Ahi1	-0.284861	0.197566	0.999332	-0.46041	0.0361542	0.262255	0.0422064	0.853447	0.937876	-0.133342	0.531189	0.721435
Ahnak	0.0202776	0.86393	0.999332	-0.135302	0.26122	0.676757	-0.227143	0.0806837	0.278218	-0.382723	0.00255227	0.0211348
Ahr	0.730227	0.00053102	0.0328616	1.03978	1.13424e-05	0.000814654	-0.166957	0.375908	0.638974	0.142599	0.390932	0.605528
Ahsa1	0.0132529	0.882629	0.999332	0.154221	0.0846195	0.418955	0.119454	0.205726	0.471134	0.260422	0.0020272	0.0177518
Ahsa2	-0.0916113	0.437458	0.999332	0.0793304	0.489143	0.840486	0.473338	0.000869686	0.0145248	0.644279	9.05441e-06	0.000292569
Ahsg	-0.369192	0.000818612	0.0470855	-0.0389209	0.707051	0.924567	0.12963	0.235361	0.5054	0.4599	4.83576e-05	0.00106911
Aida	-0.0153383	0.91204	0.999332	-0.188229	0.176521	0.582581	-0.0848485	0.5614	0.780782	-0.257739	0.0506974	0.165396
Aif1	-0.0208381	0.928289	0.999332	0.0405501	0.862871	0.966044	-0.272634	0.274695	0.546616	-0.211246	0.342579	0.560995
Aifm1	0.0730304	0.428175	0.999332	0.0269859	0.769489	0.944785	-0.0587013	0.545348	0.771064	-0.104746	0.22755	0.439317
Aifm2	-0.0602332	0.583095	0.999332	-0.218714	0.0443075	0.295711	0.108608	0.344141	0.611758	-0.0498724	0.63039	0.790858
Aifm3	-0.124503	0.463449	0.999332	-0.379043	0.0204787	0.19364	0.492833	0.00476662	0.0463359	0.238294	0.134279	0.314489
Aig1	-0.313453	0.0742803	0.771828	-0.189696	0.269485	0.686187	0.128618	0.478776	0.72312	0.252375	0.12856	0.306309
Aim1	-0.0512066	0.591577	0.999332	-0.110162	0.246763	0.665363	-0.00597616	0.952489	0.980936	-0.0649313	0.471204	0.677649
Aim1l	-0.232246	0.485357	0.999332	0.941772	0.0347328	0.259022	-2.36792	1.07312e-05	0.000549971	-1.1939	0.00203243	0.0177863
Aim2	0.0437415	0.873651	0.999332	0.148291	0.635299	0.900185	-1.09522	0.000963557	0.0157139	-0.990668	0.000804667	0.00897368
Aimp1	-0.0871165	0.414023	0.999332	0.0720615	0.492986	0.842411	0.127039	0.254625	0.525506	0.286217	0.00420268	0.0297081
Aimp2	0.0147946	0.922422	0.999332	-0.00545724	0.970659	0.992581	0.225881	0.153339	0.398572	0.205629	0.14667	0.332205
Aip	-0.00297861	0.980978	0.999332	-0.00488703	0.96863	0.992545	-0.0209934	0.872901	0.946726	-0.0229018	0.845599	0.92112
Airn	0.563204	0.115988	0.882678	0.792682	0.0348743	0.259238	-0.376154	0.326763	0.595864	-0.146676	0.644142	0.799126
Ajuba	0.222913	0.165819	0.968902	0.544805	0.00285563	0.0553632	-0.612244	0.00163027	0.0221123	-0.290353	0.0603921	0.186038
Ak2	-0.0363047	0.702348	0.999332	0.0300039	0.751748	0.939711	0.206996	0.0386355	0.17966	0.273305	0.00227896	0.0194054
Ak3	0.0759129	0.443663	0.999332	-0.0102544	0.917461	0.979728	0.0726722	0.486126	0.728773	-0.0134951	0.885017	0.943483
Ak4	-0.0386078	0.72854	0.999332	-0.00750545	0.945874	0.986031	0.102928	0.382941	0.645655	0.13403	0.209499	0.418154
Ak5	-0.230264	0.656078	0.999332	0.515668	0.327097	0.733656	-0.476108	0.39215	0.654228	0.269824	0.577465	0.754125
Ak6	-0.0273142	0.862504	0.999332	-0.113888	0.468768	0.830422	-0.0282587	0.864438	0.943032	-0.114833	0.441325	0.65244
Akap1	-0.184132	0.0474715	0.649606	-0.329728	0.000368502	0.0120761	0.1975	0.0436626	0.194614	0.0519046	0.554379	0.739136
Akap10	-0.00683117	0.946376	0.999332	-0.0154879	0.878164	0.968982	0.00982024	0.926672	0.969719	0.00116347	0.990291	0.995245
Akap11	0.0313822	0.730855	0.999332	-0.051452	0.57327	0.871919	-0.227031	0.018341	0.113653	-0.309865	0.000323725	0.00459783
Akap12	0.0380812	0.802534	0.999332	0.285485	0.0731455	0.389712	-0.22007	0.182037	0.44046	0.0273339	0.848227	0.92264
Akap13	-0.0596584	0.52986	0.999332	-0.0519927	0.582992	0.877272	0.29109	0.00363156	0.0382819	0.298755	0.000851798	0.00935628
Akap17b	-0.0752795	0.548309	0.999332	0.0649999	0.597234	0.8849	0.160174	0.227865	0.498134	0.300453	0.0172476	0.0790889
Akap5	-0.0812228	0.650472	0.999332	0.248335	0.190608	0.602831	-0.669275	0.00225836	0.0276794	-0.339717	0.0584935	0.18261
Akap6	-0.252687	0.452143	0.999332	0.0282846	0.931395	0.982285	-0.12212	0.724265	0.87424	0.158851	0.6163	0.78191
Akap7	-0.0915605	0.52725	0.999332	0.00220948	0.987944	0.996853	-0.26597	0.0823405	0.28162	-0.1722	0.210864	0.41997
Akap8	-0.117711	0.18633	0.990639	-0.0853569	0.33462	0.741567	0.128475	0.169522	0.423255	0.160829	0.0554448	0.176077
Akap8l	-0.105344	0.302683	0.999332	-0.105487	0.297693	0.70721	0.0853907	0.425099	0.680084	0.0852479	0.376313	0.59262
Akap9	-0.0831411	0.372325	0.999332	-0.0223612	0.810411	0.952996	-0.0834671	0.395702	0.656935	-0.0226872	0.796478	0.895658
Akip1	0.210492	0.0867751	0.815779	0.264038	0.0308054	0.24196	-0.0373554	0.773353	0.899367	0.0161906	0.887511	0.945415
Akirin1	-0.060245	0.511358	0.999332	-0.114473	0.209219	0.625847	0.0769593	0.424188	0.67978	0.0227315	0.792691	0.893793
Akirin2	-0.0496398	0.642358	0.999332	-0.181221	0.0889553	0.428499	-0.00145681	0.989641	0.995241	-0.133038	0.188432	0.390148
Akna	-0.134148	0.500209	0.999332	0.20695	0.306607	0.715519	-0.421385	0.0465714	0.201904	-0.0802877	0.671047	0.817978
Akr1a1	0.294717	0.00286401	0.117807	0.165744	0.0927637	0.437122	0.00573019	0.955946	0.981832	-0.123243	0.183832	0.384355
Akr1b10	0.375353	0.214189	0.999332	-0.26386	0.386379	0.779166	0.00829127	0.978985	0.990272	-0.630921	0.0348324	0.129138
Akr1b7	2.51513	0.000243465	0.017219	4.5351	3.75595e-08	7.65662e-06	-0.0398831	0.957593	0.9826	1.98009	4.34822e-05	0.000986499
Akr1b8	-0.163473	0.439024	0.999332	-0.216903	0.309421	0.717698	-0.187637	0.397756	0.658114	-0.241067	0.23463	0.448102
Akr1c12	0.0769593	0.390094	0.999332	0.0171285	0.84806	0.962677	-0.0319528	0.734666	0.879469	-0.0917835	0.276229	0.49344
Akr1c13	0.148207	0.10396	0.857653	2.24557e-05	0.999803	0.999947	0.0426974	0.656059	0.838416	-0.105487	0.218323	0.428607
Akr1c14	0.395673	9.00336e-05	0.00756392	0.445036	1.08911e-05	0.000790433	-0.313946	0.00304921	0.0341976	-0.264584	0.00520178	0.0346121
Akr1c19	0.456509	4.77907e-06	0.000727994	0.165568	0.0692211	0.378769	0.157832	0.100747	0.314823	-0.133109	0.120064	0.292757
Akr1c20	0.230497	0.0132436	0.346761	-0.0928226	0.315888	0.722316	0.13646	0.16271	0.412092	-0.18686	0.0325196	0.122897
Akr1c21	-0.0559159	0.913506	0.999332	0.16246	0.798169	0.949848	-1.19258	0.0596419	0.232443	-0.974201	0.0812799	0.22702
Akr1c6	0.0490089	0.63081	0.999332	0.218782	0.0323514	0.248727	-0.0509649	0.635198	0.826693	0.118809	0.216282	0.425867
Akr1d1	0.385772	9.64178e-05	0.00795562	0.258655	0.00877358	0.114627	-0.0515137	0.619284	0.817037	-0.178631	0.0539049	0.172948
Akr1e1	-0.156975	0.451146	0.999332	0.136611	0.535001	0.858685	-1.43531	3.66762e-06	0.000237572	-1.14172	1.57173e-05	0.00044283
Akr7a5	0.093964	0.30715	0.999332	0.0327508	0.721082	0.929638	0.0866663	0.370596	0.634855	0.0254531	0.76863	0.879322
Akt1	-0.12031	0.464611	0.999332	0.235594	0.160501	0.559181	-0.19717	0.260327	0.531153	0.158735	0.3091	0.527118
Akt1s1	0.0513232	0.627496	0.999332	-0.135756	0.189895	0.601438	0.355619	0.00126401	0.0187799	0.16854	0.0882981	0.240186
Akt2	0.0183064	0.837001	0.999332	0.0140045	0.874122	0.967785	0.13981	0.134727	0.371355	0.135509	0.105149	0.268452
Akt3	0.0142194	0.922822	0.999332	0.0817246	0.580271	0.876123	-0.220481	0.155765	0.402314	-0.152976	0.27006	0.487063
Aktip	-0.057494	0.637877	0.999332	-0.161786	0.181146	0.589041	0.084671	0.507559	0.744496	-0.0196214	0.864815	0.931981
Alad	0.0596604	0.536827	0.999332	0.246804	0.0116897	0.137001	0.883289	1.28641e-08	3.07452e-06	1.07043	8.55515e-11	3.37102e-08
Alas1	0.744323	0.0914787	0.825655	0.108425	0.79512	0.949848	1.36898	0.00591159	0.0535145	0.733077	0.0754735	0.215633
Alas2	-0.0248126	0.802185	0.999332	-0.0753803	0.447911	0.820089	0.38766	0.00128628	0.0190345	0.337092	0.00163736	0.015182
Alb	-0.183736	0.0845913	0.81061	-0.302795	0.00444218	0.0740544	0.146104	0.194242	0.456423	0.0270447	0.788154	0.890656
Alcam	-0.31826	0.000452326	0.0291635	-0.0539356	0.549154	0.864548	0.378279	7.32508e-05	0.00249485	0.642603	3.39322e-09	6.23505e-07
Aldh16a1	-0.113605	0.202018	0.999332	-0.0843459	0.339648	0.745205	0.205385	0.028013	0.147873	0.234644	0.00515362	0.0343979
Aldh18a1	0.0402844	0.880927	0.999332	-0.0243147	0.927992	0.981659	-0.078116	0.782594	0.903876	-0.142715	0.574209	0.752661
Aldh1a1	0.870746	2.94175e-12	4.53095e-09	0.639635	9.61849e-10	4.04035e-07	0.120655	0.268154	0.539657	-0.110456	0.256897	0.472232
Aldh1a3	-0.368626	0.319726	0.999332	0.353959	0.424586	0.807204	-1.37332	0.00379869	0.0395921	-0.650738	0.0967634	0.2538
Aldh1a7	0.457704	0.000158678	0.0117626	0.300982	0.00600012	0.0901122	0.0601468	0.563825	0.782044	-0.0965756	0.304037	0.522444
Aldh1b1	-0.0611353	0.660888	0.999332	-0.0735591	0.595935	0.884101	0.206947	0.167486	0.419835	0.194523	0.148581	0.335007
Aldh1l1	0.129087	0.208703	0.999332	0.0789561	0.441614	0.817068	-0.146755	0.174471	0.429959	-0.196887	0.0416859	0.14506
Aldh1l2	-0.186718	0.678865	0.999332	0.242067	0.63499	0.89984	-0.942301	0.0737095	0.264287	-0.513516	0.26191	0.477531
Aldh2	-0.0268657	0.79135	0.999332	-0.229629	0.0234325	0.209287	0.149571	0.162497	0.411988	-0.0531923	0.578636	0.755029
Aldh3a2	0.107011	0.467854	0.999332	-0.567761	0.000849548	0.0225696	-0.253084	0.112579	0.334958	-0.927857	1.75174e-06	8.09422e-05
Aldh3b1	0.0801903	0.729674	0.999332	0.428406	0.0645931	0.364424	-0.22592	0.360185	0.626145	0.122296	0.570144	0.749913
Aldh4a1	0.00622929	0.949776	0.999332	-0.0784227	0.427059	0.808839	0.140663	0.177125	0.434415	0.0560106	0.547938	0.73465
Aldh5a1	-0.0289261	0.747944	0.999332	-0.0395595	0.660154	0.908222	-0.078535	0.407704	0.665518	-0.0891683	0.293785	0.512516
Aldh6a1	0.0560784	0.576498	0.999332	-0.0743069	0.458528	0.824695	-0.0353719	0.738032	0.881188	-0.165757	0.0798152	0.223741
Aldh7a1	0.0898011	0.369453	0.999332	-0.0043815	0.965031	0.991278	-0.111186	0.291293	0.562935	-0.205368	0.0293548	0.115013
Aldh8a1	0.0332943	0.736195	0.999332	0.0737993	0.455441	0.822447	-0.108133	0.299113	0.570825	-0.0676279	0.467751	0.67485
Aldh9a1	0.0583015	0.546268	0.999332	0.00855352	0.929395	0.981991	-0.0209865	0.836612	0.929629	-0.0707344	0.437089	0.648337
Aldoa	0.210359	0.0193401	0.429635	0.299778	0.000806334	0.0217273	0.174024	0.0654115	0.246128	0.263442	0.00173644	0.0157943
Aldoart1	0.142251	0.630534	0.999332	0.348409	0.209835	0.626478	0.283616	0.353363	0.619962	0.489774	0.0656923	0.196468
Aldob	-0.0987601	0.347815	0.999332	-0.145343	0.172467	0.576837	0.16181	0.151467	0.395414	0.115228	0.248764	0.463365
Aldoc	0.330075	0.076556	0.779735	0.388858	0.033244	0.252786	0.478806	0.0171791	0.109025	0.53759	0.00337014	0.025711
Alg1	-0.0820694	0.514459	0.999332	-0.0878198	0.475127	0.83344	0.262565	0.0448248	0.197133	0.256815	0.0293762	0.115033
Alg10b	-0.0422452	0.632969	0.999332	-0.0323797	0.715233	0.928058	-0.22448	0.0162416	0.105502	-0.214615	0.0103294	0.0565212
Alg11	-0.0997365	0.26162	0.999332	-0.196591	0.026019	0.220804	0.141255	0.130191	0.364515	0.0444005	0.596413	0.7685
Alg12	-0.028351	0.855792	0.999332	0.236993	0.126187	0.502663	0.414293	0.0175519	0.110342	0.679637	0.000127417	0.00225575
Alg13	-0.125037	0.352873	0.999332	0.00221251	0.986894	0.996853	-0.161108	0.255318	0.525882	-0.0338594	0.790452	0.89192
Alg14	0.193025	0.098575	0.843715	0.0206801	0.860817	0.965549	-0.206604	0.0954262	0.304301	-0.378949	0.000596707	0.00713065
Alg2	-0.0741372	0.566115	0.999332	-0.0443445	0.725445	0.930757	0.319385	0.026015	0.141586	0.349177	0.00841068	0.0487367
Alg3	0.047495	0.794354	0.999332	0.334552	0.0585828	0.345564	0.162559	0.392255	0.654324	0.449616	0.00743658	0.0446259
Alg5	-0.0286344	0.76646	0.999332	0.0246696	0.798206	0.949848	-0.138714	0.172243	0.427127	-0.0854097	0.348002	0.566065
Alg6	0.0524228	0.677359	0.999332	-0.133664	0.28656	0.698856	0.0329139	0.803549	0.913681	-0.153173	0.1974	0.401684
Alg8	0.0594738	0.715757	0.999332	0.222491	0.163387	0.563478	0.146106	0.391883	0.654098	0.309122	0.0412279	0.144028
Alg9	0.170945	0.107761	0.86658	-0.00677781	0.949354	0.987095	-0.1342	0.232118	0.502831	-0.311923	0.00185867	0.0166649
Alkbh1	-0.111847	0.402855	0.999332	-0.136623	0.295467	0.704984	0.259381	0.0617589	0.236498	0.234604	0.0613927	0.187989
Alkbh2	-0.132904	0.538295	0.999332	-0.0700254	0.73874	0.93477	0.150232	0.501056	0.739527	0.213111	0.292361	0.510811
Alkbh3	0.000487301	0.996661	0.999963	0.0656373	0.570037	0.869908	0.00616487	0.959789	0.983268	0.0713149	0.514223	0.710188
Alkbh3os1	0.177585	0.527116	0.999332	0.0608186	0.821301	0.957421	0.27321	0.348556	0.615972	0.156444	0.54327	0.731218
Alkbh4	-0.214136	0.30134	0.999332	0.269072	0.188528	0.599434	-0.153531	0.479127	0.723492	0.329677	0.0894881	0.24214
Alkbh5	0.0540129	0.562878	0.999332	-0.0164111	0.859955	0.965111	0.19742	0.0444704	0.196259	0.126996	0.14829	0.334584
Alkbh6	0.327882	0.0503256	0.670782	0.212813	0.194395	0.607627	0.203581	0.246926	0.518062	0.0885115	0.566253	0.746924
Alkbh7	0.0323837	0.819631	0.999332	0.0530956	0.705888	0.924161	0.0186757	0.900275	0.957865	0.0393876	0.767353	0.878732
Alkbh8	-0.122303	0.337139	0.999332	0.0231642	0.856183	0.963501	-0.197727	0.140929	0.380144	-0.0522601	0.66503	0.813219
Alms1	0.0373487	0.782179	0.999332	-0.193285	0.16196	0.560817	-0.350849	0.0168702	0.107894	-0.581483	0.000119765	0.00215329
Alox12	-0.0959618	0.760831	0.999332	-0.0464218	0.886099	0.97163	-0.328527	0.332381	0.601655	-0.278987	0.363441	0.580751
Alox5	0.224863	0.575008	0.999332	-0.130231	0.763851	0.943413	-0.376053	0.395411	0.656745	-0.731147	0.0738526	0.212494
Alox5ap	0.0144392	0.960188	0.999332	0.248227	0.409084	0.795109	-0.424578	0.18279	0.44151	-0.190789	0.48985	0.69317
Alpk1	-0.0576561	0.786831	0.999332	0.402679	0.057903	0.343454	0.337163	0.135933	0.372569	0.797498	0.000535772	0.00653773
Alpk3	0.29833	0.358412	0.999332	-0.906178	0.0476438	0.30761	-1.45706	0.000939616	0.0153965	-2.66157	5.61003e-07	3.25382e-05
Alpl	-0.0422004	0.83745	0.999332	0.0984511	0.625227	0.895413	0.182042	0.399856	0.659572	0.322694	0.104177	0.266785
Als2	-0.141938	0.132285	0.90869	-0.261061	0.00549426	0.0850966	0.198515	0.0458547	0.200012	0.0793918	0.372657	0.589244
Als2cl	0.0915692	0.400956	0.999332	0.148727	0.1813	0.58916	-0.312081	0.012161	0.085964	-0.254923	0.0200844	0.087799
Als2cr12	0.209192	0.629711	0.999332	0.151197	0.755842	0.941621	-0.66831	0.182409	0.440976	-0.726305	0.0994986	0.25909
Alyref	-0.0318677	0.788098	0.999332	-0.00516628	0.964955	0.991278	0.0209524	0.866172	0.944085	0.0476538	0.669105	0.816833
Alyref2	-0.247604	0.212742	0.999332	-0.238733	0.232415	0.6531	-0.17356	0.404124	0.663295	-0.164688	0.388122	0.603185
Amacr	-0.129605	0.162406	0.963023	-0.0102269	0.912224	0.978678	-0.0463686	0.635493	0.826998	0.0730098	0.404545	0.61887
Ambp	-0.0610075	0.550719	0.999332	0.0296572	0.771991	0.944785	0.0473118	0.66089	0.841332	0.137977	0.152697	0.341016
Ambra1	-0.0344197	0.706639	0.999332	0.0409069	0.653712	0.905935	-0.0392931	0.682987	0.853518	0.0360335	0.675709	0.820919
Amdhd1	-0.103789	0.279773	0.999332	0.0317379	0.741265	0.935813	-0.0578574	0.567896	0.783145	0.077669	0.391495	0.606096
Amdhd2	0.0210337	0.869059	0.999332	0.142879	0.258244	0.673923	0.000617827	0.996318	0.998339	0.122463	0.305144	0.523162
Amelx	-0.138038	0.742346	0.999332	0.435199	0.305146	0.713551	-0.34284	0.444795	0.694657	0.230397	0.557382	0.741163
Amer1	0.0928889	0.462065	0.999332	-0.273056	0.0319219	0.246527	-0.0903114	0.497789	0.737085	-0.456256	0.000148716	0.00254506
Amfr	0.0137298	0.889042	0.999332	-0.0302843	0.757938	0.942027	0.208187	0.0447006	0.196878	0.164173	0.0767255	0.217837
Amica1	-0.213232	0.556427	0.999332	0.418469	0.283575	0.696847	-0.780652	0.0505546	0.211527	-0.148952	0.672031	0.818819
Amigo1	-0.0954154	0.543893	0.999332	-0.233958	0.142618	0.528794	0.0810416	0.621032	0.817505	-0.0575008	0.698352	0.834544
Amigo2	0.0129544	0.947864	0.999332	0.239912	0.238932	0.658526	-0.295158	0.171257	0.425441	-0.0682006	0.715324	0.845483
Amigo3	-0.358254	0.0354042	0.57738	-0.1402	0.382244	0.776133	0.571966	0.000943433	0.0154319	0.79002	4.5745e-06	0.000172314
Ammecr1	0.281765	0.168143	0.971169	0.113321	0.569587	0.869818	0.222621	0.298384	0.570276	0.0541761	0.773634	0.88228
Ammecr1l	0.281013	0.00205445	0.0943006	0.430885	2.40442e-06	0.000229862	-0.136334	0.155299	0.401259	0.0135386	0.873966	0.937058
Amn	-0.694448	0.329642	0.999332	-0.127707	0.751999	0.939711	1.97444	0.00130876	0.0192591	2.54118	0.000111753	0.00203563
Amn1	0.374139	0.156301	0.954887	-0.183815	0.452173	0.821604	0.861863	0.00376694	0.0393499	0.303909	0.203857	0.410782
Amot	0.0738179	0.540579	0.999332	0.344258	0.00416025	0.0709341	-0.103468	0.41608	0.673266	0.166972	0.138021	0.319673
Amotl1	0.066964	0.536037	0.999332	0.170064	0.117407	0.486594	0.442243	0.000770851	0.0133236	0.545344	2.43527e-05	0.000629809
Amotl2	0.116254	0.298999	0.999332	-0.154834	0.167087	0.568657	0.232841	0.055511	0.223155	-0.0382481	0.712424	0.843278
Ampd2	-0.0451606	0.628097	0.999332	-0.0602513	0.513451	0.848225	0.178824	0.0671142	0.249627	0.163733	0.0616651	0.188448
Ampd3	0.120902	0.569951	0.999332	0.0156382	0.943755	0.985361	-0.466538	0.0418951	0.18954	-0.571803	0.00517161	0.0344493
Amt	-0.0800038	0.368756	0.999332	-0.0815473	0.357077	0.756388	0.109604	0.241401	0.511746	0.108061	0.197765	0.40186
Amy1	-0.0364819	0.709124	0.999332	-0.0605643	0.535441	0.858685	0.0271075	0.79261	0.907804	0.00302501	0.973838	0.987502
Amz2	0.0349398	0.758063	0.999332	-0.0166525	0.881717	0.970287	0.136765	0.249345	0.520906	0.0851723	0.422895	0.635672
Anapc1	-0.000845693	0.992598	0.999602	-0.0563912	0.535238	0.858685	0.0376859	0.694582	0.860199	-0.0178596	0.835323	0.916346
Anapc10	0.0451134	0.792449	0.999332	-0.0701586	0.682839	0.917023	-0.0775983	0.667477	0.845215	-0.19287	0.234052	0.447754
Anapc11	-0.0141406	0.922871	0.999332	0.00356698	0.980127	0.994913	0.162718	0.285437	0.5576	0.180426	0.186357	0.387779
Anapc13	0.0599628	0.575958	0.999332	0.121863	0.25683	0.672832	-0.16651	0.141444	0.380668	-0.10461	0.300003	0.518405
Anapc15	-0.111096	0.501947	0.999332	0.280597	0.0982146	0.449175	-0.568806	0.00132346	0.0193318	-0.177114	0.260583	0.476341
Anapc16	0.00630135	0.951334	0.999332	-0.116084	0.255315	0.672132	0.170581	0.114528	0.337973	0.0481952	0.619385	0.783815
Anapc2	0.0298549	0.763647	0.999332	-0.0427359	0.665362	0.910219	0.0194212	0.852339	0.937564	-0.0531696	0.569455	0.749292
Anapc4	0.0959674	0.337111	0.999332	0.179628	0.0740179	0.391767	-0.244683	0.0207551	0.123142	-0.161023	0.0871927	0.238114
Anapc5	0.124497	0.164085	0.966018	-0.0343219	0.69899	0.922992	0.2338	0.0128252	0.0894731	0.0749814	0.371763	0.588849
Anapc7	-0.0239023	0.822652	0.999332	-0.116103	0.274524	0.689505	-0.00833879	0.940655	0.97643	-0.100539	0.318169	0.536488
Ang	-0.409631	0.00778275	0.243531	-0.290233	0.0487123	0.311175	-0.141104	0.343593	0.611164	-0.0217062	0.870076	0.934526
Angel1	-0.0819157	0.688253	0.999332	0.0517871	0.791039	0.94955	0.314357	0.134882	0.371355	0.44806	0.0177134	0.0806117
Angel2	-0.0235178	0.819857	0.999332	0.00681886	0.947315	0.986381	-0.0962383	0.376159	0.639161	-0.0659016	0.498811	0.698277
Angpt1	-0.0400332	0.874834	0.999332	-0.479647	0.0649867	0.365604	-0.0887717	0.739263	0.882017	-0.528386	0.0328382	0.12373
Angpt2	0.00858433	0.965329	0.999332	-0.0850102	0.659768	0.908222	0.188698	0.358328	0.624561	0.095103	0.606697	0.775621
Angptl1	-0.12491	0.686603	0.999332	0.124693	0.693758	0.920209	-0.400195	0.23274	0.503675	-0.150591	0.611086	0.778359
Angptl2	0.0917448	0.42399	0.999332	0.0764377	0.506492	0.845856	-0.145742	0.232628	0.503543	-0.161049	0.142858	0.32642
Angptl3	-0.107045	0.286309	0.999332	-0.119204	0.23491	0.65546	0.0559729	0.597248	0.803217	0.0438137	0.643864	0.799126
Angptl4	-0.686118	0.000941852	0.053508	-0.851598	9.522e-05	0.00416385	0.294209	0.122683	0.351734	0.12873	0.454013	0.663594
Angptl6	-0.0261212	0.86955	0.999332	0.0145706	0.925297	0.980965	0.195394	0.238019	0.508103	0.236086	0.111788	0.27932
Angptl7	-0.208753	0.389981	0.999332	0.0246011	0.919264	0.980142	-0.198187	0.436188	0.688855	0.0351666	0.878853	0.939802
Angptl8	-0.404679	0.29429	0.999332	0.57834	0.144423	0.532117	-0.460396	0.261168	0.532168	0.522623	0.158016	0.347519
Ank	-0.289922	0.00321905	0.128595	-0.198023	0.0359811	0.261521	0.0753664	0.449533	0.69881	0.167266	0.0635797	0.192307
Ank2	-0.0704625	0.707022	0.999332	-0.242789	0.229133	0.649936	-0.849133	3.14979e-05	0.00129948	-1.02146	4.05602e-08	4.46227e-06
Ank3	0.356065	0.00457032	0.169301	0.622673	2.30936e-05	0.00138582	-0.409328	0.00255732	0.0301442	-0.14272	0.183682	0.384217
Ankdd1b	-0.419724	0.207999	0.999332	-0.339778	0.291208	0.70155	0.0671989	0.839164	0.930357	0.147145	0.6397	0.796293
Ankfy1	0.0389302	0.663133	0.999332	-0.00511626	0.954251	0.988686	-0.00651197	0.944817	0.978226	-0.0505584	0.548038	0.73465
Ankhd1	-0.0659704	0.473615	0.999332	-0.0148492	0.87164	0.967	0.0555899	0.56645	0.783015	0.106711	0.218976	0.429221
Ankib1	-0.0239553	0.788505	0.999332	-0.0603268	0.497595	0.842411	0.0825146	0.379688	0.64272	0.0461431	0.583375	0.758819
Ankle2	-0.0948556	0.287316	0.999332	-0.123235	0.164264	0.564559	0.162703	0.0824201	0.281822	0.134323	0.109978	0.277034
Ankmy2	0.0410085	0.752521	0.999332	0.053449	0.680416	0.916495	-0.0702913	0.607827	0.810476	-0.0578508	0.636305	0.794064
Ankra2	-0.0502817	0.713655	0.999332	-0.126405	0.35044	0.753732	0.101536	0.478222	0.722598	0.0254127	0.843886	0.920301
Ankrd1	0.146222	0.69061	0.999332	-0.106917	0.812176	0.95387	-0.980248	0.027741	0.146773	-1.23339	0.00348534	0.0262294
Ankrd10	-0.174921	0.14004	0.922638	-0.0950822	0.415414	0.801262	0.117575	0.341394	0.6096	0.197414	0.0771171	0.21843
Ankrd11	-0.00325677	0.970827	0.999332	-0.067168	0.446602	0.819303	0.238074	0.0108548	0.0790056	0.174163	0.0374663	0.135709
Ankrd12	-0.0910494	0.490187	0.999332	-0.155113	0.228138	0.649107	0.296067	0.0334051	0.164331	0.232003	0.061145	0.187603
Ankrd13a	0.0827276	0.405177	0.999332	-0.153395	0.119747	0.490091	0.133366	0.200826	0.464983	-0.102757	0.271743	0.488637
Ankrd13b	-0.0895112	0.765037	0.999332	-0.682451	0.0219491	0.202072	0.21672	0.480363	0.724734	-0.376219	0.196049	0.400239
Ankrd13c	0.0177024	0.849317	0.999332	0.00541602	0.953326	0.988613	0.0715656	0.464519	0.710725	0.0592792	0.498419	0.698214
Ankrd13d	-0.27769	0.404111	0.999332	0.120844	0.742377	0.93663	-0.909685	0.0203475	0.121629	-0.51115	0.133722	0.313754
Ankrd16	-0.121319	0.403058	0.999332	-0.137387	0.336762	0.743661	0.105638	0.48494	0.72791	0.0895711	0.512523	0.709103
Ankrd17	-0.0989399	0.28553	0.999332	-0.0204593	0.825121	0.957981	-0.0135661	0.889509	0.953815	0.0649145	0.457797	0.666931
Ankrd2	0.958025	0.0133843	0.34679	0.641939	0.122055	0.494389	-0.674598	0.122975	0.352306	-0.990684	0.00681028	0.0420695
Ankrd23	-0.209052	0.344296	0.999332	-0.227257	0.303983	0.712755	-0.100836	0.661964	0.842079	-0.119041	0.573783	0.752344
Ankrd24	0.0261597	0.895938	0.999332	0.00354519	0.985678	0.996853	0.0485616	0.816488	0.920651	0.0259471	0.889899	0.946596
Ankrd26	-0.149928	0.204305	0.999332	-0.101048	0.384041	0.77683	0.163509	0.18394	0.442591	0.212389	0.0614452	0.188025
Ankrd27	0.0612991	0.527753	0.999332	0.217287	0.0240913	0.212845	0.0508751	0.617907	0.81639	0.206863	0.0227512	0.0959177
Ankrd28	0.0275449	0.756694	0.999332	-0.0282046	0.751004	0.939711	-0.0936622	0.317405	0.587202	-0.149412	0.0747952	0.214394
Ankrd29	-0.111914	0.722564	0.999332	0.273382	0.401516	0.790234	-0.491024	0.147931	0.390223	-0.105728	0.72478	0.850532
Ankrd33b	0.209031	0.0192151	0.429635	0.191808	0.0312984	0.243786	-0.161597	0.0849545	0.285974	-0.17882	0.0322975	0.122324
Ankrd37	-0.198151	0.561055	0.999332	-1.22179	0.00155353	0.0352562	0.488297	0.160891	0.409883	-0.535345	0.125629	0.301659
Ankrd39	-0.258606	0.184236	0.987315	0.184541	0.337712	0.743934	-0.140976	0.488547	0.730397	0.302171	0.0991664	0.258441
Ankrd40	0.0485133	0.589031	0.999332	-0.00556589	0.950074	0.987312	0.231886	0.0138208	0.0940981	0.177807	0.0348009	0.129056
Ankrd42	-0.191772	0.454815	0.999332	-0.39004	0.0999005	0.452584	0.649076	0.0113635	0.0815326	0.450807	0.0577738	0.181272
Ankrd44	0.134912	0.310814	0.999332	-0.0314251	0.814709	0.955215	-0.157981	0.262125	0.533018	-0.324317	0.0099667	0.0553144
Ankrd46	-0.195594	0.0275267	0.51009	-0.111297	0.208923	0.625664	-0.0507387	0.586863	0.796778	0.0335586	0.68937	0.829014
Ankrd49	0.069398	0.621043	0.999332	-0.0549606	0.697295	0.922759	-0.153334	0.301319	0.572881	-0.277692	0.0367183	0.133754
Ankrd50	-0.0225625	0.860669	0.999332	-0.0314297	0.810009	0.952947	-0.352571	0.00980219	0.073687	-0.361438	0.00319753	0.0248454
Ankrd52	-0.100611	0.326299	0.999332	-0.226903	0.0254057	0.218639	0.135279	0.207191	0.473604	0.00898722	0.926013	0.96492
Ankrd54	-0.161685	0.292456	0.999332	-0.164877	0.267238	0.683251	0.347496	0.028416	0.149319	0.344304	0.016612	0.0770927
Ankrd55	-0.389461	0.538997	0.999332	-0.778514	0.0178782	0.179196	4.05109	1.44635e-08	3.34155e-06	3.66204	4.51275e-08	4.66834e-06
Ankrd6	0.415235	0.153929	0.950047	0.139667	0.597301	0.8849	0.738775	0.0134937	0.0923249	0.463207	0.0709225	0.207149
Ankrd61	-0.36237	0.162887	0.964522	-0.586237	0.0204725	0.19364	0.222751	0.397911	0.658136	-0.00111532	0.996444	0.998245
Ankrd9	0.200931	0.412933	0.999332	0.0856855	0.716825	0.928433	0.216817	0.397406	0.65793	0.101571	0.651192	0.804314
Anks1	-0.003795	0.970808	0.999332	-0.048928	0.629932	0.897967	0.335412	0.00192879	0.0246423	0.290279	0.00275319	0.0223316
Anks3	-0.207045	0.0801759	0.791464	-0.0497203	0.66794	0.911095	0.178951	0.145855	0.387548	0.336275	0.00249121	0.0207531
Anks4b	-0.046365	0.616254	0.999332	0.313382	0.000735151	0.0204632	-0.102394	0.293828	0.565413	0.257354	0.00316012	0.0246792
Anks6	0.13256	0.73226	0.999332	-0.232497	0.540682	0.860218	0.159537	0.691398	0.858257	-0.20552	0.573099	0.751731
Ankub1	-0.0310326	0.940516	0.999332	0.266085	0.586953	0.879967	-1.02855	0.0423607	0.191334	-0.731436	0.0933689	0.248279
Ankzf1	-0.115186	0.295396	0.999332	-0.114177	0.298019	0.707386	-0.0470066	0.684092	0.853699	-0.0459972	0.658844	0.809511
Anln	0.0722313	0.778975	0.999332	-0.411351	0.116865	0.486333	-0.0513024	0.849877	0.936783	-0.534885	0.0313917	0.119931
Ano1	-0.257993	0.181937	0.987315	-0.495894	0.0105347	0.129461	-0.0326981	0.870888	0.946101	-0.270599	0.146916	0.332606
Ano10	0.134528	0.268027	0.999332	0.153456	0.194009	0.607627	0.33008	0.00913145	0.0707943	0.349009	0.00190273	0.016892
Ano6	-0.0554584	0.634835	0.999332	-0.213829	0.0648324	0.365031	0.090329	0.459737	0.707154	-0.0680416	0.537457	0.726002
Ano8	0.058274	0.783833	0.999332	-0.0687469	0.739811	0.934855	0.201092	0.362473	0.628254	0.0740713	0.708383	0.840891
Anp32a	-0.00792932	0.93101	0.999332	0.156774	0.0874576	0.425773	-0.135426	0.160797	0.409812	0.0292781	0.734439	0.856392
Anp32b	0.0042103	0.978421	0.999332	0.240153	0.105778	0.463706	0.457945	0.00436006	0.0434501	0.693888	1.22304e-06	6.07661e-05
Anp32e	0.0029512	0.977263	0.999332	0.0689158	0.505756	0.845386	-0.122256	0.262666	0.533772	-0.0562916	0.564028	0.745761
Anpep	0.15294	0.0895477	0.824244	0.0900728	0.314987	0.721949	0.142308	0.132784	0.368352	0.0794408	0.347235	0.56561
Antxr1	0.0187617	0.934615	0.999332	0.122423	0.597559	0.885034	-0.27567	0.257026	0.527212	-0.172009	0.426848	0.63919
Antxr2	0.214421	0.0158366	0.382146	0.17808	0.0465485	0.303792	-0.33806	0.000325136	0.00718825	-0.374401	7.78265e-06	0.000261852
Anxa1	0.0138014	0.940453	0.999332	0.258093	0.177637	0.583512	-0.324503	0.110505	0.331563	-0.0802109	0.645946	0.800689
Anxa11	-0.00407142	0.976562	0.999332	-0.323269	0.0193904	0.187637	0.0539224	0.710395	0.868644	-0.265275	0.0438751	0.149916
Anxa13	-0.349747	0.22211	0.999332	-0.494049	0.0943451	0.440564	-0.260707	0.382923	0.645655	-0.405009	0.153579	0.341775
Anxa2	-0.0803057	0.684478	0.999332	-0.291136	0.155235	0.551196	-0.200453	0.341198	0.609496	-0.411282	0.0396002	0.140645
Anxa3	0.227311	0.206828	0.999332	0.0303122	0.869573	0.966922	-0.334557	0.0825556	0.282003	-0.531556	0.00190332	0.016892
Anxa4	0.0964829	0.279388	0.999332	0.0910291	0.304534	0.713083	0.134116	0.152428	0.396861	0.128662	0.124148	0.299343
Anxa5	0.167988	0.095763	0.842291	-0.131245	0.185442	0.594581	0.0303611	0.766631	0.897043	-0.268872	0.00765999	0.04567
Anxa6	0.0734295	0.432054	0.999332	0.125557	0.179346	0.586343	-0.10521	0.285228	0.557479	-0.053083	0.54632	0.733257
Anxa7	0.202326	0.0280648	0.512562	0.193254	0.0356974	0.261227	-0.0252453	0.794419	0.908449	-0.0343173	0.691425	0.830623
Anxa9	0.0945962	0.699314	0.999332	0.76031	0.00144297	0.0332268	-0.110621	0.669506	0.846266	0.555093	0.012422	0.0639888
Aoah	0.0234244	0.951917	0.999332	-0.107598	0.806163	0.952394	-1.03149	0.0261496	0.142151	-1.16251	0.00722505	0.0437735
Aoc2	-0.532465	0.0534144	0.689414	-0.480677	0.0636145	0.361341	0.359327	0.179746	0.437951	0.411115	0.110782	0.277946
Aox1	0.541156	6.73969e-05	0.00610624	0.354901	0.00346597	0.0629689	0.0237705	0.833839	0.928407	-0.162484	0.119839	0.292518
Aox3	-0.292652	0.0198249	0.434847	-0.230081	0.060196	0.350951	-0.041179	0.73884	0.881843	0.0213922	0.846351	0.92167
Ap1ar	0.0539573	0.598725	0.999332	-0.0859144	0.398345	0.788191	0.0976488	0.364042	0.629221	-0.0422228	0.661413	0.810942
Ap1b1	0.0325994	0.716857	0.999332	0.0594462	0.5046	0.845386	0.346752	0.00023912	0.00576467	0.373599	9.58376e-06	0.000306106
Ap1g1	0.0360633	0.702379	0.999332	0.0728531	0.440008	0.815617	-0.0182413	0.854406	0.93827	0.0185485	0.834715	0.916318
Ap1g2	-0.0822343	0.623171	0.999332	-0.0903665	0.5801	0.876123	0.218848	0.207909	0.473864	0.210716	0.178826	0.37736
Ap1m1	0.111736	0.298282	0.999332	-0.00746054	0.943876	0.98539	0.176023	0.117719	0.343494	0.0568268	0.571633	0.75059
Ap1s1	0.0632938	0.601992	0.999332	0.0854653	0.474861	0.83344	0.119808	0.345835	0.613197	0.141979	0.210331	0.419271
Ap1s2	-0.0636901	0.752681	0.999332	-0.0774993	0.70819	0.92483	-0.352927	0.100549	0.314346	-0.366736	0.0587476	0.183043
Ap1s3	-0.721617	0.125842	0.898304	0.0797485	0.827278	0.958679	0.663711	0.121703	0.349647	1.46508	0.0015234	0.0144008
Ap2a1	0.00205755	0.98392	0.999602	0.0225466	0.823015	0.957421	0.157287	0.141222	0.380417	0.177776	0.0631768	0.191552
Ap2a2	0.0850027	0.365922	0.999332	0.0519885	0.57945	0.876123	0.104969	0.288678	0.560628	0.071955	0.415927	0.628949
Ap2b1	0.02383	0.7933	0.999332	0.0263464	0.771495	0.944785	0.0570527	0.551146	0.77469	0.0595692	0.48656	0.690685
Ap2m1	0.0370343	0.696902	0.999332	0.193861	0.0399062	0.276948	0.0593914	0.552036	0.775048	0.216218	0.0151708	0.0723918
Ap2s1	-0.0345702	0.715621	0.999332	0.0241473	0.797069	0.949848	0.138137	0.164874	0.415327	0.196854	0.0271389	0.10842
Ap3b1	-0.0107186	0.904257	0.999332	0.130331	0.144265	0.531862	-0.16719	0.0752772	0.2677	-0.0261406	0.755623	0.870838
Ap3d1	-0.079425	0.37574	0.999332	-0.146213	0.100326	0.453297	0.29002	0.00208346	0.0260894	0.223232	0.00822352	0.0479371
Ap3m1	-0.064309	0.584006	0.999332	-0.277507	0.0256835	0.220242	0.286793	0.028947	0.151021	0.0735952	0.50714	0.705042
Ap3m2	0.0413923	0.847848	0.999332	-0.13918	0.51881	0.851707	-0.0301565	0.894127	0.955699	-0.210728	0.302497	0.521025
Ap3s1	-0.010966	0.918004	0.999332	-0.217492	0.0395931	0.275937	0.114567	0.304535	0.575837	-0.0919596	0.360374	0.577872
Ap3s2	0.0764151	0.458942	0.999332	0.00275722	0.978633	0.994613	-0.0383237	0.724239	0.87424	-0.111982	0.248843	0.46345
Ap4b1	-0.0236441	0.817462	0.999332	-0.046829	0.649208	0.904945	-0.20145	0.0625326	0.238598	-0.224634	0.0206347	0.0895267
Ap4e1	-0.00497323	0.962984	0.999332	-0.120666	0.262163	0.678005	-0.141861	0.209349	0.475815	-0.257554	0.0112671	0.0595548
Ap4m1	0.0273765	0.860469	0.999332	-0.177531	0.253767	0.671438	-0.0133411	0.935012	0.973604	-0.218249	0.138853	0.320568
Ap4s1	-0.0965184	0.483707	0.999332	-0.0964342	0.475777	0.83344	0.170433	0.234915	0.505211	0.170518	0.187668	0.389439
Ap5b1	-0.123234	0.523211	0.999332	-0.254809	0.18617	0.595308	-0.035074	0.862063	0.94168	-0.166649	0.364996	0.582229
Ap5m1	0.0226324	0.819154	0.999332	-0.0366412	0.708842	0.925175	0.106367	0.305656	0.576698	0.0470934	0.612606	0.779062
Ap5s1	0.0674078	0.593841	0.999332	-0.182386	0.137877	0.521365	0.415932	0.00153567	0.0212875	0.166138	0.15878	0.348533
Ap5z1	-0.0359709	0.810055	0.999332	-0.0196156	0.893493	0.973099	0.18797	0.227854	0.498134	0.204326	0.144357	0.328637
Apaf1	0.00316518	0.982068	0.999332	0.010358	0.941851	0.984834	-0.225081	0.1308	0.365601	-0.217888	0.102557	0.264294
Apba1	0.306461	0.375115	0.999332	0.638346	0.0675534	0.373956	-0.295402	0.435458	0.688057	0.0364823	0.907437	0.955663
Apba2	-0.229653	0.506495	0.999332	-0.367591	0.279991	0.693325	0.0581996	0.869038	0.945425	-0.0797389	0.810707	0.902118
Apba3	0.019203	0.844329	0.999332	0.0479106	0.616724	0.892134	0.382284	0.000284107	0.00654506	0.410991	3.76868e-05	0.000882457
Apbb1	0.0246052	0.945043	0.999332	-0.308604	0.378476	0.773355	0.156861	0.670111	0.846462	-0.176349	0.602854	0.772844
Apbb1ip	0.158943	0.550482	0.999332	0.0864014	0.756102	0.941621	-0.413991	0.150969	0.394434	-0.486533	0.0562758	0.178023
Apbb2	0.123357	0.222161	0.999332	0.0926519	0.355522	0.755402	0.0653014	0.538532	0.766682	0.0345959	0.714594	0.844908
Apbb3	-0.0708064	0.559925	0.999332	-0.115957	0.323321	0.730155	0.453819	0.000306819	0.00685988	0.408669	0.000305792	0.00442935
Apc	-0.116106	0.198744	0.999332	-0.205119	0.0226282	0.205496	0.138798	0.144355	0.385415	0.0497849	0.559404	0.742403
Apc2	-0.0949725	0.766304	0.999332	-0.323068	0.321562	0.728593	-0.0567229	0.864765	0.943158	-0.284818	0.360323	0.577872
Apcs	0.028958	0.798632	0.999332	0.176426	0.121837	0.493975	1.69322	1.17186e-11	1.01527e-08	1.84069	3.8063e-13	4.79663e-10
Apeh	0.0577058	0.518381	0.999332	0.0468424	0.59614	0.884101	0.310034	0.000939652	0.0153965	0.29917	0.000354603	0.00492043
Apex1	0.0791651	0.433359	0.999332	0.106494	0.285056	0.697987	0.1991	0.0599193	0.232988	0.226429	0.0164325	0.0764642
Apex2	0.0704516	0.66442	0.999332	-0.112037	0.482123	0.836054	0.211859	0.211141	0.478053	0.0293703	0.846751	0.92183
Aph1a	0.0767458	0.514575	0.999332	-0.0880015	0.448314	0.820089	0.185993	0.131047	0.365758	0.0212457	0.847287	0.922196
Aph1b	0.126567	0.644225	0.999332	0.786804	0.00432187	0.0728037	0.715772	0.0168978	0.107894	1.37601	1.31444e-05	0.000391188
Aph1c	-0.226859	0.519432	0.999332	0.668493	0.0325767	0.249996	0.245429	0.486973	0.72938	1.14078	0.000240158	0.00370582
Api5	0.00758838	0.933246	0.999332	0.00985669	0.91338	0.978914	-0.116845	0.221113	0.490255	-0.114576	0.179905	0.379004
Apip	0.0156494	0.890862	0.999332	0.237328	0.0377456	0.267624	-0.191796	0.111494	0.332861	0.0298816	0.7803	0.886164
Aplf	0.109921	0.566789	0.999332	-0.419945	0.0290639	0.235896	0.0858327	0.669574	0.846266	-0.444033	0.015322	0.0728875
Aplp2	0.01147	0.907251	0.999332	-0.0870991	0.375523	0.770905	0.0975533	0.347009	0.614177	-0.00101581	0.991266	0.995647
Apmap	-0.0040602	0.964213	0.999332	-0.173968	0.0537244	0.329221	0.0324318	0.733181	0.878727	-0.137476	0.107603	0.272903
Apoa1	-0.344016	0.00929565	0.275334	0.211841	0.0927609	0.437122	0.382092	0.00679603	0.0583683	0.937949	9.49714e-08	7.85187e-06
Apoa1bp	0.125308	0.165671	0.968902	0.0852175	0.344026	0.749001	0.0105288	0.91185	0.963709	-0.0295619	0.727518	0.852349
Apoa2	-0.0907493	0.382244	0.999332	-0.0589981	0.570104	0.869908	0.252448	0.02133	0.125223	0.284199	0.00376777	0.0276071
Apoa4	0.484937	0.022515	0.461274	-0.0611264	0.754141	0.940699	1.36136	2.59453e-06	0.000181643	0.8153	0.000266669	0.00397768
Apoa5	-0.135467	0.257111	0.999332	-0.388097	0.00329198	0.0608446	0.37575	0.00630386	0.0554469	0.12312	0.27485	0.492181
Apob	-0.0773844	0.463953	0.999332	-0.0455441	0.666566	0.910518	0.0620637	0.577746	0.789877	0.093904	0.346378	0.564911
Apobec1	-0.0168818	0.908022	0.999332	0.0836529	0.559871	0.867111	0.247962	0.115268	0.339311	0.348497	0.0177964	0.0808566
Apobec3	0.134169	0.601678	0.999332	-0.0177753	0.943529	0.985302	0.155084	0.563078	0.78179	0.00313886	0.989528	0.994986
Apobr	-0.246592	0.37324	0.999332	-0.220253	0.456834	0.823864	-0.631356	0.0338329	0.165313	-0.605017	0.0281046	0.111342
Apoc1	-0.206801	0.0451563	0.635096	-0.159092	0.123451	0.49611	-0.0108072	0.921061	0.968501	0.0369013	0.705227	0.838662
Apoc2	-0.230671	0.212896	0.999332	-0.0933224	0.615734	0.891684	-0.205055	0.291567	0.563243	-0.0677067	0.701566	0.836679
Apoc3	-0.120055	0.234421	0.999332	-0.131084	0.19398	0.607627	0.205976	0.0533172	0.218519	0.194948	0.0409066	0.143375
Apoc4	-0.141676	0.139139	0.920005	-0.084995	0.374684	0.77049	0.0573037	0.570635	0.785282	0.113984	0.207639	0.415997
Apoe	-0.233677	0.0254099	0.490112	-0.273669	0.00883124	0.114947	0.14918	0.176988	0.434213	0.109188	0.269214	0.485981
Apof	0.0374008	0.708357	0.999332	0.130709	0.191284	0.604043	0.29537	0.00506755	0.0483012	0.388678	3.76725e-05	0.000882457
Apoh	-0.0300341	0.769738	0.999332	-0.0287163	0.779536	0.946698	0.227381	0.0356647	0.171245	0.228698	0.0181662	0.081946
Apol10b	0.217457	0.583006	0.999332	0.664467	0.215869	0.633161	-1.60828	0.00404025	0.0413634	-1.16127	0.00908628	0.0517506
Apol11b	-0.36541	0.467173	0.999332	-0.81408	0.347529	0.751904	-2.27434	0.00186392	0.024107	-2.72301	0.000512735	0.00634601
Apol7a	-0.0336318	0.716283	0.999332	-0.0307842	0.739765	0.934855	-0.235191	0.0160427	0.104454	-0.232344	0.00786708	0.0465047
Apol7d	0.537042	0.267556	0.999332	0.3045	0.565027	0.868428	-0.457284	0.40938	0.667089	-0.689826	0.137502	0.319058
Apol9a	0.919897	0.000365915	0.0246854	0.770525	0.00170803	0.0377002	0.0393947	0.862981	0.942198	-0.109977	0.576565	0.753569
Apol9b	0.539408	0.00294541	0.120472	0.438212	0.0120607	0.139968	-0.0480088	0.776387	0.900608	-0.149205	0.323266	0.541016
Apold1	0.12754	0.602893	0.999332	0.256102	0.296786	0.706033	-0.160329	0.538424	0.766682	-0.0317672	0.889462	0.946596
Apom	-0.179151	0.104005	0.857653	0.289667	0.0126095	0.14394	-0.0388071	0.729708	0.876695	0.430011	0.000347147	0.00485096
Apon	-0.0894558	0.356985	0.999332	-0.0945473	0.32946	0.735423	0.275603	0.00713905	0.060453	0.270512	0.003169	0.0247207
Apoo	-0.0275158	0.9087	0.999332	-0.195318	0.419579	0.804566	-0.102226	0.685305	0.854587	-0.270028	0.239135	0.453257
Apool	0.189903	0.0629	0.737027	0.0420334	0.678829	0.916254	0.0488772	0.649043	0.835224	-0.0989924	0.300676	0.519049
Apopt1	-0.0645866	0.596576	0.999332	0.000988876	0.99343	0.998038	0.124896	0.327057	0.59622	0.190472	0.09596	0.252793
App	-0.0809371	0.365165	0.999332	-0.0401874	0.650772	0.905446	0.204403	0.0295099	0.153036	0.245153	0.0035818	0.0267009
Appbp2	-0.00554755	0.954427	0.999332	-0.0634908	0.510267	0.846155	0.0657395	0.518848	0.75178	0.0077963	0.932009	0.968324
Appbp2os	0.173186	0.557166	0.999332	0.0711988	0.80047	0.950824	0.2932	0.337244	0.605633	0.191213	0.478559	0.684261
Appl1	-0.034829	0.709618	0.999332	-0.0734128	0.424348	0.807204	0.357294	0.000770191	0.0133236	0.31871	0.000811216	0.00901812
Appl2	-0.0550685	0.598051	0.999332	-0.0838495	0.420679	0.804671	-0.034039	0.756472	0.891988	-0.06282	0.524282	0.716486
Aprt	0.0815997	0.489463	0.999332	0.272539	0.0258589	0.220536	0.262016	0.0428275	0.192443	0.452955	0.00044779	0.00576348
Aptx	0.13566	0.257352	0.999332	0.305672	0.0106422	0.130551	-0.137908	0.276039	0.547521	0.0321042	0.774198	0.882633
Aqp1	0.0953771	0.296352	0.999332	0.00248465	0.978199	0.994491	0.160977	0.0937061	0.301381	0.0680847	0.427716	0.640077
Aqp11	0.0534221	0.66952	0.999332	-0.00946489	0.940048	0.984254	-0.17171	0.194197	0.456423	-0.234597	0.0475011	0.158056
Aqp4	0.661783	0.0127245	0.338555	0.0670001	0.774852	0.945094	0.808695	0.00440887	0.0437479	0.213912	0.340911	0.55919
Aqp8	0.348461	0.21397	0.999332	-0.139393	0.609817	0.88907	0.574121	0.0580847	0.228872	0.0862668	0.737735	0.8587
Aqp9	-0.0821132	0.406625	0.999332	-0.0714032	0.470695	0.83087	-0.201856	0.053279	0.218442	-0.191146	0.0407914	0.143152
Aqr	-0.04413	0.63057	0.999332	-0.093044	0.311677	0.719718	-0.150586	0.119603	0.346124	-0.1995	0.0216458	0.0925352
Ar	0.171394	0.212648	0.999332	-0.708362	3.95616e-05	0.00215907	0.0480448	0.734882	0.879469	-0.831711	2.78484e-06	0.000116275
Araf	0.0226102	0.799573	0.999332	0.0303682	0.731292	0.932787	0.158945	0.0892564	0.293749	0.166703	0.0462982	0.155365
Arap1	-0.0638492	0.473068	0.999332	0.153534	0.0855197	0.421277	-0.237127	0.0116145	0.0827761	-0.0197446	0.814105	0.903818
Arap2	-0.164392	0.0714284	0.765795	-0.261385	0.00400848	0.069801	0.0344092	0.719299	0.872269	-0.0625841	0.468774	0.675835
Arap3	0.00795416	0.944773	0.999332	0.0306366	0.788932	0.948445	-0.0590566	0.624872	0.820341	-0.0363742	0.736509	0.857868
Arcn1	0.0164707	0.863174	0.999332	0.0971326	0.309649	0.717698	-0.0194568	0.846782	0.935008	0.0612051	0.496706	0.69725
Arel1	0.150208	0.0972639	0.843715	0.0210583	0.81571	0.955458	0.00309127	0.974123	0.989099	-0.126059	0.138835	0.320568
Arf1	0.0715493	0.448588	0.999332	0.121854	0.197141	0.610674	-0.115466	0.245714	0.516779	-0.0651617	0.463626	0.671485
Arf2	-0.0688667	0.575824	0.999332	-0.107012	0.383086	0.77654	-0.0378252	0.769738	0.897779	-0.0759705	0.513946	0.710018
Arf3	-0.042596	0.639577	0.999332	-0.00335494	0.97054	0.992581	-0.0745584	0.436261	0.688855	-0.0353174	0.680645	0.824674
Arf4	0.0697491	0.44158	0.999332	0.0859099	0.341557	0.747303	0.112658	0.23732	0.507205	0.128819	0.130529	0.308665
Arf5	-0.0599364	0.499521	0.999332	-0.09538	0.283977	0.697241	-0.199669	0.0330381	0.163499	-0.235112	0.0051566	0.0343989
Arf6	-0.131047	0.148108	0.94546	-0.103727	0.251114	0.670527	0.0654999	0.49244	0.732976	0.0928205	0.277874	0.495428
Arfgap1	-0.046962	0.622292	0.999332	0.00625569	0.947177	0.986381	0.118679	0.235078	0.505373	0.171897	0.0550069	0.175302
Arfgap2	-0.139402	0.189259	0.993661	-0.0698832	0.508015	0.845856	-0.0159459	0.886132	0.952583	0.0535729	0.593287	0.766248
Arfgap3	0.0738016	0.550624	0.999332	0.141251	0.249396	0.668624	0.236552	0.0776342	0.272034	0.304001	0.0143634	0.0699378
Arfgef1	-0.00344654	0.971032	0.999332	-0.0229554	0.808839	0.952394	-0.095276	0.340918	0.609153	-0.114785	0.199713	0.40468
Arfgef2	0.0990235	0.289564	0.999332	0.0714379	0.443405	0.818234	0.184415	0.0607853	0.23485	0.156829	0.0744176	0.213525
Arfip1	0.0468772	0.615436	0.999332	0.00915178	0.921435	0.980625	0.0477627	0.62624	0.821171	0.0100374	0.908882	0.956379
Arfip2	-0.236684	0.083892	0.808701	-0.0702641	0.58367	0.877722	0.309131	0.0327673	0.162978	0.475551	0.000926139	0.00995205
Arfrp1	-0.0862739	0.484533	0.999332	-0.0574468	0.638613	0.901039	0.0261983	0.839353	0.930357	0.0550254	0.63614	0.794064
Arg1	-0.168271	0.0964914	0.842949	0.0219418	0.828789	0.959023	-0.233253	0.029219	0.152097	-0.0430395	0.652691	0.805097
Arglu1	0.0433839	0.681699	0.999332	-0.12335	0.237797	0.656902	0.183297	0.097846	0.308821	0.0165629	0.867557	0.933485
Arhgap1	-0.104871	0.351923	0.999332	-0.0571153	0.60513	0.887705	0.211487	0.071556	0.260106	0.259243	0.0141439	0.0693045
Arhgap10	-0.108996	0.574393	0.999332	-0.143966	0.480537	0.835723	-0.629432	0.00258177	0.0302267	-0.664402	0.000455653	0.0058306
Arhgap11a	0.00691326	0.974957	0.999332	-0.625406	0.00552974	0.0854552	-0.0394654	0.864457	0.943032	-0.671785	0.00176624	0.0160129
Arhgap12	0.0783078	0.378451	0.999332	0.192911	0.0300289	0.238925	-0.0971764	0.299622	0.571459	0.0174271	0.834794	0.916318
Arhgap15	0.142423	0.548969	0.999332	0.612868	0.0216057	0.201035	-1.23049	3.34719e-05	0.0013606	-0.76005	0.00101016	0.0106324
Arhgap17	-0.0666226	0.613742	0.999332	0.0458123	0.727951	0.93143	-0.113133	0.415202	0.672689	-0.00069817	0.99553	0.997807
Arhgap18	-0.0576647	0.585093	0.999332	-0.28281	0.00802512	0.108467	-0.208743	0.0612005	0.235532	-0.433888	3.76397e-05	0.000882457
Arhgap19	0.0170628	0.922577	0.999332	-0.0942557	0.606302	0.887867	-0.557295	0.00313259	0.0348129	-0.668613	8.25624e-05	0.00160741
Arhgap21	0.0128968	0.886347	0.999332	-0.110168	0.217064	0.634529	0.258012	0.0063815	0.0559521	0.134947	0.111371	0.278672
Arhgap22	0.25477	0.519574	0.999332	0.524982	0.1948	0.608043	-0.34121	0.4343	0.687324	-0.0709975	0.844729	0.92065
Arhgap23	0.0141879	0.902837	0.999332	0.0179355	0.878434	0.968982	-0.249179	0.0428283	0.192443	-0.245432	0.0258506	0.10463
Arhgap24	0.0630579	0.572064	0.999332	0.27543	0.0145419	0.157043	-0.321637	0.00666427	0.0576655	-0.109265	0.298425	0.517031
Arhgap25	-0.0107021	0.96081	0.999332	-0.00277621	0.99	0.996879	-0.276588	0.23163	0.502087	-0.268662	0.195519	0.399807
Arhgap26	-0.0556372	0.550517	0.999332	0.16299	0.0780211	0.401906	0.0524508	0.591883	0.800145	0.271078	0.00194367	0.0171818
Arhgap27	0.0331101	0.900811	0.999332	-0.00560602	0.984749	0.996757	-0.830048	0.00968352	0.0733188	-0.868764	0.00331326	0.025417
Arhgap28	-0.0932139	0.746721	0.999332	-0.266137	0.397106	0.787395	-0.590801	0.069765	0.256045	-0.763724	0.014375	0.0699378
Arhgap29	-0.105305	0.403353	0.999332	-0.136803	0.280861	0.694239	-0.162652	0.226059	0.496613	-0.19415	0.111833	0.27932
Arhgap30	-0.136573	0.429472	0.999332	0.0856603	0.625801	0.895671	-0.393735	0.0319282	0.160358	-0.171501	0.297625	0.516319
Arhgap31	0.0113185	0.915318	0.999332	0.0240025	0.8216	0.957421	-0.109263	0.330018	0.598946	-0.0965795	0.335945	0.55406
Arhgap32	-0.0720987	0.521622	0.999332	-0.220282	0.0595181	0.349149	0.0443756	0.706133	0.866155	-0.103808	0.332767	0.551024
Arhgap35	-0.105529	0.26828	0.999332	-0.176652	0.0635379	0.361116	0.0146136	0.884421	0.952074	-0.0565093	0.530146	0.720778
Arhgap39	0.0501332	0.788126	0.999332	-0.00206269	0.990962	0.997156	0.188517	0.332026	0.601394	0.136321	0.433059	0.645421
Arhgap4	-0.0553814	0.759262	0.999332	0.309155	0.0943293	0.440564	-0.497027	0.0101695	0.0755263	-0.13249	0.439186	0.650358
Arhgap42	-0.146673	0.112047	0.873561	-0.0546211	0.554217	0.866511	-0.109906	0.259015	0.529645	-0.0178545	0.837791	0.91748
Arhgap44	-0.0433934	0.880393	0.999332	-0.120331	0.632212	0.898567	0.986273	0.00156997	0.0215901	0.909335	0.00133578	0.0131045
Arhgap5	-0.0957218	0.318808	0.999332	0.0348554	0.716823	0.928433	-0.0298802	0.767961	0.897043	0.100697	0.266475	0.4831
Arhgap6	-0.0183027	0.897748	0.999332	-0.324867	0.0241904	0.21313	-0.0725798	0.627992	0.822333	-0.379144	0.00715434	0.0434781
Arhgap9	0.0515444	0.847197	0.999332	0.0743786	0.789677	0.948735	-0.439734	0.138548	0.376492	-0.416899	0.11614	0.286375
Arhgdia	0.0114057	0.900126	0.999332	0.0820353	0.363072	0.762441	0.107839	0.258415	0.528825	0.178468	0.0364323	0.133006
Arhgdib	-0.124437	0.473058	0.999332	-0.0910751	0.611843	0.890238	-0.544684	0.00430216	0.0431836	-0.511322	0.00324352	0.0250869
Arhgef1	-0.0556845	0.602277	0.999332	-0.115896	0.271231	0.687924	0.181864	0.103321	0.319054	0.121652	0.2258	0.43711
Arhgef10	0.0927768	0.563566	0.999332	0.077137	0.586053	0.879467	1.46435	9.3173e-12	9.22545e-09	1.44871	1.39019e-12	1.6059e-09
Arhgef10l	-0.0765484	0.450015	0.999332	0.163555	0.116165	0.484731	-0.18669	0.0904035	0.295769	0.0534135	0.574752	0.752661
Arhgef11	0.024763	0.786993	0.999332	-0.154267	0.0902855	0.431713	0.100184	0.297771	0.56979	-0.078846	0.361168	0.578401
Arhgef12	-0.0166159	0.865157	0.999332	-0.079423	0.416517	0.801867	-0.00937523	0.927573	0.969777	-0.0721823	0.434085	0.646235
Arhgef15	-0.0200128	0.891241	0.999332	-0.0936709	0.525261	0.854166	-0.109298	0.480943	0.72504	-0.182956	0.196993	0.40128
Arhgef16	0.148244	0.523224	0.999332	0.396278	0.105936	0.463706	-0.46784	0.0715659	0.260106	-0.219806	0.318347	0.536656
Arhgef17	-0.0102493	0.946416	0.999332	0.123716	0.408876	0.795109	0.132282	0.407313	0.665518	0.266247	0.0711422	0.207449
Arhgef18	-0.0702465	0.445226	0.999332	-0.0777753	0.394256	0.78613	0.104517	0.278894	0.550481	0.0969886	0.263086	0.478675
Arhgef19	-0.0236207	0.802519	0.999332	-0.202417	0.0369182	0.265023	0.0574356	0.562474	0.781187	-0.121361	0.173693	0.370136
Arhgef2	-0.143985	0.43368	0.999332	-0.1897	0.311973	0.719884	-0.270822	0.170507	0.424455	-0.316537	0.0822791	0.228981
Arhgef25	-0.351598	0.153016	0.94914	-0.3615	0.158617	0.557314	-0.442796	0.0882957	0.292253	-0.452698	0.0628147	0.190792
Arhgef26	-0.274057	0.116584	0.883495	-0.628862	0.00102302	0.0259728	0.640163	0.00150779	0.0209849	0.285358	0.0855513	0.235207
Arhgef3	-0.0156601	0.871872	0.999332	0.300544	0.0055632	0.0857809	-0.273841	0.0140002	0.0949466	0.0423631	0.643842	0.799126
Arhgef37	-0.159705	0.247731	0.999332	-0.198882	0.15897	0.557449	-0.282196	0.0604161	0.234247	-0.321373	0.0214712	0.0921752
Arhgef39	-0.561214	0.0979684	0.843715	-0.234224	0.541916	0.860781	-0.945635	0.0101584	0.0755263	-0.618645	0.0809473	0.226365
Arhgef4	-0.151016	0.611514	0.999332	0.224223	0.445989	0.819245	-0.191736	0.538611	0.766682	0.183502	0.510331	0.70735
Arhgef40	-0.0447702	0.725721	0.999332	-0.0841564	0.488153	0.84026	0.66894	3.46245e-07	3.77925e-05	0.629553	9.51604e-08	7.85187e-06
Arhgef5	0.181015	0.0458308	0.641724	0.300933	0.000894193	0.0235652	-0.0912817	0.339413	0.607403	0.0286364	0.735743	0.857549
Arhgef6	0.115866	0.497777	0.999332	0.0982974	0.567055	0.868428	-0.160261	0.375813	0.638974	-0.17783	0.268906	0.485544
Arhgef7	0.595096	6.72341e-07	0.000137059	0.498993	6.82549e-06	0.000566557	0.0434768	0.663618	0.842741	-0.0526257	0.547518	0.734368
Arhgef9	0.0667953	0.691388	0.999332	-0.760756	0.000218811	0.00824229	0.109891	0.534366	0.76329	-0.71766	0.000250303	0.00380449
Arid1a	-0.0483988	0.600344	0.999332	-0.0419113	0.65129	0.905741	-0.202	0.0383019	0.178587	-0.195513	0.0253876	0.103604
Arid1b	-0.00276728	0.975663	0.999332	-0.123701	0.171597	0.575073	-0.0105678	0.911816	0.963709	-0.131502	0.124593	0.299949
Arid2	0.0215442	0.807761	0.999332	0.126263	0.155395	0.551341	-0.238949	0.0106167	0.0778673	-0.13423	0.108005	0.273681
Arid3a	-0.381714	0.0769579	0.780476	-0.639429	0.00503445	0.0801235	-0.148527	0.507967	0.744656	-0.406243	0.0554884	0.176151
Arid3b	0.0199353	0.930091	0.999332	0.027494	0.903365	0.975483	-0.0744181	0.755555	0.891514	-0.0668595	0.754606	0.870089
Arid4a	-0.0666917	0.462587	0.999332	0.0639889	0.478109	0.834751	0.0621701	0.514367	0.749281	0.192851	0.0239261	0.099509
Arid4b	-0.164773	0.0668959	0.758919	0.0443381	0.62014	0.893598	0.0284515	0.763276	0.89529	0.237562	0.00507446	0.0339981
Arid5a	-0.0787138	0.769184	0.999332	-0.628921	0.0172388	0.174682	0.27977	0.309052	0.579791	-0.270438	0.294312	0.512854
Arid5b	-0.221435	0.502452	0.999332	-0.48431	0.141543	0.527154	0.768214	0.0346742	0.168061	0.505339	0.113595	0.282198
Arih1	-0.0306564	0.735475	0.999332	-0.0132408	0.883867	0.971007	-0.0317452	0.739821	0.882116	-0.0143296	0.866998	0.933274
Arih2	-0.0221449	0.806966	0.999332	-0.129812	0.148034	0.537493	0.21127	0.0261981	0.142248	0.103603	0.224262	0.435335
Arl1	0.0116685	0.897099	0.999332	0.0191206	0.831515	0.960022	0.0169728	0.85804	0.939284	0.0244249	0.773585	0.88228
Arl10	-0.229163	0.312586	0.999332	-0.214659	0.316338	0.722316	0.447286	0.0519938	0.215403	0.46179	0.028792	0.113256
Arl13b	0.223156	0.0954196	0.840881	0.282395	0.0411639	0.282107	-0.593034	0.00012739	0.00370205	-0.533795	0.000100065	0.00187194
Arl14ep	-0.0818663	0.442272	0.999332	0.00961322	0.927419	0.981659	0.0499262	0.654725	0.837805	0.141406	0.158203	0.347853
Arl15	-0.0711048	0.554885	0.999332	-0.025878	0.831823	0.960024	-0.305449	0.0177996	0.111595	-0.260222	0.0237018	0.0989113
Arl16	0.0130233	0.944566	0.999332	0.0635511	0.731098	0.932787	0.032742	0.86746	0.944789	0.0832698	0.634893	0.793158
Arl2	-0.102244	0.644773	0.999332	-0.0356489	0.86902	0.966802	0.119143	0.604322	0.808289	0.185738	0.371028	0.588188
Arl2bp	0.16996	0.310214	0.999332	-0.125423	0.451072	0.820835	0.0821978	0.640313	0.829613	-0.213185	0.175712	0.373175
Arl3	-0.0369306	0.813123	0.999332	0.148625	0.340823	0.746609	-0.152297	0.355055	0.621533	0.0332586	0.820942	0.907994
Arl4a	-0.215571	0.0730021	0.769727	-0.44444	0.000976873	0.0252132	-0.186525	0.135755	0.372347	-0.415394	0.00113244	0.0115596
Arl4c	-0.0793061	0.703444	0.999332	-0.0903175	0.670695	0.912544	-0.29901	0.175675	0.43185	-0.310021	0.120571	0.293632
Arl4d	-0.12253	0.62503	0.999332	0.427095	0.106175	0.463706	-0.59017	0.0373957	0.175734	-0.0405445	0.863918	0.931598
Arl5a	-0.151735	0.110064	0.870354	-0.173129	0.0681648	0.375706	-0.061594	0.53874	0.766736	-0.0829876	0.355081	0.573087
Arl5b	-0.0178176	0.853365	0.999332	0.0658784	0.493913	0.842411	0.0920604	0.36814	0.632476	0.175756	0.0638397	0.192757
Arl6	0.00611731	0.97821	0.999332	-0.0826552	0.70723	0.924567	0.111362	0.633389	0.825734	0.0225896	0.914447	0.959145
Arl6ip1	-0.0060725	0.948648	0.999332	-0.237356	0.0117178	0.137044	-0.128798	0.195089	0.45765	-0.360082	5.33233e-05	0.00115135
Arl6ip4	-0.1558	0.17566	0.980727	0.0709207	0.529605	0.85626	0.149513	0.212357	0.479742	0.376234	0.000482807	0.00608424
Arl6ip5	0.0499375	0.623063	0.999332	0.129339	0.199813	0.614652	0.0281462	0.792053	0.907617	0.107548	0.258693	0.474276
Arl6ip6	-0.115627	0.385566	0.999332	-0.0730185	0.580281	0.876123	0.0183254	0.895426	0.956131	0.0609334	0.627918	0.789354
Arl8a	0.117669	0.492246	0.999332	0.312256	0.0660293	0.368478	-0.0527548	0.77027	0.898097	0.141832	0.373326	0.589883
Arl8b	-0.0114499	0.89796	0.999332	-0.0867286	0.328515	0.73464	0.159207	0.089776	0.294543	0.083928	0.318048	0.536486
Armc1	0.0520187	0.559419	0.999332	0.0196669	0.82457	0.957813	0.0803582	0.391136	0.65356	0.0480065	0.566692	0.747216
Armc10	-0.068983	0.654311	0.999332	0.138937	0.365822	0.764627	-0.136857	0.398633	0.658725	0.0710625	0.624056	0.786777
Armc5	0.0163192	0.926546	0.999332	-0.598457	0.000654724	0.0188686	0.572976	0.00166862	0.0223093	-0.0418003	0.801812	0.898304
Armc6	-0.29616	0.108677	0.86658	-0.201449	0.249096	0.668274	0.51558	0.00606836	0.0543853	0.610292	0.000405832	0.00537825
Armc7	-0.195222	0.382993	0.999332	-0.323055	0.137213	0.519826	0.23926	0.297876	0.56979	0.111427	0.598417	0.769705
Armc8	-0.0142187	0.884686	0.999332	0.0167752	0.864122	0.966044	-0.110695	0.283855	0.555997	-0.0797006	0.388831	0.60358
Armc9	-0.0775438	0.629751	0.999332	-0.22565	0.164539	0.564767	-0.168141	0.321127	0.591784	-0.316248	0.0396958	0.14084
Armcx1	0.166922	0.440679	0.999332	0.0316423	0.88286	0.970438	0.0210007	0.926553	0.969719	-0.114279	0.572416	0.751087
Armcx2	-0.00356317	0.985517	0.999602	0.263324	0.187861	0.598474	-0.395001	0.0596454	0.232443	-0.128114	0.490319	0.693446
Armcx3	0.155455	0.478643	0.999332	0.440381	0.0494606	0.313786	0.0833031	0.716321	0.871251	0.368228	0.0775684	0.219216
Armcx4	-0.204863	0.311884	0.999332	-0.100949	0.621739	0.89411	-0.369532	0.0926069	0.299316	-0.265617	0.177649	0.375794
Armcx5	0.0777224	0.697331	0.999332	-0.000138953	0.999441	0.999913	-0.0342287	0.870681	0.946101	-0.11209	0.550845	0.736763
Armcx6	0.773878	0.144463	0.935769	0.036372	0.939704	0.984254	0.59301	0.28118	0.553024	-0.144495	0.74907	0.866023
Armt1	-0.141075	0.21306	0.999332	-0.0769252	0.495179	0.842411	-0.0460644	0.698265	0.861765	0.0180851	0.865962	0.932636
Arnt	-0.0243058	0.786742	0.999332	0.02817	0.754018	0.940699	-0.131826	0.163923	0.413974	-0.0793504	0.349275	0.56727
Arntl	-0.0816169	0.582238	0.999332	-0.248926	0.105396	0.463598	-0.171925	0.277431	0.548982	-0.339234	0.0242413	0.100308
Arntl2	-0.116372	0.745765	0.999332	0.039233	0.922111	0.980625	-0.935303	0.0276999	0.146671	-0.779698	0.0404901	0.142492
Arpc1a	0.000488813	0.995773	0.999887	-0.0341505	0.708864	0.925175	0.129008	0.182595	0.441272	0.0943682	0.276418	0.493636
Arpc1b	-0.128647	0.249845	0.999332	-0.0717147	0.51131	0.847005	0.28224	0.0151639	0.100402	0.339172	0.00120345	0.0120799
Arpc2	0.0713933	0.42857	0.999332	0.115532	0.199981	0.614652	-0.0675506	0.476978	0.721978	-0.0234118	0.782625	0.887133
Arpc3	-0.0449044	0.617157	0.999332	0.0271721	0.761752	0.94331	-0.0406392	0.667288	0.845203	0.0314373	0.710386	0.841843
Arpc4	-0.0243596	0.803858	0.999332	0.0112237	0.907843	0.977356	0.156921	0.126729	0.358384	0.192504	0.036475	0.133092
Arpc5	-0.0488575	0.583169	0.999332	-0.0873692	0.325034	0.731562	0.0217391	0.816511	0.920651	-0.0167726	0.841702	0.91938
Arpc5l	0.0267999	0.777901	0.999332	-0.100052	0.288007	0.699922	0.144584	0.146818	0.38866	0.0177324	0.842641	0.919522
Arpin	0.122881	0.394677	0.999332	0.236497	0.108343	0.468596	-0.0652867	0.665918	0.844475	0.0483296	0.717736	0.846529
Arpp19	0.427565	1.33061e-05	0.00167681	0.51403	1.15489e-06	0.000128072	-0.0915061	0.332064	0.601394	-0.00504076	0.951829	0.977289
Arrb1	0.0559618	0.572484	0.999332	-0.00222321	0.981982	0.995629	0.070003	0.501392	0.739539	0.0118179	0.899008	0.951229
Arrb2	-0.020993	0.875769	0.999332	0.118571	0.376513	0.771504	-0.127779	0.366448	0.631404	0.0117852	0.925687	0.964875
Arrdc1	-0.0763574	0.748264	0.999332	0.0364068	0.879651	0.96968	-0.242693	0.334508	0.603223	-0.129929	0.565769	0.746856
Arrdc2	-0.0959138	0.559404	0.999332	0.234421	0.155973	0.5524	-0.29093	0.0943054	0.302747	0.0394049	0.799287	0.89707
Arrdc3	-0.488384	0.0827581	0.802696	0.267454	0.332112	0.7383	-0.381278	0.192888	0.454758	0.37456	0.154866	0.343431
Arrdc4	0.0582938	0.751217	0.999332	0.0449602	0.806298	0.952394	-0.0599067	0.757023	0.892109	-0.0732402	0.67227	0.819038
Arsa	0.0312565	0.780506	0.999332	-0.289385	0.0155009	0.164013	0.347751	0.00717575	0.0606896	0.0271096	0.797008	0.895997
Arsb	0.0194958	0.852	0.999332	-0.0740135	0.487758	0.840124	-0.464451	4.84205e-05	0.00180431	-0.557961	1.15247e-06	5.8305e-05
Arsg	-0.0426011	0.730567	0.999332	0.138693	0.254973	0.671819	0.591818	0.000162484	0.00435487	0.773112	1.58107e-06	7.45469e-05
Arsk	0.0834504	0.497419	0.999332	0.103824	0.402624	0.790871	-0.245978	0.0592058	0.231186	-0.225604	0.0520234	0.168532
Art2a-ps	0.3853	0.306226	0.999332	-0.709614	0.107466	0.466548	-0.637265	0.132681	0.368204	-1.73218	0.000205064	0.00325613
Art2b	0.505123	0.344853	0.999332	-1.13671	0.0964506	0.445815	-0.422569	0.480869	0.72504	-2.0644	0.00189447	0.0168842
Art3	0.160954	0.532038	0.999332	0.144661	0.593445	0.88279	-0.545488	0.0620443	0.237257	-0.561781	0.0319225	0.121335
Art4	0.0192045	0.934551	0.999332	-0.461635	0.0732304	0.389831	-0.363408	0.156689	0.403497	-0.844247	0.00148386	0.0141955
Arv1	0.165439	0.470217	0.999332	0.0102465	0.964387	0.991278	-0.0595448	0.805773	0.914794	-0.214737	0.318631	0.53694
Arvcf	-0.0374255	0.756633	0.999332	-0.196886	0.0992959	0.451297	0.125869	0.3187	0.588808	-0.0335919	0.768037	0.878862
As3mt	-0.0361706	0.699417	0.999332	0.238657	0.0126163	0.14394	-0.660072	4.3757e-07	4.49304e-05	-0.385244	9.84267e-05	0.00185128
Asah1	0.0583813	0.51872	0.999332	-0.0518538	0.565599	0.868428	-0.0157542	0.86857	0.945352	-0.125989	0.139391	0.321189
Asah2	0.121219	0.17785	0.984962	0.124904	0.157364	0.555341	0.509565	6.04032e-07	5.54509e-05	0.51325	1.00072e-07	8.16e-06
Asap1	-0.0502652	0.622825	0.999332	-0.0514725	0.612659	0.890405	0.00662463	0.950779	0.980151	0.00541734	0.95516	0.978526
Asap2	0.17161	0.15716	0.955916	-0.0799649	0.504644	0.845386	-0.209687	0.105403	0.322893	-0.461263	0.000501085	0.00625206
Asap3	-0.199496	0.259396	0.999332	-0.130374	0.454809	0.822447	-0.065831	0.718169	0.872094	0.0032904	0.984088	0.992537
Asb1	0.0705538	0.573006	0.999332	-0.0749997	0.541552	0.860588	0.236868	0.0698965	0.256392	0.0913146	0.435204	0.646949
Asb13	0.0302546	0.73634	0.999332	-0.0152468	0.864476	0.966044	0.0912197	0.333961	0.603176	0.0457183	0.588428	0.76303
Asb2	0.106863	0.666661	0.999332	0.488046	0.0601314	0.350817	-0.343265	0.201419	0.465808	0.0379179	0.869438	0.934203
Asb3	0.0124744	0.922004	0.999332	0.0267928	0.833024	0.960042	-0.0682152	0.610931	0.8127	-0.0538968	0.653284	0.805534
Asb4	-0.113849	0.795073	0.999332	0.859096	0.0468122	0.304653	-0.16158	0.724895	0.874693	0.811364	0.0465954	0.155978
Asb6	0.00552493	0.970381	0.999332	-0.0956751	0.512825	0.847702	0.177748	0.252102	0.523213	0.0765476	0.583133	0.758648
Asb7	0.110325	0.333347	0.999332	0.0922222	0.421547	0.805237	-0.20023	0.0971906	0.307523	-0.218333	0.0423115	0.146421
Asb8	-0.109741	0.307828	0.999332	-0.0252982	0.81099	0.953111	0.186099	0.0974208	0.308181	0.270542	0.00739137	0.0444508
Ascc1	-0.00844267	0.948788	0.999332	0.189475	0.142035	0.528034	0.109951	0.423601	0.679153	0.307869	0.0119719	0.0622976
Ascc2	-0.00658377	0.950876	0.999332	0.233145	0.0281067	0.231226	-0.0432795	0.700127	0.862413	0.196449	0.0496865	0.162865
Ascc3	0.0101671	0.911971	0.999332	-0.0305366	0.739628	0.934855	-0.0511732	0.597383	0.803217	-0.0918769	0.289321	0.507428
Asf1a	0.0107319	0.927686	0.999332	0.182521	0.12527	0.500574	-0.266293	0.0334774	0.164331	-0.0945047	0.396748	0.611217
Asf1b	0.388003	0.214638	0.999332	-0.288437	0.366995	0.765004	0.042612	0.898264	0.95681	-0.633828	0.0333549	0.125133
Asgr1	-0.0132226	0.893467	0.999332	-0.0580959	0.555819	0.866511	0.123459	0.235504	0.505479	0.0785854	0.398571	0.613071
Asgr2	0.0271704	0.773113	0.999332	0.0215479	0.818412	0.956239	0.369297	0.000197984	0.00499673	0.363675	4.17171e-05	0.000954262
Ash1l	-0.0806393	0.385584	0.999332	-0.0659402	0.477714	0.834645	-0.0293866	0.764211	0.895907	-0.0146874	0.867026	0.933274
Ash2l	0.0383086	0.712287	0.999332	0.194315	0.0616483	0.354147	-0.159748	0.145149	0.386652	-0.00374215	0.969424	0.985711
Asic1	-0.305187	0.199668	0.999332	-0.649563	0.00676489	0.0972337	0.138281	0.570793	0.785421	-0.206095	0.372371	0.589045
Asic3	-0.475038	0.292524	0.999332	0.882353	0.0734351	0.390621	-1.03852	0.0451077	0.197937	0.318868	0.454809	0.664198
Asic5	-0.0699045	0.590694	0.999332	-0.0416593	0.683926	0.917119	2.84049	4.03753e-16	1.11937e-12	2.86873	4.59888e-17	1.27499e-13
Asl	-0.176813	0.0719596	0.767311	0.00683387	0.944655	0.985605	-0.127688	0.218508	0.486815	0.0559587	0.546657	0.733639
Asna1	-0.0125704	0.903245	0.999332	0.182617	0.0738507	0.391629	0.100108	0.355619	0.621971	0.295295	0.00226813	0.0193363
Asns	-0.0172258	0.976969	0.999332	0.672063	0.299818	0.708811	-1.01001	0.138572	0.376492	-0.32072	0.575067	0.752664
Asnsd1	0.0624189	0.486662	0.999332	0.13199	0.140761	0.526075	-0.0642934	0.496329	0.736049	0.00527725	0.950111	0.976963
Aspa	-0.0791213	0.502097	0.999332	-0.124077	0.292973	0.703237	-0.100676	0.416693	0.673737	-0.145633	0.19272	0.39553
Aspdh	-0.159347	0.0729038	0.769727	-0.0122252	0.889871	0.972163	0.0992728	0.287342	0.55928	0.246395	0.00326726	0.0252316
Aspg	0.0427967	0.791378	0.999332	0.319071	0.0605595	0.351999	-0.10659	0.533533	0.762929	0.169684	0.272413	0.489334
Asph	0.016158	0.856782	0.999332	0.0125223	0.888807	0.972163	-0.122802	0.193199	0.455231	-0.126438	0.134275	0.314489
Aspm	-0.100855	0.68615	0.999332	-0.0636799	0.813152	0.954028	-0.742915	0.00630388	0.0554469	-0.70574	0.00422292	0.0297904
Aspn	-0.0944862	0.776374	0.999332	0.216807	0.570501	0.870094	-1.03056	0.00629217	0.0554469	-0.719263	0.0315616	0.120336
Aspscr1	-0.050107	0.573392	0.999332	0.0166864	0.850731	0.963142	0.0115985	0.901378	0.958418	0.078392	0.349714	0.567584
Asrgl1	0.341801	0.00271142	0.113759	0.327307	0.00333697	0.0614989	0.26125	0.0287707	0.150554	0.246755	0.0186469	0.0834425
Ass1	-0.305203	0.360605	0.999332	-0.0615458	0.856442	0.963526	-0.334096	0.33955	0.60757	-0.0904389	0.780154	0.886071
Aste1	-0.202319	0.22838	0.999332	-0.169924	0.298235	0.707463	0.254408	0.142937	0.383248	0.286803	0.0690848	0.203626
Astn2	-0.0630033	0.811012	0.999332	0.0863789	0.743337	0.936711	-0.174707	0.530997	0.761109	-0.0253246	0.918889	0.961621
Asun	-0.0445521	0.660465	0.999332	-0.190314	0.0591414	0.347675	0.0608981	0.5671	0.783015	-0.0848641	0.375684	0.592379
Asxl1	0.148494	0.123294	0.89757	-0.0200018	0.835113	0.960042	-0.00574551	0.954825	0.98176	-0.174241	0.0544684	0.174133
Asxl2	-0.0267071	0.764908	0.999332	0.0518684	0.560369	0.867111	0.0226096	0.809897	0.917147	0.101185	0.228928	0.441117
Atad1	0.00560102	0.95035	0.999332	0.00286735	0.974575	0.993569	-0.114168	0.228536	0.498499	-0.116902	0.168239	0.362808
Atad2	-0.137458	0.370306	0.999332	0.0402443	0.788529	0.948355	0.029739	0.851424	0.937311	0.207441	0.157011	0.346298
Atad2b	-0.158809	0.0737758	0.770667	-0.0734443	0.407232	0.793852	-0.0194202	0.835426	0.928894	0.0659449	0.431921	0.644372
Atad3a	0.0876259	0.330106	0.999332	0.0834683	0.345428	0.750757	0.457798	1.16872e-06	9.81867e-05	0.453641	6.83463e-08	6.15205e-06
Atad3aos	-0.0076544	0.980543	0.999332	-0.487468	0.174425	0.579016	-0.669317	0.0530286	0.217738	-1.14913	0.000879784	0.00958771
Atad5	0.0787165	0.651855	0.999332	-0.311164	0.0833789	0.417105	-0.315517	0.0892834	0.293768	-0.705397	2.86748e-05	0.000708538
Atat1	0.00734618	0.959109	0.999332	-0.115294	0.422144	0.805334	-0.0975647	0.517848	0.751496	-0.220205	0.104854	0.268022
Ate1	-0.00542433	0.951169	0.999332	-0.0746314	0.399218	0.788425	-0.0782577	0.401633	0.66098	-0.147465	0.0778276	0.219769
Atf1	0.0210326	0.848796	0.999332	0.0161602	0.882251	0.970438	0.0883954	0.444519	0.694657	0.083523	0.419437	0.632188
Atf2	-0.0230216	0.796767	0.999332	-0.00575109	0.948554	0.986855	-0.00873004	0.926047	0.969589	0.00854046	0.919235	0.961838
Atf3	0.465263	0.364236	0.999332	0.622377	0.148473	0.538194	1.56169	0.00496851	0.0476633	1.7188	0.000573224	0.00688223
Atf4	0.0478375	0.657555	0.999332	-0.00183822	0.986299	0.996853	0.387505	0.0025526	0.0301247	0.337829	0.00310877	0.0244019
Atf5	0.00573366	0.950105	0.999332	-0.285659	0.00165241	0.0367668	0.489874	5.81243e-07	5.40751e-05	0.198481	0.0213493	0.0917372
Atf6	0.0567439	0.542087	0.999332	0.0579328	0.53393	0.858685	-0.166508	0.0896644	0.294254	-0.165319	0.0594942	0.184432
Atf6b	0.0115629	0.924639	0.999332	-0.0184959	0.876572	0.968694	0.320626	0.011696	0.0832715	0.290567	0.010743	0.0578106
Atf7	-0.135382	0.183905	0.987315	-0.0571577	0.572159	0.871089	0.0203677	0.848803	0.936047	0.0985917	0.305054	0.523096
Atf7ip	0.0585401	0.53714	0.999332	0.0836329	0.382695	0.776487	-0.35216	0.000472289	0.0092938	-0.327067	0.000320324	0.00455886
Atg10	0.071649	0.677623	0.999332	0.0760623	0.655274	0.906528	0.048319	0.789337	0.906511	0.0527323	0.743467	0.862269
Atg101	-0.0650596	0.520853	0.999332	-0.0732158	0.469801	0.830802	-0.0951206	0.372432	0.635716	-0.103277	0.281179	0.498836
Atg12	0.0275085	0.764386	0.999332	-0.0460167	0.615365	0.891684	-0.0328775	0.733571	0.87889	-0.106403	0.218781	0.429086
Atg13	0.0169162	0.857418	0.999332	0.0520453	0.578513	0.875761	0.0183603	0.852846	0.93767	0.0534893	0.545569	0.73295
Atg14	-0.0461805	0.72828	0.999332	0.163952	0.220298	0.638712	0.0473026	0.734147	0.879177	0.257435	0.049172	0.162045
Atg16l1	-0.244072	0.00750765	0.239244	-0.0870944	0.335163	0.741879	0.140502	0.141627	0.380766	0.29748	0.000554308	0.00669905
Atg16l2	0.271846	0.180761	0.986438	0.427587	0.0445522	0.296487	-0.392171	0.0764363	0.269745	-0.23643	0.212394	0.421323
Atg2a	-0.0634783	0.487957	0.999332	-0.206865	0.022481	0.204787	0.195575	0.0414301	0.187865	0.0521884	0.545163	0.732795
Atg2b	-0.036855	0.685449	0.999332	-0.0497838	0.583185	0.877468	0.0894525	0.350347	0.617621	0.0765238	0.372217	0.588936
Atg3	0.00371749	0.96686	0.999332	-0.0397979	0.656468	0.907093	-0.105391	0.263765	0.535046	-0.148907	0.0777998	0.219735
Atg4a	0.000331051	0.998509	1	-0.086041	0.63024	0.897967	-0.197429	0.291135	0.562935	-0.283801	0.0918022	0.246099
Atg4b	-0.0553081	0.563467	0.999332	0.101149	0.286966	0.69923	0.0498701	0.619675	0.817037	0.206327	0.0217718	0.0928615
Atg4c	0.0583869	0.603171	0.999332	-0.140033	0.206733	0.62337	0.174381	0.137829	0.375781	-0.0240389	0.819716	0.907275
Atg4d	0.158056	0.138934	0.920005	0.155578	0.141047	0.526297	0.0903424	0.42063	0.676345	0.0878645	0.377901	0.593998
Atg5	0.103387	0.248085	0.999332	0.0100274	0.910523	0.978121	0.0355247	0.705987	0.866052	-0.0578345	0.492032	0.694698
Atg7	0.375101	2.59658e-05	0.00295032	0.35996	5.88049e-05	0.0029009	-0.296403	0.00164819	0.0222033	-0.311545	0.000191	0.00308583
Atg9a	-0.00123358	0.98908	0.999602	-0.109163	0.22013	0.638676	0.302056	0.00138195	0.0198308	0.194127	0.0218011	0.0929581
Atg9b	0.298803	0.558704	0.999332	0.83226	0.0907983	0.432957	-0.0102403	0.984977	0.992959	0.523217	0.237976	0.452017
Athl1	-0.0682357	0.469421	0.999332	-0.045221	0.628285	0.897412	0.134037	0.175175	0.431234	0.157052	0.0766772	0.217763
Atic	-0.00611066	0.948925	0.999332	0.114092	0.228989	0.64986	0.0109521	0.913006	0.964071	0.131155	0.143197	0.326909
Atl1	0.107566	0.616046	0.999332	-0.0617056	0.773668	0.944943	-0.0423201	0.851483	0.937311	-0.211591	0.295732	0.514456
Atl2	0.0554783	0.547063	0.999332	-0.0241283	0.793032	0.949802	0.00214554	0.982353	0.99198	-0.0774611	0.372043	0.588906
Atl3	0.0597941	0.537532	0.999332	-0.00458132	0.962288	0.990723	-0.0553662	0.587798	0.797294	-0.119742	0.190035	0.392411
Atm	0.0746542	0.402092	0.999332	-0.225557	0.0111499	0.134105	0.0246762	0.792334	0.907714	-0.275535	0.0017212	0.0156969
Atmin	-0.0767698	0.54827	0.999332	-0.145561	0.248621	0.667644	0.126126	0.344765	0.611846	0.0573339	0.634044	0.792952
Atn1	-0.0531205	0.812198	0.999332	0.0668166	0.775389	0.945188	-0.577382	0.0166268	0.106606	-0.457445	0.0342925	0.127795
Atoh8	-0.152995	0.480854	0.999332	0.12299	0.561083	0.867276	0.125633	0.57699	0.789522	0.401618	0.0575925	0.180867
Atox1	0.159781	0.0727674	0.769727	0.0398719	0.65467	0.905998	-0.161819	0.0847917	0.285564	-0.281728	0.000782768	0.00879313
Atp10a	0.736212	0.0288883	0.516806	1.58309	9.74175e-06	0.000737924	-0.0478575	0.897886	0.95681	0.799021	0.00432278	0.0301876
Atp10d	0.117885	0.441225	0.999332	0.301713	0.0422068	0.285958	0.247713	0.12055	0.347693	0.43154	0.00383573	0.0278966
Atp11a	-0.219684	0.0500581	0.668502	-0.545794	5.00823e-05	0.00252351	0.00634466	0.954716	0.98176	-0.319765	0.0047956	0.0325866
Atp11b	-0.0540209	0.544058	0.999332	-0.133684	0.132564	0.514023	-0.01931	0.836817	0.929633	-0.0989736	0.239183	0.453257
Atp11c	-0.198586	0.0466788	0.648555	-0.22405	0.024785	0.215842	-0.096448	0.360365	0.626193	-0.121912	0.196374	0.400549
Atp13a1	-0.0550761	0.542536	0.999332	-0.0723249	0.418768	0.804123	0.235604	0.0129328	0.089907	0.218355	0.0102192	0.0561502
Atp13a2	0.0172214	0.887254	0.999332	-0.140634	0.238954	0.658526	0.216762	0.0872626	0.290301	0.0589066	0.605145	0.774428
Atp13a3	0.00532402	0.956831	0.999332	-0.0805609	0.412242	0.798225	-0.0493953	0.633705	0.825921	-0.13528	0.144685	0.329277
Atp1a1	-0.0886856	0.36289	0.999332	-0.0120046	0.902016	0.975087	-0.0098616	0.923584	0.968804	0.0668194	0.467596	0.67485
Atp1a2	0.388022	0.193586	0.997115	-0.176015	0.581394	0.87639	-0.32247	0.322801	0.593326	-0.886507	0.00459008	0.0314522
Atp1b1	0.0493861	0.588745	0.999332	0.212771	0.0199429	0.190917	-0.149184	0.121563	0.349429	0.0142014	0.868612	0.933903
Atp1b3	-0.0141326	0.884025	0.999332	-0.110256	0.260771	0.676508	-0.349983	0.000653025	0.0118175	-0.446106	1.85711e-06	8.52424e-05
Atp1b4	0.595566	0.306176	0.999332	0.685178	0.312857	0.720044	-0.835072	0.238034	0.508103	-0.74546	0.180599	0.379885
Atp2a2	-0.0298499	0.801725	0.999332	0.011494	0.92282	0.980625	0.420748	0.00296066	0.0335025	0.462092	0.000503903	0.00627916
Atp2a3	-0.0840169	0.751777	0.999332	-0.289414	0.290899	0.701497	-0.263146	0.348903	0.616428	-0.468543	0.0729461	0.210882
Atp2b1	-0.0716497	0.42256	0.999332	-0.00569619	0.949105	0.987095	-0.0431613	0.646488	0.833677	0.0227923	0.786824	0.889783
Atp2b2	0.740659	0.0435443	0.623564	0.953901	0.00942894	0.120465	0.333831	0.367688	0.632325	0.547073	0.0879344	0.23962
Atp2b4	0.187433	0.0903699	0.825235	0.0142988	0.89752	0.974656	-0.10785	0.356461	0.622629	-0.280985	0.00701308	0.042845
Atp2c1	0.00490487	0.9563	0.999332	-0.0210311	0.813949	0.954727	-0.0235614	0.80261	0.913447	-0.0494974	0.557396	0.741163
Atp4a	0.041589	0.8618	0.999332	-0.115361	0.618327	0.892374	0.242709	0.326542	0.595674	0.0857587	0.70002	0.835587
Atp5a1	0.0275841	0.786149	0.999332	-0.00157371	0.987645	0.996853	-0.0382666	0.720937	0.872795	-0.0674244	0.481655	0.686616
Atp5b	0.0386611	0.70391	0.999332	-0.00987477	0.922607	0.980625	0.11278	0.292681	0.56404	0.0642439	0.502723	0.701643
Atp5c1	0.0480154	0.620118	0.999332	0.0920271	0.342036	0.747303	0.0305187	0.764821	0.89621	0.0745304	0.413968	0.627014
Atp5d	0.0118656	0.898106	0.999332	-0.047598	0.605339	0.887771	0.354707	0.000274456	0.00637272	0.295243	0.000710816	0.00816349
Atp5e	0.0281971	0.754403	0.999332	0.0152912	0.86449	0.966044	0.220329	0.0200384	0.120306	0.207424	0.0143735	0.0699378
Atp5f1	0.0349147	0.717789	0.999332	-0.0254248	0.791895	0.94955	0.270666	0.00781917	0.0643182	0.210326	0.0208202	0.0900216
Atp5g1	0.112505	0.229811	0.999332	0.155346	0.0901102	0.431389	0.440736	6.66304e-06	0.000383249	0.483577	2.90685e-08	3.3579e-06
Atp5g2	0.468277	0.224558	0.999332	0.200275	0.583844	0.877888	0.239025	0.551776	0.775048	-0.0289772	0.932153	0.968324
Atp5g3	0.000207071	0.99828	1	-0.065938	0.491833	0.842032	0.073378	0.46851	0.71449	0.00723297	0.936343	0.970291
Atp5h	0.0216067	0.807852	0.999332	0.106212	0.232415	0.6531	-0.143946	0.12445	0.355017	-0.0593412	0.478346	0.684084
Atp5j	-0.0253052	0.781435	0.999332	0.0619539	0.49661	0.842411	-0.0140587	0.883656	0.951915	0.0732004	0.394379	0.608513
Atp5j2	-0.00118886	0.989696	0.999602	0.0543549	0.55522	0.866511	-0.138433	0.153804	0.399347	-0.0828887	0.339652	0.557895
Atp5k	0.0796905	0.376757	0.999332	0.0906001	0.316082	0.722316	-0.23961	0.0117793	0.0836926	-0.2287	0.00713839	0.0434001
Atp5l	-0.106994	0.64211	0.999332	-0.163697	0.48086	0.835723	-0.157324	0.515546	0.750145	-0.214027	0.33131	0.549515
Atp5o	0.013273	0.885753	0.999332	0.079076	0.391456	0.783704	0.0277505	0.775426	0.900096	0.0935535	0.282187	0.500023
Atp5s	0.0964157	0.612624	0.999332	0.167318	0.376348	0.771279	-0.0488197	0.807812	0.915908	0.0220821	0.901188	0.952369
Atp5sl	-0.0965537	0.371271	0.999332	-0.196653	0.0636556	0.361341	0.263941	0.0189872	0.116204	0.163841	0.106623	0.270896
Atp6ap1	-0.0248763	0.780143	0.999332	-0.0639429	0.471725	0.831517	0.0292017	0.755498	0.891514	-0.00986483	0.906525	0.955455
Atp6ap2	0.0508311	0.576595	0.999332	-0.0370389	0.681725	0.916495	0.141238	0.1394	0.377413	0.0533682	0.532576	0.722134
Atp6v0a1	0.247849	0.00565555	0.198978	0.33045	0.000222346	0.00830772	0.184707	0.0494564	0.20854	0.267308	0.00136407	0.0133066
Atp6v0a2	0.100899	0.257129	0.999332	0.00968328	0.912995	0.978743	0.0595632	0.524611	0.755863	-0.0316527	0.705173	0.838662
Atp6v0b	-0.0448013	0.623934	0.999332	-0.0988984	0.274713	0.689505	0.162155	0.0905961	0.296164	0.108058	0.20887	0.41756
Atp6v0d1	-0.0157355	0.859722	0.999332	-0.0380144	0.666681	0.910585	0.220933	0.0180711	0.112636	0.198654	0.0176123	0.0802835
Atp6v0d2	0.550816	0.0788621	0.785335	-0.199798	0.493687	0.842411	0.542768	0.0953433	0.304177	-0.207846	0.454139	0.663623
Atp6v0e	0.271673	0.0097846	0.284682	0.109893	0.29349	0.703743	0.0306827	0.781772	0.903227	-0.131097	0.182054	0.382079
Atp6v0e2	1.08255	0.00176618	0.0839922	0.0190587	0.936383	0.983568	2.81601	7.66866e-10	2.87305e-07	1.75251	4.47208e-08	4.66105e-06
Atp6v1a	0.0879003	0.328846	0.999332	0.0885301	0.325039	0.731562	-0.0627308	0.508164	0.744656	-0.062101	0.463452	0.671373
Atp6v1b2	0.0349957	0.699796	0.999332	-0.0253584	0.780584	0.947072	-0.180126	0.0600576	0.233368	-0.24048	0.00504973	0.0338816
Atp6v1c1	0.0397563	0.664418	0.999332	0.0849248	0.353348	0.755181	-0.068821	0.475831	0.721107	-0.0236525	0.783828	0.887916
Atp6v1c2	-0.299222	0.483919	0.999332	-0.0441652	0.903917	0.975656	0.640697	0.128855	0.36289	0.895753	0.0269976	0.108193
Atp6v1d	0.0479026	0.624536	0.999332	-0.0233316	0.810687	0.953094	0.0227076	0.825309	0.924276	-0.0485267	0.598174	0.769691
Atp6v1e1	-0.0824073	0.354377	0.999332	-0.00646034	0.942145	0.984889	-0.120252	0.199853	0.463814	-0.0443047	0.597989	0.769525
Atp6v1f	-0.102637	0.302727	0.999332	0.0957162	0.331096	0.737295	0.0972906	0.350996	0.617621	0.295643	0.00156808	0.0147068
Atp6v1g1	-0.12763	0.1783	0.985087	0.0698321	0.459769	0.825132	-0.0562937	0.572211	0.786514	0.141169	0.114281	0.283039
Atp6v1g2	-0.348991	0.340038	0.999332	-0.405107	0.234648	0.655257	0.425966	0.241555	0.511914	0.36985	0.282881	0.50073
Atp6v1h	0.0683734	0.442793	0.999332	0.130427	0.143558	0.530556	-0.138137	0.141366	0.380655	-0.0760841	0.364235	0.581417
Atp7a	-0.0717566	0.481668	0.999332	-0.114875	0.256227	0.672832	0.0765431	0.47399	0.719655	0.0334247	0.728105	0.852664
Atp7b	0.0310817	0.728901	0.999332	0.194108	0.031923	0.246527	0.191372	0.0441268	0.195624	0.354398	0.000257254	0.00386355
Atp8a1	0.243723	0.0337558	0.565292	0.389273	0.00128838	0.0306865	-0.341883	0.00534227	0.0500902	-0.196333	0.0678432	0.200863
Atp8a2	-0.385174	0.331857	0.999332	-0.106735	0.817277	0.956042	-0.996086	0.0320434	0.160704	-0.717647	0.0943776	0.249832
Atp8b1	-0.183855	0.0463341	0.645695	-0.0980194	0.287384	0.699394	0.0573722	0.555246	0.776828	0.143208	0.100447	0.260602
Atp8b2	0.0105408	0.956115	0.999332	0.0810227	0.674616	0.91395	-0.192302	0.347951	0.615531	-0.12182	0.503097	0.701937
Atp8b4	-0.272108	0.229062	0.999332	-0.510902	0.0342521	0.258157	-0.270911	0.253768	0.524766	-0.509705	0.0275996	0.109749
Atp8b5	-0.15111	0.56193	0.999332	-0.147751	0.539621	0.85974	0.555379	0.0438251	0.195025	0.558738	0.0279482	0.110913
Atp9a	0.273442	0.00280274	0.115975	-0.0338362	0.708037	0.92483	0.552884	2.8405e-07	3.29211e-05	0.245606	0.00408437	0.0291093
Atp9b	-0.0127039	0.886107	0.999332	0.00737605	0.933601	0.982657	-0.037946	0.68446	0.853879	-0.017866	0.830749	0.914014
Atpaf1	0.0534143	0.795833	0.999332	-0.106265	0.601521	0.885874	0.111825	0.604039	0.808067	-0.0478548	0.804954	0.89928
Atpaf2	0.0141387	0.896368	0.999332	-0.0118985	0.911827	0.978505	0.0866251	0.446447	0.696371	0.0605878	0.552134	0.737386
Atpif1	0.0892342	0.524083	0.999332	0.0174385	0.9002	0.975049	0.0194861	0.89466	0.955804	-0.0523096	0.690541	0.830024
Atr	0.237149	0.0135244	0.349115	0.495461	1.68846e-05	0.00109885	-0.0249901	0.790474	0.906857	0.233322	0.00981596	0.0548443
Atraid	0.0500877	0.575818	0.999332	-0.0503931	0.569983	0.869908	0.213655	0.0229447	0.131051	0.113175	0.178157	0.376523
Atrip	-0.100793	0.44796	0.999332	0.0948287	0.475299	0.83344	-0.169547	0.225548	0.495835	0.0260745	0.83526	0.916346
Atrn	0.129343	0.171997	0.975141	0.0677618	0.473434	0.83266	0.0543975	0.585046	0.795401	-0.00718359	0.93571	0.969927
Atrnl1	0.0398	0.656759	0.999332	0.0968138	0.279786	0.693171	-0.102152	0.27908	0.550614	-0.0451378	0.592525	0.765621
Atrx	-0.0567016	0.546722	0.999332	-0.00652009	0.944736	0.985605	-0.0247554	0.802886	0.913521	0.025426	0.774499	0.882799
Atxn1	-0.266656	0.010814	0.302225	0.0636335	0.508181	0.845856	-0.0771876	0.447253	0.697125	0.253102	0.010538	0.0570614
Atxn10	0.0737635	0.405673	0.999332	-0.0311982	0.725019	0.930439	-0.0930867	0.319285	0.589573	-0.198048	0.0178987	0.0812415
Atxn1l	-0.0946791	0.299598	0.999332	0.0700307	0.444965	0.818806	-0.254576	0.00828027	0.0669536	-0.0898661	0.297894	0.516455
Atxn2	-0.0568338	0.520412	0.999332	0.0239573	0.787092	0.948012	-0.220462	0.0182034	0.112952	-0.139671	0.0946977	0.250511
Atxn2l	-0.0775236	0.457889	0.999332	-0.0985961	0.338877	0.744957	0.161359	0.139501	0.377467	0.140287	0.153215	0.341635
Atxn3	0.00135831	0.988107	0.999602	-0.0375037	0.680928	0.916495	-0.12126	0.206773	0.473026	-0.160122	0.0628174	0.190792
Atxn7	-0.0114424	0.899043	0.999332	-0.0584894	0.514397	0.848692	0.0680947	0.472414	0.717911	0.0210478	0.804268	0.899227
Atxn7l1	-0.101833	0.548002	0.999332	-0.208794	0.225478	0.644865	-0.0759649	0.668788	0.846015	-0.182926	0.262255	0.477758
Atxn7l1os2	0.129689	0.780748	0.999332	-0.223592	0.619484	0.893207	0.323541	0.50334	0.740847	-0.0297399	0.945181	0.974786
Atxn7l2	-0.436423	0.162495	0.963023	0.0139238	0.964405	0.991278	-0.302718	0.350297	0.617621	0.147629	0.623358	0.786411
Atxn7l3	-0.0838356	0.418712	0.999332	-0.130386	0.203835	0.619288	0.11854	0.274664	0.546616	0.0719899	0.461149	0.66932
Atxn7l3b	-0.0222036	0.811179	0.999332	-0.0375745	0.685441	0.91736	0.0631221	0.519028	0.751883	0.0477512	0.585692	0.760478
Auh	0.173921	0.0824521	0.802634	0.169509	0.0863092	0.423191	0.188204	0.0731103	0.263263	0.183791	0.04885	0.161344
Aup1	0.0225429	0.804144	0.999332	0.0554035	0.539363	0.859682	0.335662	0.000442617	0.00886642	0.368522	1.61403e-05	0.000452908
Aurka	-0.159497	0.468286	0.999332	-0.269319	0.208796	0.625531	0.200909	0.375468	0.638696	0.091087	0.660837	0.810523
Aurkaip1	-0.0164481	0.855149	0.999332	0.0834201	0.350383	0.753726	0.158373	0.0939377	0.301986	0.258241	0.0022665	0.0193343
Aurkb	0.513244	0.239956	0.999332	-0.847533	0.0913724	0.434391	-0.0371563	0.936585	0.974296	-1.39793	0.00448434	0.0309536
Auts2	-0.208838	0.562115	0.999332	-0.557706	0.113981	0.480293	0.357704	0.323689	0.594066	0.0088361	0.979621	0.990269
Aven	0.00667114	0.956541	0.999332	0.0359265	0.7675	0.944704	0.00214721	0.986671	0.993859	0.0314026	0.784795	0.888503
Avl9	0.118797	0.179911	0.985779	-0.138898	0.117271	0.486594	-0.122908	0.188114	0.448587	-0.380604	5.45167e-06	0.000196027
Avpi1	-0.0422861	0.689013	0.999332	0.351978	0.00122331	0.0296979	-0.299731	0.00738268	0.0618735	0.0945329	0.341434	0.559692
Avpr1a	-0.558568	0.0146512	0.365937	-0.150529	0.473405	0.83266	-0.0240719	0.912772	0.964026	0.383968	0.067191	0.199657
Awat2	-0.277967	0.283886	0.999332	-0.299956	0.240188	0.659874	0.0357114	0.893571	0.955467	0.0137225	0.955914	0.978904
Axin1	-0.0654977	0.5245	0.999332	-0.138993	0.170072	0.573609	0.242948	0.0237973	0.13453	0.169452	0.0797019	0.223559
Axin2	-0.330496	0.124912	0.89757	0.0381783	0.855524	0.963494	-0.305997	0.173874	0.429173	0.0626779	0.752773	0.868926
Axl	0.0104615	0.919478	0.999332	-0.132841	0.201583	0.615888	-0.163055	0.137414	0.374968	-0.306357	0.00426102	0.0299372
Azgp1	0.0548234	0.588412	0.999332	0.192308	0.0581359	0.344258	0.036662	0.731167	0.877066	0.174146	0.0681085	0.201391
Azi2	-0.0436866	0.624777	0.999332	-0.0301565	0.734885	0.93354	0.0413478	0.660015	0.840835	0.0548779	0.514487	0.710262
Azin1	0.0736212	0.433741	0.999332	0.207126	0.0277556	0.229153	-0.0231907	0.814835	0.919284	0.110314	0.212548	0.421508
B130006D01Rik	-0.165398	0.303796	0.999332	0.0202894	0.899865	0.975049	-0.205351	0.225152	0.495521	-0.0196639	0.897435	0.950508
B130024G19Rik	0.152495	0.589796	0.999332	-0.504025	0.0915123	0.434433	-0.214238	0.478128	0.722598	-0.870758	0.00225745	0.0192897
B130034C11Rik	-0.253877	0.405152	0.999332	-0.565451	0.0646744	0.364581	0.0288102	0.926773	0.969726	-0.282763	0.343551	0.562123
B230118H07Rik	0.084696	0.479808	0.999332	-0.0589699	0.619261	0.892987	0.103478	0.410324	0.667854	-0.0401885	0.720845	0.848247
B230206H07Rik	-0.0538323	0.846208	0.999332	0.277368	0.340827	0.746609	-0.607891	0.0436839	0.194647	-0.276691	0.298584	0.517177
B230208H11Rik	0.481498	0.187733	0.990639	-0.124856	0.774251	0.944986	-0.700077	0.0989061	0.311104	-1.30643	0.00105596	0.0109893
B230216N24Rik	-0.244418	0.648978	0.999332	0.483526	0.412916	0.798833	-0.866258	0.156917	0.403933	-0.138315	0.790834	0.892156
B230217O12Rik	0.100247	0.733704	0.999332	0.468459	0.13284	0.514257	-0.48294	0.140906	0.380144	-0.114728	0.678325	0.822583
B230219D22Rik	-0.0713057	0.422351	0.999332	-0.125662	0.157206	0.555067	-0.0828883	0.376047	0.639053	-0.137245	0.102316	0.26392
B230307C23Rik	0.00342778	0.985701	0.999602	0.268598	0.1651	0.566068	-0.343088	0.0917033	0.298402	-0.0779183	0.665514	0.813595
B230319C09Rik	0.00823799	0.963625	0.999332	-0.0334382	0.856053	0.963494	-0.328641	0.0872662	0.290301	-0.370317	0.0317573	0.120873
B230354K17Rik	-0.174931	0.127767	0.904087	0.0250889	0.826436	0.958561	-0.102527	0.395203	0.656632	0.097493	0.368945	0.586437
B2m	0.0653443	0.518445	0.999332	-0.0486325	0.630214	0.897967	0.161536	0.129634	0.36369	0.0475591	0.617793	0.783159
B330016D10Rik	-0.0509705	0.803817	0.999332	0.251649	0.231391	0.651806	-0.47383	0.0310204	0.15808	-0.171211	0.379747	0.595885
B3galnt1	0.152502	0.550199	0.999332	-0.42841	0.0532432	0.32788	1.80592	4.32982e-07	4.4791e-05	1.22501	1.84869e-05	0.000502482
B3galnt2	-0.0373188	0.687928	0.999332	-0.124532	0.177475	0.583512	0.072312	0.458435	0.706092	-0.0149008	0.864932	0.93199
B3galt1	0.0804014	0.639635	0.999332	0.0124137	0.942954	0.985221	-0.355053	0.0623369	0.237982	-0.423041	0.0161476	0.0755087
B3galt2	0.0186744	0.904612	0.999332	-0.0138479	0.928305	0.981659	0.0795859	0.625635	0.821031	0.0470636	0.747422	0.864911
B3galt4	0.303714	0.42569	0.999332	0.50808	0.176787	0.582927	-0.121909	0.767532	0.897043	0.0824565	0.810129	0.901864
B3galt6	-0.0900312	0.627496	0.999332	-0.201854	0.273988	0.689505	0.00678401	0.972097	0.988241	-0.105039	0.550646	0.73671
B3gat2	-0.068439	0.762594	0.999332	-0.14267	0.52467	0.854072	0.0234878	0.920819	0.968466	-0.0507429	0.812786	0.903009
B3gat3	-0.194577	0.0542666	0.695877	-0.216417	0.0298166	0.238636	0.222668	0.0347909	0.168332	0.200828	0.0352068	0.12993
B3glct	-0.0112727	0.958933	0.999332	-0.352035	0.10602	0.463706	0.0975955	0.668937	0.846015	-0.243167	0.243357	0.457908
B3gnt2	0.0554231	0.589251	0.999332	-0.0905732	0.383136	0.77654	-0.188501	0.0928942	0.299954	-0.334497	0.00237144	0.0199648
B3gnt3	0.0192577	0.931771	0.999332	-0.136152	0.564099	0.868428	-0.478611	0.0479199	0.20502	-0.634021	0.00482007	0.0326662
B3gnt8	-0.434346	0.132148	0.90869	-0.153545	0.601114	0.885874	-0.36284	0.228639	0.498567	-0.0820385	0.770396	0.880489
B3gnt9	-0.0454447	0.873256	0.999332	-0.234239	0.398633	0.788191	0.285355	0.335877	0.604756	0.0965612	0.717626	0.846529
B3gntl1	0.176011	0.350955	0.999332	0.101529	0.579631	0.876123	0.267443	0.174218	0.42952	0.192962	0.267985	0.484582
B430010I23Rik	-0.274142	0.135998	0.913073	-0.0843497	0.629704	0.89789	0.13985	0.452879	0.701851	0.329643	0.0613361	0.187857
B430306N03Rik	-0.265978	0.443363	0.999332	0.129008	0.723033	0.930328	-0.740958	0.0576865	0.228301	-0.345971	0.308959	0.527006
B4galnt1	-0.0705367	0.436754	0.999332	-0.0588842	0.511881	0.847247	0.200077	0.035354	0.170225	0.211729	0.0130579	0.0658211
B4galnt2	0.167258	0.694363	0.999332	0.678759	0.16398	0.564191	-0.991555	0.0534301	0.218582	-0.480054	0.247518	0.462224
B4galnt3	-0.0962039	0.628815	0.999332	0.387709	0.068706	0.377585	-0.660253	0.00519369	0.0492104	-0.176341	0.352019	0.56999
B4galt1	0.116941	0.524987	0.999332	-0.331332	0.0777976	0.401627	0.553101	0.00867561	0.0688071	0.104829	0.543159	0.731139
B4galt3	-0.0798081	0.577823	0.999332	-0.0832321	0.546315	0.863774	0.447265	0.00251137	0.0297289	0.443841	0.000874773	0.00955458
B4galt4	0.122409	0.614189	0.999332	-0.232387	0.371303	0.766969	-0.523067	0.0469684	0.202701	-0.877862	0.000239452	0.00370456
B4galt5	-0.107288	0.537436	0.999332	0.171849	0.311322	0.719565	0.578663	0.00405126	0.0414149	0.8578	3.2173e-05	0.000776973
B4galt6	0.136306	0.491878	0.999332	-0.314579	0.121534	0.493615	-0.180486	0.39108	0.65356	-0.631371	0.000940865	0.0100635
B4galt7	-0.0251719	0.843445	0.999332	-0.0886127	0.478321	0.834968	0.217981	0.100784	0.314868	0.15454	0.195605	0.39983
B4gat1	0.00540642	0.962149	0.999332	-0.237194	0.0330598	0.252076	0.373176	0.00163519	0.0221574	0.130575	0.221106	0.431796
B630019K06Rik	-0.44053	0.173361	0.977241	-0.017807	0.957626	0.989939	-0.514089	0.131534	0.366284	-0.0913659	0.773495	0.88228
B930041F14Rik	0.54875	0.349392	0.999332	-0.340616	0.567004	0.868428	0.189226	0.761019	0.894383	-0.70014	0.211301	0.420418
B930059L03Rik	-0.318039	0.391248	0.999332	0.0797872	0.811565	0.953397	0.303003	0.408642	0.666345	0.700829	0.0379191	0.136635
B9d2	-0.351949	0.200969	0.999332	-0.521549	0.0679946	0.375066	-0.315786	0.273093	0.544469	-0.485386	0.0762292	0.216757
BC002163	0.0242602	0.811232	0.999332	-0.0384557	0.705371	0.923833	-0.114271	0.285903	0.558091	-0.176987	0.0650785	0.195055
BC003331	-0.00608482	0.945208	0.999332	0.0185136	0.83511	0.960042	-0.265292	0.00457421	0.0450339	-0.240693	0.00404326	0.0288905
BC003965	-0.113184	0.278552	0.999332	-0.0451817	0.662134	0.909034	0.0763715	0.484966	0.72791	0.144374	0.142132	0.325551
BC004004	0.205501	0.024121	0.471975	0.0769453	0.397052	0.787395	0.0209328	0.827049	0.925371	-0.107623	0.208404	0.416883
BC005537	0.106599	0.250708	0.999332	-0.0506921	0.584451	0.878412	-0.0991774	0.310206	0.581091	-0.256469	0.00336479	0.0257051
BC005561	-0.00378364	0.966858	0.999332	-0.0438713	0.6294	0.89789	-0.0478002	0.618019	0.81639	-0.0878879	0.306216	0.524369
BC005624	-0.0735614	0.53766	0.999332	-0.227443	0.053746	0.329221	0.147927	0.235203	0.5054	-0.00595488	0.957833	0.979851
BC017158	0.110816	0.372607	0.999332	0.255905	0.036967	0.265099	0.0584464	0.654288	0.837771	0.203536	0.0783059	0.220715
BC017643	0.0194726	0.889212	0.999332	-0.0763625	0.577322	0.875009	0.216375	0.137649	0.375504	0.12054	0.356611	0.574553
BC020402	0.170864	0.3949	0.999332	0.0119466	0.952336	0.988268	0.0126111	0.952484	0.980936	-0.146306	0.436864	0.648165
BC021614	0.1462	0.306765	0.999332	0.161028	0.242843	0.662875	0.549041	0.00117739	0.0179461	0.56387	0.000298817	0.00434648
BC021767	0.121332	0.7102	0.999332	0.0330255	0.912883	0.978743	0.55122	0.108604	0.328849	0.462914	0.127713	0.304813
BC021891	-0.115952	0.418688	0.999332	0.0791282	0.579818	0.876123	-0.123466	0.412601	0.670198	0.0716148	0.596416	0.7685
BC022687	-0.488197	0.158072	0.958357	-0.286527	0.417048	0.801909	-0.415253	0.24473	0.515738	-0.213583	0.527963	0.71875
BC023829	0.14203	0.238153	0.999332	-0.131791	0.274299	0.689505	-0.0390508	0.758238	0.892573	-0.312871	0.0078326	0.0463886
BC024139	-0.326518	0.0373311	0.596001	-0.219315	0.155952	0.5524	0.0467885	0.773783	0.899367	0.153992	0.300953	0.519334
BC024386	-0.0917213	0.331821	0.999332	-0.0233497	0.804983	0.952394	-0.11247	0.259311	0.530039	-0.0440985	0.621149	0.785187
BC024978	0.0141465	0.941835	0.999332	-0.21544	0.251941	0.67097	0.335137	0.0947063	0.303542	0.105551	0.560182	0.74273
BC025920	-0.126403	0.71308	0.999332	-0.389795	0.292083	0.702095	-0.356241	0.334839	0.603526	-0.619633	0.0824287	0.229104
BC026585	0.095371	0.373586	0.999332	0.030151	0.775672	0.945188	0.15418	0.169824	0.423628	0.0889603	0.374793	0.59146
BC029214	-0.014149	0.907317	0.999332	0.433267	0.00208049	0.0442328	-0.514056	0.00071574	0.0126953	-0.06664	0.562681	0.74469
BC029722	0.176227	0.370953	0.999332	0.027376	0.885156	0.971616	0.382622	0.0611691	0.235532	0.233771	0.197309	0.401629
BC030336	-0.0233294	0.816477	0.999332	-0.236067	0.0179063	0.17927	0.140653	0.181781	0.440148	-0.0720846	0.447285	0.657388
BC030499	0.29859	0.280623	0.999332	-0.247766	0.352396	0.755181	0.418931	0.149592	0.392421	-0.127425	0.614645	0.780597
BC031181	0.150623	0.0912339	0.825382	0.155047	0.0812734	0.409826	-0.0103734	0.911998	0.963709	-0.00594927	0.943298	0.973569
BC031361	-0.164136	0.511116	0.999332	0.123019	0.612177	0.890238	0.0357835	0.889637	0.953815	0.322939	0.174042	0.370537
BC035044	0.665457	0.160179	0.962811	-0.69363	0.105848	0.463706	1.12728	0.0230922	0.131568	-0.231808	0.574571	0.752661
BC037034	-0.0840346	0.551465	0.999332	-0.114049	0.401787	0.790234	0.430559	0.00313421	0.0348129	0.400544	0.00230414	0.0195591
BC037704	0.111965	0.775563	0.999332	0.219828	0.551958	0.865456	0.173345	0.670016	0.84642	0.281208	0.428861	0.641164
BC039771	0.212093	0.393373	0.999332	0.25665	0.321469	0.728593	-0.490275	0.0777555	0.272321	-0.445718	0.0680048	0.201213
BC048403	-0.0833426	0.682486	0.999332	-0.049988	0.802067	0.951553	0.113701	0.591205	0.799695	0.147055	0.441631	0.652649
BC048546	1.14223	2.51309e-07	5.80607e-05	0.768745	7.03879e-05	0.0033415	0.241889	0.255817	0.526446	-0.131594	0.450813	0.660571
BC048644	-0.0115241	0.960958	0.999332	0.20924	0.412182	0.798225	-0.872523	0.00248872	0.0296125	-0.651759	0.00845324	0.048906
BC048671	0.265094	0.314076	0.999332	0.445854	0.129591	0.509747	-0.893745	0.00589185	0.0534158	-0.712985	0.00941253	0.0531472
BC049762	0.06147	0.901237	0.999332	0.173702	0.692865	0.919984	0.405597	0.416794	0.673737	0.517828	0.242527	0.45709
BC051226	0.0577078	0.840175	0.999332	-0.763286	0.0117017	0.137001	-0.138583	0.646888	0.833767	-0.959576	0.00123751	0.0123348
BC052040	-0.0716256	0.729525	0.999332	0.0140894	0.944373	0.985464	0.130663	0.543553	0.770108	0.216378	0.263513	0.479058
BC055324	-0.17163	0.627247	0.999332	-0.00140499	0.997061	0.9993	-0.778627	0.0555553	0.223155	-0.608402	0.0963788	0.253521
BC065397	-0.0530445	0.791495	0.999332	-0.0449337	0.824963	0.957953	-0.241512	0.255096	0.525742	-0.233402	0.222307	0.432977
BC068281	-0.117907	0.412317	0.999332	-0.165677	0.24306	0.662875	0.103998	0.488017	0.730086	0.0562282	0.678663	0.822848
BC089597	-0.690425	8.83402e-05	0.00756392	-0.956276	2.67875e-06	0.000242699	-0.944325	4.34733e-06	0.000270236	-1.21018	4.36668e-08	4.63215e-06
Baat	-0.00240996	0.980482	0.999332	0.0589166	0.550064	0.864707	-0.106003	0.30736	0.578576	-0.0446765	0.630484	0.790858
Babam1	0.0231135	0.802372	0.999332	0.204692	0.0258352	0.220522	0.0116202	0.904735	0.960112	0.193198	0.0256626	0.104229
Bace1	-0.0802146	0.366303	0.999332	-0.0974822	0.269019	0.68578	0.141214	0.12992	0.364195	0.123947	0.138464	0.320088
Bace2	0.0403556	0.787253	0.999332	-0.232177	0.119567	0.48984	0.0361184	0.817965	0.921336	-0.236414	0.0949787	0.250828
Bach1	0.0179457	0.853929	0.999332	0.158422	0.115687	0.483874	-0.0909125	0.380751	0.64335	0.0495642	0.590165	0.76421
Bach2	-0.0355895	0.906022	0.999332	0.113076	0.706081	0.924238	-0.0205711	0.948182	0.979389	0.128094	0.651729	0.804547
Bach2os	0.0263427	0.91823	0.999332	-0.777002	0.00498203	0.0795632	0.176175	0.508179	0.744656	-0.62717	0.0156176	0.0737778
Bad	-0.105996	0.462269	0.999332	-0.0820096	0.565347	0.868428	0.0378125	0.801874	0.9131	0.0617993	0.649451	0.803237
Bag1	-0.0126404	0.88757	0.999332	-0.0138957	0.876235	0.96865	-0.000817088	0.993074	0.996946	-0.00207237	0.980377	0.990645
Bag2	0.0143551	0.952165	0.999332	-0.216812	0.332507	0.7383	0.601906	0.0132456	0.0910317	0.370739	0.0917822	0.246099
Bag3	-0.123204	0.564405	0.999332	0.192328	0.352362	0.755181	0.763172	0.00232309	0.0281827	1.0787	2.44399e-05	0.000630247
Bag4	-0.00929317	0.916753	0.999332	-0.18314	0.0392513	0.274542	-0.0567806	0.544295	0.770293	-0.230628	0.0060661	0.0386258
Bag5	-0.166578	0.132254	0.90869	-0.0471244	0.668166	0.911177	-0.0281781	0.808012	0.915984	0.0912751	0.382539	0.598438
Bag6	-0.0304964	0.73249	0.999332	-0.181007	0.0409509	0.281299	0.171498	0.0670709	0.249627	0.0209874	0.802848	0.89882
Bahcc1	0.0333721	0.840266	0.999332	-0.0188047	0.911869	0.978505	-0.448553	0.018561	0.11425	-0.50073	0.00465134	0.0317777
Bahd1	-0.00623945	0.964289	0.999332	-0.107731	0.432931	0.812192	0.134053	0.357093	0.623429	0.0325614	0.803574	0.899227
Baiap2	0.0929405	0.559452	0.999332	0.204974	0.20084	0.615668	0.116618	0.486038	0.728768	0.228651	0.133841	0.313927
Baiap2l1	-0.0516609	0.688122	0.999332	-0.0987672	0.432424	0.811589	0.500915	0.00118266	0.0179957	0.453808	0.00109795	0.0112991
Bak1	0.128817	0.357846	0.999332	0.0224738	0.871365	0.967	0.0608347	0.679267	0.85193	-0.0455087	0.728559	0.852857
Bambi	-0.0278886	0.892574	0.999332	0.0417784	0.839943	0.960276	-0.148191	0.495816	0.735588	-0.0785238	0.687477	0.828642
Banf1	0.00847459	0.944034	0.999332	0.202041	0.0925135	0.43678	-0.0801351	0.528268	0.759002	0.113432	0.316004	0.534332
Bank1	0.151216	0.445936	0.999332	0.0731256	0.721441	0.929638	-0.434468	0.0415901	0.188406	-0.512558	0.00683361	0.0421949
Banp	-0.615047	0.00693078	0.226394	-0.0956894	0.619852	0.893459	0.783666	0.00115472	0.017805	1.30302	1.43865e-06	6.90525e-05
Bap1	-0.140449	0.139802	0.92211	-0.101845	0.280059	0.693346	0.101477	0.30861	0.579368	0.140081	0.118363	0.290207
Bard1	0.412774	0.23634	0.999332	-0.802482	0.0359321	0.261521	-0.0494028	0.895457	0.956131	-1.26466	0.00070084	0.00809587
Barhl1	-0.0253345	0.948745	0.999332	0.332826	0.439542	0.8155	-0.677202	0.123585	0.353588	-0.319042	0.404866	0.61887
Basp1	-0.0407151	0.918318	0.999332	0.233399	0.549789	0.864548	-0.0956711	0.818248	0.921336	0.178443	0.628597	0.789848
Batf2	-0.210167	0.638695	0.999332	-0.723594	0.140455	0.526075	-0.157793	0.733374	0.878881	-0.67122	0.156439	0.345806
Bax	0.0263148	0.8438	0.999332	-0.0543076	0.68133	0.916495	0.0657315	0.638563	0.828817	-0.0148909	0.905553	0.954874
Baz1a	-0.068099	0.504314	0.999332	0.0315201	0.753647	0.940501	0.198372	0.0628158	0.239414	0.297992	0.00327063	0.0252436
Baz1b	-0.122632	0.17907	0.985779	-0.0488145	0.592199	0.882142	0.0216315	0.822006	0.922569	0.0954494	0.267881	0.484457
Baz2a	0.00448465	0.959679	0.999332	0.0740491	0.404669	0.792081	-0.174848	0.061691	0.236428	-0.105284	0.208241	0.416722
Baz2b	-0.151322	0.10225	0.854631	0.0763708	0.408767	0.795109	-0.10684	0.272932	0.544373	0.120853	0.166731	0.36051
Bbc3	0.192601	0.447408	0.999332	0.30107	0.240214	0.659874	-0.144684	0.58935	0.798293	-0.0362156	0.877219	0.938779
Bbip1	-0.0571954	0.636194	0.999332	0.100618	0.407603	0.793902	-0.231448	0.0700448	0.25658	-0.0736339	0.519341	0.712853
Bbof1	-0.187528	0.527644	0.999332	-0.275552	0.3455	0.750795	0.0556728	0.855537	0.938545	-0.032351	0.909064	0.956379
Bbox1	-0.0222566	0.81379	0.999332	-0.0549528	0.560629	0.867138	-0.0596103	0.54951	0.773645	-0.0923064	0.300391	0.518687
Bbs1	0.0555415	0.828283	0.999332	-0.11923	0.6264	0.89631	0.335179	0.203088	0.46741	0.160408	0.498575	0.698214
Bbs10	-0.046572	0.749439	0.999332	-0.0422034	0.772861	0.944857	-0.147206	0.337945	0.606142	-0.142838	0.301108	0.519473
Bbs2	-0.0781436	0.698951	0.999332	-0.295408	0.1478	0.537493	-0.119309	0.574185	0.78799	-0.336573	0.0825892	0.229475
Bbs4	-0.0210808	0.909094	0.999332	0.297338	0.105968	0.463706	-0.165429	0.395793	0.656935	0.152989	0.375709	0.592379
Bbs5	-0.122269	0.530081	0.999332	-0.112156	0.561937	0.86775	-0.0291612	0.886083	0.952583	-0.0190482	0.917712	0.960825
Bbs7	0.167883	0.380232	0.999332	-0.10724	0.570576	0.870112	0.13774	0.492088	0.732627	-0.137383	0.443391	0.654266
Bbs9	-0.192843	0.209188	0.999332	-0.107795	0.48446	0.838295	-0.193917	0.229748	0.499998	-0.10887	0.456676	0.666055
Bbx	0.0888262	0.327317	0.999332	0.0258299	0.776227	0.945188	-0.157257	0.100289	0.313831	-0.220254	0.0100081	0.0554041
Bcam	-0.0234744	0.908657	0.999332	0.0811656	0.693074	0.919984	-0.205567	0.341798	0.609703	-0.100927	0.601568	0.771753
Bcap29	0.0373857	0.784012	0.999332	0.0739266	0.594123	0.882871	-0.361665	0.0127204	0.0891006	-0.325124	0.0120864	0.0627114
Bcap31	-0.00330334	0.971568	0.999332	0.0449416	0.627235	0.896828	0.0555448	0.569272	0.784107	0.10379	0.234522	0.448078
Bcar1	0.0902154	0.377722	0.999332	0.258372	0.0159977	0.167151	-0.145194	0.178657	0.43678	0.0229625	0.810719	0.902118
Bcar3	0.124897	0.312986	0.999332	0.247039	0.0541917	0.330354	-0.0738095	0.567749	0.783068	0.0483325	0.67388	0.820205
Bcas2	0.0396888	0.709127	0.999332	-0.0636937	0.543149	0.862042	0.223596	0.0444346	0.196211	0.120213	0.227662	0.439427
Bcas3	-0.0485203	0.620873	0.999332	-0.0623831	0.524481	0.854072	-0.0824167	0.42475	0.680037	-0.0962795	0.298926	0.5174
Bcas3os1	-0.0530791	0.792431	0.999332	-0.148626	0.460067	0.825347	-0.031605	0.881133	0.950749	-0.127152	0.50615	0.70409
Bcas3os2	0.0997312	0.819159	0.999332	-0.0728922	0.873117	0.967321	-0.299657	0.525518	0.756384	-0.47228	0.270361	0.48729
Bcat2	-0.086608	0.433938	0.999332	0.0354959	0.746321	0.937772	0.00808837	0.944422	0.978164	0.130192	0.211127	0.420184
Bccip	-0.029273	0.744919	0.999332	0.0607719	0.497844	0.84249	0.000415717	0.996495	0.998398	0.0904606	0.285421	0.503582
Bcdin3d	-0.196803	0.393063	0.999332	0.0179296	0.937609	0.984043	-0.13854	0.565072	0.782415	0.076192	0.727049	0.852076
Bche	0.052078	0.588532	0.999332	-0.099092	0.30227	0.710864	0.03773	0.709767	0.868377	-0.11344	0.211087	0.420173
Bckdha	0.0411961	0.664392	0.999332	-0.0524173	0.579784	0.876123	0.197509	0.0481951	0.205437	0.103895	0.245236	0.459512
Bckdhb	-0.00941563	0.916889	0.999332	-0.119096	0.183292	0.591774	0.33917	0.00034763	0.00747713	0.22949	0.00686328	0.0423027
Bckdk	0.00868348	0.942808	0.999332	-0.0170114	0.888076	0.972163	-0.074015	0.561219	0.780773	-0.09971	0.382517	0.598438
Bcl10	-0.0989633	0.445515	0.999332	-0.313821	0.0144011	0.15596	0.152572	0.259338	0.530039	-0.0622856	0.611959	0.778683
Bcl2	-0.137093	0.475883	0.999332	-0.0605066	0.74996	0.939113	0.0182366	0.927549	0.969777	0.0948228	0.601119	0.771609
Bcl2a1b	-0.12371	0.80677	0.999332	-0.365847	0.480825	0.835723	-0.100632	0.84823	0.935975	-0.342768	0.491513	0.694248
Bcl2l1	-0.0526606	0.60511	0.999332	-0.0747729	0.465301	0.827666	-0.215657	0.0448905	0.197296	-0.23777	0.0138587	0.0685535
Bcl2l11	0.177242	0.319608	0.999332	-0.228315	0.198119	0.61179	0.0951011	0.611088	0.8127	-0.310456	0.0646908	0.194395
Bcl2l12	-0.297198	0.16165	0.962829	-0.223316	0.285224	0.697987	0.0236752	0.914124	0.964555	0.0975576	0.629102	0.790341
Bcl2l13	-0.116311	0.189488	0.993661	-0.371927	2.46949e-05	0.00146291	0.148606	0.11048	0.331561	-0.10701	0.201999	0.40806
Bcl2l15	1.33979	0.0293014	0.522077	-0.143773	0.708218	0.92483	2.53869	0.000109285	0.00330766	1.05513	0.0170473	0.078378
Bcl2l2	0.0121732	0.901681	0.999332	-0.0483671	0.622659	0.89411	-0.0328487	0.751335	0.889171	-0.093389	0.314822	0.533048
Bcl3	-0.019841	0.913712	0.999332	0.345995	0.0772364	0.399869	-0.572002	0.00812812	0.066122	-0.206167	0.243436	0.45796
Bcl6	-0.207917	0.709125	0.999332	1.36828	0.0281651	0.231294	-1.1747	0.0646376	0.244477	0.401488	0.446975	0.657188
Bcl6b	0.0496562	0.813177	0.999332	0.222452	0.29353	0.703743	-0.244822	0.272832	0.54435	-0.0720254	0.715403	0.845503
Bcl7a	-0.00423847	0.975853	0.999332	0.0584673	0.673119	0.913574	0.0202844	0.890099	0.954036	0.0829901	0.527475	0.718398
Bcl7b	-0.137737	0.327123	0.999332	0.0318873	0.816279	0.955495	0.180141	0.217552	0.4857	0.349766	0.00782137	0.0463729
Bcl7c	-0.322348	0.17439	0.977985	-0.0183424	0.937509	0.984043	-0.110608	0.653046	0.837143	0.193398	0.390407	0.605399
Bcl9	-0.190837	0.341713	0.999332	-0.0565628	0.784523	0.947072	-0.478851	0.0250758	0.138818	-0.344577	0.075459	0.215633
Bcl9l	-0.154363	0.231785	0.999332	-0.339737	0.0141341	0.154371	-0.145976	0.280427	0.552511	-0.33135	0.0121539	0.0629587
Bclaf1	-0.0273733	0.766049	0.999332	-0.0216616	0.813616	0.954417	0.000230333	0.998104	0.999068	0.00594204	0.945382	0.974789
Bco1	-0.266879	0.13627	0.913601	-0.0275912	0.870035	0.966922	0.556837	0.00462534	0.0454082	0.796125	7.11302e-05	0.00143315
Bco2	-0.0385772	0.685713	0.999332	0.102597	0.300589	0.709598	-1.00373	1.49568e-09	5.31618e-07	-0.862555	2.79065e-09	5.52629e-07
Bcor	-0.00196073	0.991295	0.999602	-0.0267687	0.879853	0.969765	0.177422	0.350609	0.617621	0.152614	0.370078	0.587355
Bcorl1	-0.0153883	0.915268	0.999332	-0.0727682	0.621055	0.89411	-0.294493	0.066349	0.24793	-0.351873	0.0180311	0.0816554
Bcr	-0.0891053	0.325735	0.999332	-0.0833614	0.35671	0.756284	-0.0376815	0.692755	0.859095	-0.0319376	0.709212	0.841147
Bcs1l	0.032354	0.795622	0.999332	-0.00960912	0.937485	0.984043	0.208091	0.110449	0.331538	0.166128	0.154571	0.343227
Bdh1	-0.0141719	0.882509	0.999332	-0.0334663	0.726279	0.930961	0.383756	0.000146748	0.0040766	0.364462	5.56109e-05	0.00118414
Bdh2	0.00416715	0.968579	0.999332	0.338637	0.00135073	0.0316281	-0.156379	0.161221	0.410366	0.178092	0.0723359	0.209686
Bdnf	-0.248727	0.324783	0.999332	0.265516	0.27485	0.689505	0.126399	0.62369	0.819415	0.640642	0.0111591	0.0592107
Bdp1	-0.170776	0.0547437	0.699184	-0.144264	0.101995	0.455934	0.188548	0.0433413	0.193681	0.21506	0.0103479	0.0565851
Becn1	-0.0338552	0.706926	0.999332	-0.0355199	0.691708	0.919819	0.0614896	0.5158	0.750422	0.0598249	0.480482	0.685797
Bend3	0.0227226	0.878293	0.999332	-0.271596	0.062492	0.357204	0.250107	0.10547	0.323004	-0.0442116	0.751476	0.867791
Bend4	0.195224	0.357609	0.999332	0.363301	0.0987982	0.45046	-0.278557	0.223716	0.493657	-0.110481	0.574371	0.752661
Bend7	-0.115194	0.372768	0.999332	-0.351752	0.00574075	0.0878195	0.216099	0.108086	0.327781	-0.020459	0.867092	0.933274
Bet1	0.227226	0.0113191	0.311679	-0.000171153	0.99848	0.99971	-0.235796	0.0126729	0.0888785	-0.463193	1.5524e-07	1.13859e-05
Bet1l	-0.173486	0.0952012	0.840468	0.0859866	0.400855	0.789804	0.143274	0.187051	0.447053	0.402747	0.000340338	0.00477506
Bfar	0.0092704	0.917542	0.999332	-0.192018	0.0307799	0.24196	0.167128	0.0754342	0.267914	-0.0341605	0.685476	0.82713
Bglap3	-0.400788	0.562014	0.999332	1.32504	0.00915429	0.118043	0.886132	0.158111	0.406118	2.61196	5.34306e-05	0.00115187
Bgn	-0.227948	0.0236225	0.467782	-0.19207	0.0502098	0.31654	0.103005	0.3019	0.573436	0.138882	0.129526	0.307553
Bhlha15	-0.676493	0.323388	0.999332	0.178652	0.761506	0.94331	0.289501	0.655628	0.838101	1.14465	0.0741035	0.212896
Bhlhb9	0.383325	0.0923807	0.829929	-0.502398	0.0461274	0.302325	-0.544521	0.0322934	0.161548	-1.43024	2.32686e-06	0.000101218
Bhlhe40	0.112834	0.64284	0.999332	0.192204	0.430525	0.810862	0.121799	0.634059	0.826065	0.20117	0.381861	0.59812
Bhlhe41	0.818314	0.0702296	0.764115	1.99951	0.000759312	0.0208841	-1.51429	0.0112475	0.0809516	-0.333087	0.394875	0.60907
Bhmt	-0.414031	0.00424088	0.16106	-0.573674	0.000242121	0.00880914	-0.150939	0.27772	0.54908	-0.310582	0.0187448	0.0836583
Bhmt2	-0.0456239	0.63647	0.999332	0.0337893	0.726478	0.930961	-0.073867	0.468023	0.714036	0.00554627	0.951429	0.977289
Bicc1	0.214842	0.290723	0.999332	0.00760317	0.968628	0.992545	0.518665	0.0135084	0.0923793	0.311426	0.0939689	0.249206
Bicd1	0.304485	0.405372	0.999332	-0.479898	0.178534	0.585067	0.479055	0.207215	0.473604	-0.305328	0.371824	0.588849
Bicd2	-0.0270643	0.794008	0.999332	-0.0670276	0.513858	0.848528	0.100226	0.356172	0.622347	0.0602628	0.536489	0.725271
Bid	-0.0589356	0.652658	0.999332	0.228841	0.0862047	0.423191	-0.46517	0.000862834	0.0144278	-0.177393	0.15327	0.341635
Bik	0.944302	0.00101246	0.0556584	1.66082	1.57826e-06	0.000165741	-0.231006	0.399869	0.659572	0.485515	0.0338504	0.126478
Bin1	0.108406	0.399252	0.999332	0.129305	0.307522	0.716456	0.111692	0.407362	0.665518	0.132591	0.268531	0.485252
Bin2	0.00331925	0.989242	0.999602	0.292212	0.269253	0.68578	-0.708068	0.0150554	0.0999514	-0.419175	0.0884359	0.240372
Bin3	0.0993085	0.45133	0.999332	0.482433	0.000218669	0.00824229	-0.0506512	0.715419	0.871014	0.332473	0.00652448	0.0407031
Birc2	-0.0731047	0.425453	0.999332	-0.00331984	0.971065	0.992581	-0.0566271	0.557384	0.778144	0.0131577	0.879143	0.939968
Birc3	0.196612	0.078728	0.784563	0.0594987	0.60088	0.885874	-0.350503	0.00324831	0.03568	-0.487616	2.56622e-05	0.000653914
Birc5	0.54897	0.326999	0.999332	-0.277856	0.60036	0.88581	0.543301	0.350789	0.617621	-0.283525	0.574915	0.752661
Birc6	-0.0189783	0.848315	0.999332	-0.0536409	0.588542	0.880638	-0.00129082	0.990154	0.995684	-0.0359534	0.7008	0.836087
Bivm	0.107875	0.310103	0.999332	0.198067	0.0627147	0.357905	-0.15128	0.177858	0.435288	-0.0610874	0.540284	0.728471
Blcap	0.0730216	0.444521	0.999332	0.0540088	0.570373	0.870091	-0.017517	0.861621	0.941345	-0.0365298	0.684021	0.826453
Blk	-0.119176	0.668345	0.999332	0.47191	0.106145	0.463706	-0.715987	0.0182801	0.113327	-0.124901	0.637836	0.79497
Blm	0.294125	0.132902	0.908874	0.460076	0.0291904	0.236354	-0.621	0.00665592	0.0576292	-0.455049	0.0185006	0.083103
Blmh	-0.133964	0.130488	0.90869	-0.240177	0.0066996	0.0968403	-0.0736237	0.429987	0.683515	-0.179836	0.0322138	0.122141
Blnk	0.810522	0.0438669	0.626244	1.34073	0.000549926	0.016429	0.70552	0.0880593	0.291819	1.23572	0.000612568	0.00729069
Bloc1s1	-0.0339982	0.72847	0.999332	0.033151	0.73458	0.93354	-0.0872421	0.397406	0.65793	-0.0200929	0.827725	0.911859
Bloc1s2	-0.120434	0.542981	0.999332	0.117809	0.554408	0.866511	-0.26564	0.204137	0.469045	-0.0273962	0.883834	0.94262
Bloc1s3	0.0415027	0.809776	0.999332	-0.0883596	0.605792	0.887813	0.0353048	0.845214	0.934169	-0.0945575	0.560283	0.742775
Bloc1s4	0.0756306	0.613099	0.999332	-0.172607	0.230115	0.650591	0.524198	0.000697047	0.0124677	0.27596	0.0466267	0.156045
Bloc1s5	-0.0298577	0.753002	0.999332	0.00874913	0.926277	0.98098	-0.028371	0.776157	0.900525	0.0102358	0.908834	0.956379
Bloc1s6	0.0432639	0.700694	0.999332	0.112001	0.307031	0.715785	0.317387	0.00678692	0.0583625	0.386124	0.000222244	0.00348014
Blvra	0.0381144	0.765605	0.999332	-0.127639	0.311283	0.719565	0.166292	0.213282	0.480751	0.000539291	0.996415	0.998245
Blvrb	0.318186	0.00039267	0.026044	0.173662	0.0530058	0.326708	-0.158681	0.0931092	0.300281	-0.303205	0.000317264	0.00452926
Blzf1	-0.112944	0.332495	0.999332	0.00307849	0.978684	0.994613	0.0469653	0.700124	0.862413	0.162988	0.137025	0.318218
Bmf	0.163446	0.562773	0.999332	-0.227348	0.463342	0.827047	-0.958319	0.00537303	0.0502232	-1.34911	0.000102917	0.00191238
Bmi1	-0.179004	0.053646	0.691117	-0.193799	0.0367358	0.264929	-0.105846	0.278132	0.549681	-0.120641	0.170519	0.365867
Bmp1	-0.191089	0.0377795	0.597697	-0.30795	0.000770042	0.0210539	0.254097	0.00871955	0.068912	0.137236	0.114353	0.283165
Bmp10	-0.253328	0.270789	0.999332	-0.14518	0.508186	0.845856	0.302041	0.199068	0.462821	0.410189	0.0632489	0.191575
Bmp2	0.136469	0.27493	0.999332	0.130211	0.293927	0.703743	0.00410725	0.974695	0.989398	-0.00215043	0.98509	0.992825
Bmp2k	0.0454909	0.669829	0.999332	-0.289392	0.00688128	0.0976321	-0.0594746	0.596474	0.803149	-0.394357	0.000101079	0.00188327
Bmp4	0.168143	0.479886	0.999332	0.212985	0.342766	0.747475	0.406181	0.101561	0.316413	0.451023	0.0425816	0.146905
Bmp5	-0.0824737	0.447361	0.999332	-0.232215	0.0350284	0.259521	-0.301618	0.00865218	0.0687709	-0.45136	3.99432e-05	0.000924362
Bmp6	-0.0789555	0.652984	0.999332	-0.093761	0.601598	0.885874	-0.37429	0.0449049	0.197297	-0.389096	0.0209196	0.0903671
Bmp7	0.207134	0.352796	0.999332	0.362139	0.111426	0.474412	-0.357147	0.13663	0.373599	-0.202142	0.333059	0.551268
Bmper	-0.129393	0.697446	0.999332	-0.0459785	0.887134	0.972131	0.0164797	0.961639	0.984072	0.0998941	0.749542	0.866279
Bmpr1a	-0.0175286	0.843907	0.999332	-0.0171948	0.846621	0.962289	-0.0389687	0.677644	0.851169	-0.0386349	0.645307	0.800111
Bmpr2	-0.0283994	0.760635	0.999332	-0.0935847	0.315402	0.722316	-0.139988	0.154452	0.400292	-0.205174	0.0197617	0.0869916
Bms1	-0.00229022	0.979849	0.999332	-0.0350229	0.697923	0.922992	0.0426006	0.654874	0.837805	0.00986793	0.907977	0.955903
Bmt2	-0.037552	0.717332	0.999332	-0.0235184	0.821658	0.957421	-0.227058	0.0382414	0.178416	-0.213024	0.030236	0.11688
Bmyc	-0.235677	0.363696	0.999332	-0.730762	0.00268356	0.0528402	0.671832	0.00949182	0.0722546	0.176746	0.470471	0.677295
Bnip1	0.139243	0.230655	0.999332	0.0910869	0.42593	0.808026	0.158664	0.192367	0.454366	0.110508	0.307333	0.525437
Bnip2	-0.100531	0.257748	0.999332	-0.0131902	0.881742	0.970287	-0.0332506	0.722172	0.873349	0.0540905	0.518729	0.712507
Bnip3	-0.0513071	0.612435	0.999332	-0.0471624	0.640332	0.901786	0.0884042	0.40966	0.667377	0.092549	0.336637	0.554871
Bnip3l	0.0189136	0.831372	0.999332	0.109652	0.218745	0.636777	-0.255566	0.00644848	0.0562548	-0.164828	0.0492241	0.162045
Bod1	-0.0958569	0.373425	0.999332	-0.0379078	0.725047	0.930439	-0.134798	0.23445	0.504932	-0.076849	0.450898	0.660571
Bod1l	-0.068805	0.438037	0.999332	0.0788165	0.374525	0.770283	-0.121394	0.194241	0.456423	0.0262272	0.753971	0.869896
Bok	-0.182359	0.237982	0.999332	-0.274873	0.070534	0.383278	0.159945	0.318997	0.589198	0.0674312	0.644597	0.799446
Bola1	0.00478127	0.972487	0.999332	0.0124859	0.928007	0.981659	-0.0636752	0.662368	0.84215	-0.0559706	0.668183	0.81621
Bola2	0.00525594	0.970663	0.999332	0.0501858	0.724548	0.930439	-0.0725544	0.629398	0.823241	-0.0276246	0.837244	0.917375
Bola3	0.0978454	0.336848	0.999332	0.111049	0.270674	0.687446	0.11405	0.286035	0.558139	0.127253	0.181615	0.381447
Bop1	-0.0378745	0.712766	0.999332	0.0647257	0.523754	0.854072	0.145669	0.176139	0.432762	0.248269	0.0100277	0.0554904
Bora	0.0570685	0.807551	0.999332	-0.0150334	0.949325	0.987095	-0.160971	0.516326	0.750745	-0.233073	0.294047	0.512651
Borcs5	0.00358037	0.9793	0.999332	-0.0263692	0.846523	0.962289	0.0917081	0.525263	0.756173	0.0617585	0.63336	0.792386
Borcs6	0.00571396	0.972033	0.999332	0.0425375	0.788206	0.948355	0.265147	0.11742	0.343152	0.301971	0.046244	0.155351
Borcs7	0.178665	0.32578	0.999332	0.178896	0.318256	0.724887	0.0687342	0.719155	0.872269	0.0689646	0.682812	0.82565
Borcs8	-0.0390983	0.764405	0.999332	-0.121257	0.349288	0.753475	0.0262251	0.847857	0.935738	-0.0559339	0.649625	0.803238
Bpgm	-0.0928051	0.416894	0.999332	-0.00327595	0.977307	0.99438	-0.257007	0.0333769	0.164331	-0.167478	0.122697	0.297079
Bphl	0.0843855	0.372605	0.999332	0.0217595	0.817586	0.956093	0.228883	0.0215528	0.125741	0.166257	0.061866	0.188937
Bpnt1	0.14191	0.118628	0.887872	0.0937387	0.301603	0.710732	0.00646046	0.946162	0.978565	-0.0417105	0.625452	0.787324
Bptf	-0.0719982	0.41952	0.999332	-0.0321465	0.718436	0.928747	-0.087463	0.352069	0.618475	-0.0476113	0.571768	0.750672
Braf	-0.0582727	0.511591	0.999332	-0.0794654	0.36983	0.766534	-0.0258293	0.782265	0.903571	-0.0470221	0.574709	0.752661
Brap	-0.100442	0.271574	0.999332	-0.192376	0.0349177	0.259255	-6.18481e-05	0.999487	0.999654	-0.0919954	0.286496	0.5046
Brat1	-0.111574	0.387046	0.999332	-0.0113758	0.929188	0.981935	-0.0222047	0.869511	0.945623	0.0779932	0.521263	0.713966
Brca1	-0.17352	0.519651	0.999332	-0.147536	0.57928	0.876123	0.000575376	0.998362	0.999082	0.0265596	0.91676	0.960419
Brca2	0.227774	0.0724675	0.769176	-0.0928573	0.471522	0.831265	-0.256402	0.0572153	0.227255	-0.577033	1.4812e-05	0.000427757
Brcc3	-0.0402625	0.679528	0.999332	0.211701	0.0299336	0.238925	-0.162746	0.113354	0.336038	0.0892172	0.330616	0.548818
Brd1	-0.0704212	0.440274	0.999332	-0.0384853	0.670295	0.912464	0.157858	0.0989824	0.311274	0.189794	0.0270188	0.108247
Brd2	-0.102653	0.264157	0.999332	-0.199935	0.0346454	0.259022	0.435017	0.000164078	0.00437395	0.337735	0.000681317	0.00795654
Brd3	-0.0611906	0.507028	0.999332	-0.00937124	0.918761	0.979908	-0.020887	0.829438	0.926106	0.0309324	0.721998	0.848978
Brd4	-0.0535481	0.600531	0.999332	0.0117214	0.908867	0.977502	-0.147811	0.170267	0.424198	-0.0825413	0.392994	0.607526
Brd7	-0.0600554	0.539168	0.999332	-0.0145411	0.881719	0.970287	-0.0976361	0.342996	0.610688	-0.0521218	0.572499	0.751087
Brd8	-0.031733	0.761957	0.999332	-0.0628797	0.550254	0.864908	-0.184592	0.0950219	0.303976	-0.215739	0.029781	0.116027
Brd9	-0.0244917	0.853918	0.999332	-0.0562153	0.672957	0.913574	-0.113974	0.415767	0.673004	-0.145698	0.247085	0.461796
Brdt	0.16904	0.477071	0.999332	-0.187222	0.453388	0.822298	-0.381499	0.136245	0.373173	-0.737761	0.00138979	0.0134911
Bre	0.00646883	0.951348	0.999332	0.133971	0.204406	0.619787	-0.0582363	0.601618	0.806541	0.0692654	0.486599	0.690685
Brf1	-0.0732516	0.524558	0.999332	-0.0579387	0.615544	0.891684	-0.145176	0.231207	0.501793	-0.129863	0.233736	0.447582
Brf2	0.0510384	0.77942	0.999332	-0.159637	0.376036	0.770905	0.105871	0.57874	0.790379	-0.104804	0.541189	0.729266
Bri3	0.00538887	0.970129	0.999332	0.0819924	0.561653	0.86775	0.209455	0.173256	0.428379	0.286059	0.0434367	0.148929
Bri3bp	-0.121176	0.174354	0.977985	-0.275641	0.00178992	0.0390739	0.295203	0.00159303	0.0217348	0.140739	0.0942922	0.249728
Brip1	0.172224	0.277518	0.999332	0.0203215	0.89653	0.974596	0.14381	0.386929	0.649648	-0.00809176	0.956362	0.979106
Brip1os	-0.0332123	0.731701	0.999332	0.0132668	0.891419	0.972737	-0.188618	0.0650605	0.245241	-0.142139	0.120618	0.293695
Brix1	-0.172063	0.102608	0.855339	-0.0820677	0.429825	0.810596	0.138204	0.209275	0.475803	0.2282	0.021511	0.092289
Brk1	-0.0414825	0.650237	0.999332	0.0175812	0.847102	0.962474	-0.0243235	0.800435	0.912244	0.0347402	0.686899	0.82827
Brms1	-0.0916615	0.503776	0.999332	-0.18718	0.164557	0.564767	0.190836	0.181121	0.43949	0.0953165	0.460097	0.66856
Brms1l	-0.121282	0.46375	0.999332	-0.0014201	0.993202	0.99801	-0.229427	0.188998	0.449735	-0.109565	0.485883	0.690305
Brox	-0.0073205	0.939719	0.999332	-0.0254527	0.792379	0.94955	-0.075141	0.460949	0.707684	-0.0932732	0.307147	0.525314
Brpf1	-0.123835	0.263004	0.999332	-0.0943038	0.382769	0.776487	0.299613	0.00918514	0.0709724	0.329144	0.00149999	0.0143201
Brpf3	-0.0289031	0.79981	0.999332	-0.31278	0.00595307	0.0896755	0.0339155	0.776578	0.900746	-0.249961	0.0208929	0.0902797
Brwd1	-0.118922	0.196891	0.999332	-0.11594	0.207226	0.62389	0.102588	0.290621	0.562416	0.10557	0.224852	0.436031
Brwd3	-0.0903031	0.367397	0.999332	-0.158014	0.115188	0.482689	-0.109067	0.301068	0.57264	-0.176778	0.062761	0.190788
Bscl2	0.185985	0.0518621	0.679827	-0.0942146	0.316527	0.722411	0.355942	0.000375811	0.00795342	0.0757426	0.396429	0.61086
Bsdc1	0.0827592	0.353597	0.999332	0.0172862	0.844844	0.961452	0.26957	0.00397876	0.0409759	0.204097	0.0146789	0.0708247
Bsg	0.15698	0.10335	0.857304	-0.0192189	0.841337	0.960756	0.230171	0.0231572	0.131722	0.0539721	0.551322	0.736903
Bspry	-0.0691036	0.820728	0.999332	0.0825796	0.776031	0.945188	0.18999	0.543964	0.770246	0.341673	0.224253	0.435335
Bst2	0.257604	0.011115	0.307763	0.19396	0.0475069	0.307012	-0.0834654	0.397764	0.658114	-0.147109	0.103208	0.265382
Btaf1	-0.0627883	0.485651	0.999332	-0.125996	0.1609	0.559416	0.0117718	0.901212	0.958389	-0.0514356	0.545088	0.732795
Btbd1	0.101586	0.262258	0.999332	-0.00937594	0.916937	0.979674	0.148431	0.118722	0.344826	0.037469	0.659416	0.809898
Btbd10	0.0969999	0.569011	0.999332	-0.217394	0.19494	0.608206	0.208968	0.239738	0.509936	-0.105426	0.509946	0.707248
Btbd11	-0.0489669	0.853579	0.999332	-0.214897	0.480296	0.835669	-1.06368	0.000483124	0.00944579	-1.22961	4.08008e-05	0.000937946
Btbd19	0.204009	0.486683	0.999332	-0.0207704	0.933602	0.982657	1.231	4.18971e-05	0.00163599	1.00622	9.98949e-05	0.00187127
Btbd2	-0.105767	0.372594	0.999332	-0.0675725	0.560211	0.867111	0.245854	0.0463115	0.201145	0.284048	0.0112986	0.0596489
Btbd3	0.0443868	0.730034	0.999332	-0.100437	0.43542	0.813821	-0.0710795	0.599773	0.805001	-0.215904	0.0759356	0.216144
Btbd6	0.0591353	0.650211	0.999332	-0.197119	0.12436	0.498232	0.236867	0.0817373	0.280179	-0.0193871	0.87415	0.937087
Btbd7	-0.113739	0.23848	0.999332	-0.201899	0.0357388	0.261227	0.00664357	0.947715	0.979389	-0.081517	0.372124	0.588906
Btbd8	0.311846	0.311301	0.999332	0.359432	0.263052	0.679182	-0.440904	0.193423	0.455551	-0.393319	0.179235	0.378108
Btbd9	-0.00925174	0.927084	0.999332	0.0410522	0.678212	0.915829	0.350339	0.000894606	0.0148338	0.400643	4.00908e-05	0.000926127
Btc	0.129186	0.474154	0.999332	-0.104298	0.569106	0.869769	-0.193214	0.312911	0.584028	-0.426699	0.0129729	0.0656559
Btd	-0.029753	0.739139	0.999332	-0.0892579	0.314897	0.721864	0.172388	0.066399	0.247959	0.112883	0.179693	0.378692
Btf3	0.0832444	0.409715	0.999332	0.186192	0.0640337	0.3623	-0.0330169	0.756086	0.891617	0.0699312	0.459803	0.668322
Btf3l4	0.0226778	0.865785	0.999332	0.239193	0.0805569	0.408161	-0.461601	0.00127642	0.0189237	-0.245086	0.0539104	0.172948
Btg1	0.0302042	0.734401	0.999332	-0.00643845	0.94233	0.984889	-0.091629	0.328636	0.597373	-0.128272	0.129557	0.307573
Btg2	-0.114486	0.564299	0.999332	-0.315513	0.122324	0.494693	-0.0196698	0.92434	0.968804	-0.220697	0.250149	0.464821
Btg3	0.567527	0.111742	0.87266	1.13362	0.00365838	0.0655199	-0.349484	0.368235	0.632497	0.216606	0.479606	0.685039
Btk	-0.205053	0.464608	0.999332	-0.136426	0.643951	0.902531	-0.526263	0.0794054	0.275524	-0.457635	0.0966011	0.253711
Btla	0.506784	0.201674	0.999332	1.68221	0.00129602	0.0307627	-1.48507	0.00538904	0.0502711	-0.309641	0.390622	0.60548
Btnl9	0.257496	0.113363	0.877407	0.620721	0.000251808	0.00910854	-0.739484	3.0597e-05	0.00126832	-0.376259	0.0140438	0.0689604
Btrc	-0.0208249	0.851359	0.999332	-0.0323718	0.769469	0.944785	0.00430547	0.97056	0.987732	-0.00724151	0.944836	0.974576
Bub1	0.355361	0.559622	0.999332	0.0320609	0.96512	0.991278	-0.846375	0.244622	0.515655	-1.16967	0.070272	0.205899
Bub1b	-0.403173	0.232134	0.999332	-0.0783089	0.840235	0.960447	-1.36674	0.00145988	0.0205659	-1.04187	0.00636917	0.0399063
Bub3	-0.0505895	0.616902	0.999332	0.0654189	0.516151	0.850185	-0.0558512	0.599452	0.804804	0.0601572	0.527526	0.718398
Bud13	0.0983011	0.595195	0.999332	0.128479	0.480433	0.835708	0.0702107	0.717343	0.871726	0.100389	0.55995	0.74272
Bud31	-0.080234	0.428866	0.999332	0.020407	0.839904	0.960276	-0.0441998	0.678393	0.851434	0.0564412	0.554914	0.73928
Bvht	0.0636787	0.823296	0.999332	0.183164	0.538014	0.858816	-0.441616	0.161901	0.411339	-0.322132	0.244715	0.459383
Bysl	0.0443416	0.692892	0.999332	-0.0569646	0.599549	0.88581	0.512956	1.05893e-05	0.000547721	0.41165	7.84111e-05	0.00154614
Bzw1	-0.0276524	0.769318	0.999332	0.134517	0.154402	0.549875	-0.125028	0.208579	0.474999	0.0371416	0.6761	0.82098
Bzw2	-0.0933846	0.527193	0.999332	0.252374	0.0879581	0.426618	-0.236853	0.128838	0.36289	0.108905	0.433273	0.645602
C030006K11Rik	0.0291581	0.80322	0.999332	0.050134	0.659648	0.908222	0.339638	0.00527539	0.0496891	0.360614	0.000918156	0.00990465
C030016D13Rik	-0.271303	0.402339	0.999332	0.204388	0.507169	0.845856	0.0446812	0.891939	0.955048	0.520372	0.0921754	0.246619
C030034I22Rik	-0.1922	0.46493	0.999332	0.159347	0.544069	0.862711	-0.25511	0.358298	0.624561	0.0964367	0.697101	0.834116
C030037D09Rik	0.189264	0.562213	0.999332	-0.551445	0.121634	0.493801	-0.280784	0.426065	0.680977	-1.02149	0.00189801	0.0168871
C030039L03Rik	-0.476659	0.228465	0.999332	0.0975499	0.807617	0.952394	-0.545805	0.192548	0.454366	0.0284036	0.940309	0.972583
C130046K22Rik	-0.241484	0.292585	0.999332	0.079566	0.7518	0.939711	-1.0306	4.59502e-05	0.00172618	-0.709547	0.0018611	0.0166658
C130050O18Rik	0.234644	0.486089	0.999332	0.381686	0.264808	0.680294	-0.203595	0.574546	0.788391	-0.0565522	0.854489	0.925786
C130074G19Rik	-0.106633	0.252851	0.999332	-0.108945	0.2414	0.661267	0.172438	0.0792444	0.275241	0.170126	0.0531875	0.171223
C130083M11Rik	-0.195966	0.389086	0.999332	0.0854936	0.714279	0.928014	-0.544706	0.0334612	0.164331	-0.263247	0.234211	0.447798
C1d	0.0379335	0.671364	0.999332	-0.00297055	0.97336	0.993353	0.0710598	0.449573	0.69881	0.0301557	0.719842	0.847736
C1galt1	0.277795	0.00191205	0.0889424	0.139045	0.118525	0.48826	0.074572	0.427853	0.682262	-0.0641782	0.443555	0.654266
C1galt1c1	-0.0591992	0.567941	0.999332	0.145005	0.162039	0.560817	-0.16391	0.133684	0.369894	0.0402944	0.679932	0.824026
C1qa	-0.0936628	0.542627	0.999332	0.0649196	0.673436	0.913574	-0.228124	0.168776	0.422076	-0.0695414	0.632011	0.791787
C1qb	-0.0661129	0.662802	0.999332	-0.143625	0.354149	0.755181	-0.323829	0.0544711	0.221301	-0.401341	0.0109327	0.0583906
C1qbp	0.14917	0.110428	0.870354	-0.0127921	0.890762	0.972346	0.00570046	0.953774	0.981384	-0.156262	0.0752297	0.215195
C1qc	-0.0605776	0.709603	0.999332	-0.0725326	0.658403	0.908195	-0.254817	0.148838	0.391721	-0.266772	0.0956117	0.251971
C1ql3	-0.393136	0.0725552	0.769518	0.0591818	0.777673	0.945824	-0.277222	0.215506	0.48301	0.175096	0.385406	0.601198
C1qtnf1	-0.00468698	0.97298	0.999332	-0.0852609	0.530329	0.85626	0.193827	0.179263	0.437641	0.113253	0.382489	0.598438
C1qtnf2	-0.404304	0.227284	0.999332	-0.362505	0.294283	0.703822	-0.323674	0.351272	0.617621	-0.281875	0.397965	0.612515
C1qtnf3	-0.599118	0.210847	0.999332	0.086933	0.86828	0.966729	-0.959438	0.0713517	0.259668	-0.273387	0.571617	0.75059
C1qtnf6	-0.348584	0.495448	0.999332	0.558562	0.292612	0.702858	-0.659833	0.23663	0.506863	0.247313	0.609218	0.777055
C1qtnf7	0.00706269	0.980952	0.999332	0.334788	0.26861	0.685271	-0.412297	0.19468	0.45683	-0.0845719	0.761408	0.874814
C1qtnf9	-0.0752023	0.863953	0.999332	-0.598829	0.213073	0.630093	-0.211751	0.648474	0.834892	-0.735378	0.110657	0.277784
C1ra	0.0209384	0.826246	0.999332	0.130709	0.170743	0.574755	0.0185094	0.853839	0.937918	0.12828	0.153389	0.341725
C1rb	-0.296502	0.704918	0.999332	0.0439103	0.82798	0.9589	6.24493	3.31621e-14	5.1077e-11	6.58534	2.90675e-15	4.47704e-12
C1rl	-0.16613	0.0775033	0.781499	-0.0472504	0.615252	0.891684	0.108466	0.274332	0.546613	0.227345	0.0105323	0.0570531
C1s1	-0.0839097	0.397821	0.999332	-0.0636145	0.521659	0.853364	-0.163549	0.118392	0.344401	-0.143254	0.126281	0.302721
C1s2	-0.660504	0.00798593	0.248209	0.0158677	0.897636	0.974656	4.48697	4.01092e-18	5.55994e-14	5.16335	1.28866e-19	1.78634e-15
C2	0.0540738	0.562566	0.999332	0.380259	4.8642e-05	0.0024881	0.0240402	0.806824	0.915311	0.350226	6.73041e-05	0.00137606
C230091D08Rik	-0.00212418	0.982612	0.999484	0.148143	0.129094	0.509104	-0.16616	0.106168	0.32395	-0.015893	0.86254	0.930687
C2cd2	-0.0730588	0.445954	0.999332	-0.241355	0.0115729	0.136415	0.181347	0.0727209	0.262303	0.0130506	0.885274	0.943677
C2cd2l	-0.017088	0.856856	0.999332	-0.0851386	0.354567	0.755181	0.640971	2.92067e-07	3.31202e-05	0.57292	3.0412e-07	1.95752e-05
C2cd3	-0.0854362	0.422413	0.999332	-0.311884	0.00298421	0.0572159	0.237503	0.0325688	0.16234	0.0110556	0.912406	0.958179
C2cd4d	0.196308	0.62736	0.999332	0.106734	0.768049	0.944777	0.533525	0.199487	0.463353	0.443951	0.220825	0.431516
C2cd5	0.0214459	0.873961	0.999332	0.18159	0.177171	0.583324	-0.0853053	0.549026	0.773645	0.0748383	0.554783	0.739208
C3	-0.0886444	0.395545	0.999332	-0.0109251	0.916679	0.979598	0.0647995	0.556159	0.777164	0.142519	0.147896	0.334148
C330006A16Rik	-0.0620456	0.486268	0.999332	-0.307586	0.000482919	0.014876	0.366587	8.76828e-05	0.00281356	0.121046	0.149267	0.336118
C330007P06Rik	0.00536653	0.953612	0.999332	-0.0777723	0.399164	0.788425	-0.0823943	0.396461	0.65725	-0.165533	0.0574854	0.180653
C330013E15Rik	-0.179133	0.47485	0.999332	0.168932	0.476411	0.833732	0.227086	0.375827	0.638974	0.575151	0.0127003	0.06482
C330018D20Rik	-0.060025	0.581633	0.999332	0.0995504	0.361294	0.760671	-0.167578	0.144571	0.385689	-0.00800245	0.937929	0.971234
C330021F23Rik	0.138565	0.645617	0.999332	-0.120763	0.689529	0.919062	-0.0471337	0.881845	0.950924	-0.306461	0.288176	0.506371
C330022C24Rik	-0.0862523	0.765213	0.999332	-0.310782	0.286222	0.698522	0.0355829	0.905639	0.960825	-0.188947	0.495221	0.696434
C330027C09Rik	-0.2952	0.3123	0.999332	-0.19322	0.527546	0.855004	-0.60391	0.061541	0.236114	-0.50193	0.0897783	0.242496
C3ar1	-0.0647603	0.775935	0.999332	0.255865	0.281107	0.694371	-0.506828	0.0485831	0.206014	-0.186203	0.393926	0.608274
C430049B03Rik	0.0882158	0.787855	0.999332	0.148083	0.646584	0.902833	0.00151058	0.996525	0.998398	0.0613783	0.840174	0.918908
C4a	-0.786783	0.000503551	0.0315848	-0.81613	0.000385896	0.0124984	-0.340457	0.101382	0.316096	-0.369803	0.0566022	0.178851
C4b	-0.088939	0.380472	0.999332	-0.213793	0.0348567	0.259238	-0.416795	0.000101113	0.00309889	-0.541649	2.41866e-08	2.8903e-06
C4bp	0.0266026	0.790724	0.999332	-0.0783356	0.433832	0.812892	0.101364	0.337224	0.605633	-0.00357428	0.96982	0.985749
C4bp-ps1	-0.52256	0.242834	0.999332	9.34102e-06	0.999966	0.999966	-0.256432	0.568682	0.78363	0.266138	0.531194	0.721435
C530005A16Rik	-0.03642	0.896428	0.999332	-0.217347	0.431406	0.811418	0.0722322	0.803739	0.913681	-0.108694	0.681723	0.825156
C530008M17Rik	-0.0439583	0.889152	0.999332	0.150223	0.632436	0.898582	-0.128319	0.699462	0.862391	0.0658622	0.823765	0.909805
C5ar1	0.0507978	0.883075	0.999332	-0.226011	0.485603	0.838657	0.410358	0.241714	0.512095	0.13355	0.675153	0.820913
C5ar2	0.137316	0.497651	0.999332	-0.00256312	0.99032	0.996879	-0.499553	0.0228709	0.130844	-0.639432	0.00211581	0.0183883
C6	-0.143987	0.47119	0.999332	0.338155	0.102152	0.456196	-0.108412	0.606009	0.809375	0.37373	0.0576356	0.18092
C630043F03Rik	-0.670505	0.00457998	0.169301	-0.670143	0.00374553	0.0666502	0.213856	0.325582	0.595051	0.214218	0.30124	0.519635
C7	0.204921	0.459314	0.999332	-0.77115	0.0132984	0.148186	-0.00452207	0.987562	0.994305	-0.980593	0.0016255	0.0150922
C730002L08Rik	0.902416	5.78377e-05	0.00552929	0.493221	0.00970755	0.122905	0.323203	0.0976519	0.30866	-0.0859922	0.594118	0.766964
C730027H18Rik	0.220159	0.066388	0.755559	0.343863	0.00408043	0.0700816	-0.110393	0.384263	0.64691	0.013312	0.905109	0.954593
C730036E19Rik	-0.250316	0.188323	0.990639	-0.60406	0.0045683	0.075491	-0.421076	0.0430677	0.193018	-0.77482	0.00034908	0.00487305
C77080	0.00356545	0.974764	0.999332	-0.0589599	0.602463	0.886258	-0.105189	0.38062	0.64335	-0.167714	0.126925	0.303547
C87436	-0.058874	0.620705	0.999332	-0.162289	0.168398	0.570025	0.0888846	0.475144	0.720484	-0.0145301	0.896986	0.950322
C8a	-0.232617	0.0780444	0.783699	0.108356	0.398206	0.788191	0.0159425	0.905128	0.960417	0.356916	0.00699895	0.0427914
C8b	-0.187527	0.264603	0.999332	0.354171	0.04395	0.294032	-0.102791	0.557753	0.778345	0.438908	0.0103103	0.0564682
C8g	-0.0392976	0.686998	0.999332	-0.101923	0.29515	0.704801	0.195853	0.0568062	0.225889	0.133228	0.147496	0.333593
C9	-0.528642	2.79857e-05	0.0031035	-0.271646	0.0113085	0.135137	0.0582619	0.576789	0.789522	0.315258	0.00275871	0.0223502
C920006O11Rik	0.0507495	0.84693	0.999332	0.0619957	0.831553	0.960022	-1.02241	0.0021488	0.0265952	-1.01116	0.000892925	0.00969946
C920021L13Rik	0.446694	0.241621	0.999332	-0.0150053	0.968572	0.992545	-0.0284727	0.943952	0.978093	-0.490172	0.172653	0.368883
Caap1	-0.140224	0.332449	0.999332	-0.158614	0.267506	0.683534	0.0681172	0.651872	0.836689	0.049728	0.716041	0.845735
Cab39	-0.0183674	0.84088	0.999332	-0.0321436	0.724947	0.930439	-0.00501846	0.958466	0.982922	-0.0187946	0.827503	0.911756
Cab39l	-0.0468454	0.603915	0.999332	0.137824	0.127396	0.505715	-0.1218	0.200781	0.464983	0.0628697	0.460173	0.66858
Cabin1	-0.0376611	0.71204	0.999332	-0.0919079	0.362726	0.762159	0.134712	0.20749	0.473685	0.0804655	0.401814	0.616212
Cables1	0.289529	0.326799	0.999332	0.160387	0.505117	0.845386	1.67385	8.78068e-06	0.000471882	1.54471	4.03944e-06	0.00015511
Cables2	-0.0478096	0.650717	0.999332	-0.139098	0.181313	0.58916	0.208571	0.0586618	0.230066	0.117283	0.237337	0.451112
Cabyr	-0.171093	0.26589	0.999332	-0.427849	0.00837461	0.111624	0.217672	0.172384	0.427399	-0.0390842	0.788893	0.890908
Cacfd1	-0.250569	0.027983	0.512457	0.0527709	0.638326	0.900974	0.0575856	0.628197	0.822524	0.360925	0.000768349	0.00868748
Cachd1	0.11952	0.625242	0.999332	-0.312134	0.195544	0.608721	0.206571	0.417339	0.674103	-0.225084	0.329451	0.547557
Cacna1a	-0.111114	0.680273	0.999332	0.0405944	0.853937	0.963494	1.46225	3.08761e-06	0.000209464	1.61396	1.78939e-07	1.26553e-05
Cacna1c	-0.0216154	0.948959	0.999332	-0.187764	0.581146	0.876208	-0.057064	0.87183	0.946457	-0.223213	0.491453	0.694235
Cacna1d	-0.120171	0.447868	0.999332	-0.0572211	0.716297	0.928407	-0.0500664	0.762803	0.895253	0.0128834	0.931419	0.968018
Cacna1e	0.448208	0.265862	0.999332	-0.077995	0.84924	0.963142	0.041185	0.92456	0.968804	-0.485018	0.19777	0.40186
Cacna2d1	-0.388077	0.08034	0.792086	-0.214971	0.344853	0.750094	-0.458376	0.0526465	0.216682	-0.28527	0.186045	0.387554
Cacnb1	0.416086	0.388374	0.999332	0.743884	0.128892	0.508743	-0.22064	0.677302	0.851048	0.107157	0.799907	0.897403
Cacnb2	-0.224989	0.561692	0.999332	0.518456	0.228355	0.649191	-0.993265	0.0301406	0.154974	-0.24982	0.50878	0.706331
Cacnb3	0.118715	0.772483	0.999332	-0.124301	0.741533	0.935989	0.436056	0.292415	0.563953	0.19304	0.603686	0.773475
Cacnb4	-0.268965	0.135396	0.913073	-0.179985	0.331596	0.73802	-0.488829	0.010586	0.0777242	-0.39985	0.0220607	0.093732
Cactin	-0.0725092	0.588099	0.999332	-0.190911	0.145387	0.534436	0.244965	0.0784274	0.273867	0.126562	0.314277	0.532646
Cacul1	0.0976477	0.289695	0.999332	-0.0167803	0.855347	0.963494	-0.0138918	0.886211	0.952594	-0.12832	0.139435	0.321195
Cacybp	-0.0202176	0.823374	0.999332	0.250403	0.00517152	0.0813708	0.229131	0.0157969	0.103291	0.499752	4.15804e-08	4.46812e-06
Cad	0.0288063	0.858019	0.999332	0.0917714	0.559633	0.867111	0.434055	0.0165955	0.106498	0.497021	0.00321782	0.0249471
Cadm1	0.0955584	0.304965	0.999332	0.108236	0.249717	0.668712	-0.341449	0.0013977	0.0199742	-0.328772	0.000706691	0.00814311
Cadm3	0.120477	0.499813	0.999332	-0.190095	0.273862	0.689505	0.351358	0.0581746	0.229077	0.0407864	0.806399	0.900138
Cadm4	-0.446233	0.0561406	0.706831	-0.162053	0.494797	0.842411	-0.918166	0.000990638	0.0160049	-0.633986	0.00868483	0.0498712
Cadps2	-0.27224	0.00517302	0.186741	-0.110869	0.253488	0.671438	-0.0855179	0.402829	0.662005	0.0758531	0.411166	0.624548
Cage1	-0.213916	0.443628	0.999332	-0.153332	0.526336	0.854464	1.0045	0.000295632	0.00669617	1.06508	6.29241e-05	0.00130773
Cahm	0.274347	0.432436	0.999332	0.834406	0.0272914	0.227475	-0.450951	0.246838	0.518042	0.109108	0.72974	0.853489
Calcoco1	-0.109556	0.34487	0.999332	-0.397463	0.000596483	0.0174808	0.0436972	0.718932	0.872269	-0.244209	0.0271214	0.10842
Calcrl	-0.0196562	0.826911	0.999332	-0.0193058	0.828929	0.959023	0.0895477	0.342984	0.610688	0.0898981	0.287863	0.50607
Cald1	0.00362551	0.970037	0.999332	0.0299415	0.756455	0.941621	-0.093753	0.356778	0.623035	-0.067437	0.458644	0.667502
Calhm2	0.238171	0.337493	0.999332	-0.174095	0.476863	0.833878	0.17783	0.493904	0.734093	-0.234436	0.312871	0.531137
Calm1	0.100904	0.296245	0.999332	0.0225659	0.815134	0.95539	-0.100825	0.32157	0.592111	-0.179163	0.0489278	0.16152
Calm2	0.0616618	0.500068	0.999332	0.108923	0.232556	0.653363	0.064809	0.500568	0.739443	0.11207	0.192484	0.395306
[truncated: 11,863 more rows]
