# Supplementary material for: Drug-induced chromatin accessibility changes associate with sensitivity to liver tumor promotion
Source: Life Sci Alliance. 2019 Oct 15;2(5):e201900461. doi: 10.26508/lsa.201900461 (PMC6795216; doi:10.26508/lsa.201900461)
Supplement: Supplementary file 5 [file LSA-2019-00461_TableS5.xlsx]

## Sheet: EnrichedMotifClusters
B6C3F1-enriched down-regulated DHS sites
	JASPAR motif cluster	root motif	enr. p-value	enr. q-value	enr. FC	perc. target set (enr)	perc. bg set (enr)	number of matching denovo	best match denovo motif	correlation between motifs	perc. target set (denovo)	perc. bg set (denovo)	denovo p-value	denovo FC
1	cluster_32		1e-05	0.0001	2.03239	0.2008	0.0988	4		0.924	0.3614	0.2144	1e-07	1.68563	Stat3, Stat5b, Stat1, Stat6, Bcl6, Stat5a, Bcl6b, Stat4
2	cluster_19		0.001	0.0183	1.24728	0.5382	0.4315	2		0.747	0.0884	0.0209	1e-07	4.22967	Nfatc3, Nfat5, Rbpj, Nfatc1, Nfatc2
B6C3F1-enriched up-regulated DHS sites
	JASPAR motif cluster	root motif	enr. p-value	enr. q-value	enr. FC	perc. target set (enr)	perc. bg set (enr)	number of matching denovo	best match denovo motif	correlation between motifs	perc. target set (denovo)	perc. bg set (denovo)	denovo p-value	denovo FC
1	cluster_10		0.01	0.0854	1.66949	0.1182	0.0708	1		0.702	0.1453	0.0723	0.0001	2.00968	Onecut2, Cux1, Onecut1, Cux2, Pax3, Onecut3, Pax7
2	cluster_11		0.1	0.2582	1.31358	0.2128	0.162	1		0.725	0.0608	0.0164	1e-05	3.70732	Srebf1, Mga, Smad2, Smad4, Srebf2, Smad3, Tbx20, Tbx2, Tbx21, Eomes, Tbx4, Tbx15, Tbx1, Tbx5, Tbr1
3	cluster_1		0.1	0.3208	1.23967	0.2669	0.2153	1		0.719	0.0203	0.001	1e-06	20.3	Hmbox1, Pitx3, Pou6f1, Lhx6, Arid3a, Arid3b, Lhx2, Prrx1, Hoxb3, Hoxb2, Hoxa2, Barhl1, Hoxa5, Meox1, Nkx6-2, Lbx2, Barx1, En2, Nkx2-3, Lhx9, Dlx4, Meox2, Lmx1a, Msx1, Vsx2, Rhox13, Isx, Evx2, Shox2, Mixl1, Pax4, Dlx3, Isl2, Emx2, Nkx3-1, Nobox, Prrx2, Msx3, Dux, Emx1, Vsx1, Pou6f2, Lhx3, Hesx1, Gbx2, Vax1, Phox2a, Dlx1, Gbx1, Pitx1, Phox2b, Crx, Noto, Gsx1, Nkx2-5, Rax, Otx1, Evx1, Pdx1, Barhl2, …
4	cluster_12		0.1	0.7775	1.1622	0.2601	0.2238	1		0.789	0.1115	0.0458	1e-05	2.4345	Foxa2, Foxk2, Foxo1, Foxp1, Sox5, Foxo3, Foxa1, Foxo4, Foxj3, Foxk1, Foxj2, Foxp2, Foxq1, Foxp3, Foxc1, Foxc2, Foxd2, Foxl1, Foxi1, Foxd1, Foxb1, Foxo6
5	cluster_66		1	0.8669	1.20604	0.0878	0.0728	1		0.708	0.0203	0.001	1e-06	20.3	Foxh1
C57BL/6J-enriched down-regulated DHS sites
	JASPAR motif cluster	root motif	enr. p-value	enr. q-value	enr. FC	perc. target set (enr)	perc. bg set (enr)	number of matching denovo	best match denovo motif	correlation between motifs	perc. target set (denovo)	perc. bg set (denovo)	denovo p-value	denovo FC
1	cluster_10		0.01	0.3991	1.79827	0.1667	0.0927	4		0.809	0.2879	0.1308	1e-05	2.20107	Onecut2, Cux1, Onecut1, Cux2, Pax3, Onecut3, Pax7
C57BL/6J-enriched up-regulated DHS sites
	JASPAR motif cluster	root motif	enr. p-value	enr. q-value	enr. FC	perc. target set (enr)	perc. bg set (enr)	number of matching denovo	best match denovo motif	correlation between motifs	perc. target set (denovo)	perc. bg set (denovo)	denovo p-value	denovo FC
1	cluster_3		0.1	0.6266	1.44065	0.1056	0.0733	2		0.919	0.1028	0.026	1e-11	3.95385	Nfe2l2, Bach1, Maf, Jun, Jund, Mafg, Bach2, Mafk, Fosl2, Junb, Fos, Jdp2, Nfe2, Maff, Fosb, Batf, Fosl1

## Sheet: cluster1_delta_peak_B6C3F1_up
	Geneset.ID	Description	P.value	FDR	N.Geneset.Genes	N.Geneset.Peak.Genes
1	GO:0019373	epoxygenase P450 pathway	1.38661e-10	5.8404e-07	32	4
2	GO:0033559	unsaturated fatty acid metabolic process	1.20786e-09	2.54376e-06	91	6
3	GO:0001676	long-chain fatty acid metabolic process	6.32008e-08	8.8734e-05	87	5
4	GO:0019369	arachidonic acid metabolic process	4.5557e-07	0.000479716	59	4
5	GO:0006690	icosanoid metabolic process	1.18945e-06	0.000834994	99	5
6	GO:1901568	fatty acid derivative metabolic process	1.18945e-06	0.000834994	99	5
7	GO:0006805	xenobiotic metabolic process	2.04875e-06	0.00123276	43	3
8	GO:0071466	cellular response to xenobiotic stimulus	2.61469e-06	0.00137663	47	3
9	GO:1905331	negative regulation of morphogenesis of an epithelium	4.66269e-06	0.00218214	19	3
10	GO:0017144	drug metabolic process	6.92201e-06	0.00291555	21	2
11	GO:0034453	microtubule anchoring	9.77055e-06	0.00374123	18	2

## Sheet: cluster3_delta_peak_C57BL6_up
	Geneset.ID	Description	P.value	FDR	N.Geneset.Genes	N.Geneset.Peak.Genes

## Sheet: cluster11_delta_peak_B6C3F1_up
	Geneset.ID	Description	P.value	FDR	N.Geneset.Genes	N.Geneset.Peak.Genes
1	GO:0019373	epoxygenase P450 pathway	4.32021e-10	1.81967e-06	32	4
2	GO:0010172	embryonic body morphogenesis	6.03223e-08	0.000127039	15	3
3	GO:0019369	arachidonic acid metabolic process	2.33291e-07	0.000327541	59	4
4	GO:0035313	wound healing, spreading of epidermal cells	3.91222e-07	0.000411956	18	3
5	GO:0001952	regulation of cell-matrix adhesion	5.51459e-07	0.000464549	94	6
6	GO:1905331	negative regulation of morphogenesis of an epithelium	1.26437e-06	0.00088759	19	3
7	GO:0034332	adherens junction organization	2.11563e-06	0.00107332	88	5
8	GO:0051893	regulation of focal adhesion assembly	2.40472e-06	0.00107332	47	4
9	GO:0090109	regulation of cell-substrate junction assembly	2.40472e-06	0.00107332	47	4
10	GO:0006903	vesicle targeting	2.54825e-06	0.00107332	23	3
11	GO:1903391	regulation of adherens junction organization	2.8942e-06	0.00110822	50	4
12	GO:0035634	response to stilbenoid	5.38666e-06	0.00176563	21	2
13	GO:0001676	long-chain fatty acid metabolic process	5.44947e-06	0.00176563	87	4
14	GO:0000381	regulation of alternative mRNA splicing, via spliceosome	9.6928e-06	0.00286368	36	3
15	GO:0033559	unsaturated fatty acid metabolic process	1.01983e-05	0.00286368	91	4
16	GO:0007020	microtubule nucleation	1.30371e-05	0.00299082	20	2
17	GO:0034453	microtubule anchoring	1.33203e-05	0.00299082	18	2
18	GO:0044319	wound healing, spreading of cells	1.34914e-05	0.00299082	28	3
19	GO:0090505	epiboly involved in wound healing	1.34914e-05	0.00299082	28	3
20	GO:0090504	epiboly	1.45166e-05	0.0030572	29	3
21	GO:0045921	positive regulation of exocytosis	1.73221e-05	0.00347431	84	4
22	GO:0007045	cell-substrate adherens junction assembly	1.97777e-05	0.00355795	65	4
23	GO:0048041	focal adhesion assembly	1.97777e-05	0.00355795	65	4
24	GO:0090382	phagosome maturation	2.02732e-05	0.00355795	19	2
25	GO:0010458	exit from mitosis	2.36024e-05	0.00397654	28	2
26	GO:0006690	icosanoid metabolic process	2.684e-05	0.00418704	99	4
27	GO:1901568	fatty acid derivative metabolic process	2.684e-05	0.00418704	99	4
28	GO:0060055	angiogenesis involved in wound healing	2.79657e-05	0.00420684	15	2
29	GO:0000380	alternative mRNA splicing, via spliceosome	3.58111e-05	0.00520125	48	3
30	GO:0034333	adherens junction assembly	4.39276e-05	0.00616743	74	4
31	GO:1903055	positive regulation of extracellular matrix organization	4.61785e-05	0.00618602	17	2
32	GO:0090002	establishment of protein localization to plasma membrane	4.69973e-05	0.00618602	148	5
33	GO:2000379	positive regulation of reactive oxygen species metabolic process	5.55074e-05	0.00691387	93	4
34	GO:0007044	cell-substrate junction assembly	5.58099e-05	0.00691387	74	4
35	GO:0071709	membrane assembly	5.82203e-05	0.00699573	27	3
36	GO:1901888	regulation of cell junction assembly	5.97925e-05	0.00699573	72	4
37	GO:0010717	regulation of epithelial to mesenchymal transition	6.25601e-05	0.0071217	76	4
38	GO:1903392	negative regulation of adherens junction organization	6.43942e-05	0.00713759	15	2
39	GO:0048025	negative regulation of mRNA splicing, via spliceosome	6.67369e-05	0.00720759	24	2
40	GO:0045793	positive regulation of cell size	7.57453e-05	0.00797598	17	2
41	GO:0007160	cell-matrix adhesion	8.17324e-05	0.00839021	180	6
42	GO:0007030	Golgi organization	8.36631e-05	0.00839021	98	4
43	GO:0071711	basement membrane organization	8.74222e-05	0.00856331	18	2
44	GO:0050686	negative regulation of mRNA processing	0.000104256	0.00988846	32	2
45	GO:0044091	membrane biogenesis	0.000105646	0.00988846	33	3
46	GO:2000377	regulation of reactive oxygen species metabolic process	0.000108473	0.00993237	169	5

## Sheet: cluster12_delta_peak_B6C3F1_up
	Geneset.ID	Description	P.value	FDR	N.Geneset.Genes	N.Geneset.Peak.Genes
1	GO:0019373	epoxygenase P450 pathway	3.57128e-07	0.00106116	32	3
2	GO:0003272	endocardial cushion formation	7.11962e-07	0.00106116	22	3
3	GO:0045684	positive regulation of epidermis development	7.55809e-07	0.00106116	32	3
4	GO:0001837	epithelial to mesenchymal transition	2.1604e-06	0.00182489	120	6
5	GO:0055022	negative regulation of cardiac muscle tissue growth	2.59956e-06	0.00182489	20	3
6	GO:0061117	negative regulation of heart growth	2.59956e-06	0.00182489	20	3
7	GO:0072132	mesenchyme morphogenesis	4.12923e-06	0.00248462	47	4
8	GO:0045682	regulation of epidermis development	8.20281e-06	0.00396856	70	4
9	GO:1900027	regulation of ruffle assembly	8.47982e-06	0.00396856	22	3
10	GO:0003203	endocardial cushion morphogenesis	1.0154e-05	0.00405004	30	3
11	GO:0060349	bone morphogenesis	1.0577e-05	0.00405004	95	5
12	GO:0097178	ruffle assembly	2.38582e-05	0.00782664	30	3
13	GO:0051797	regulation of hair follicle development	2.41563e-05	0.00782664	18	2
14	GO:0055026	negative regulation of cardiac muscle tissue development	2.86166e-05	0.00860951	30	3

## Sheet: cluster19_delta_peak_B6C3F1_dow
	Geneset.ID	Description	P.value	FDR	N.Geneset.Genes	N.Geneset.Peak.Genes
1	GO:0010866	regulation of triglyceride biosynthetic process	5.06084e-08	0.000213163	21	3
2	GO:0061013	regulation of mRNA catabolic process	8.90193e-07	0.00187475	34	3
3	GO:0019432	triglyceride biosynthetic process	3.32184e-06	0.00415086	31	3
4	GO:0046460	neutral lipid biosynthetic process	4.92742e-06	0.00415086	34	3
5	GO:0046463	acylglycerol biosynthetic process	4.92742e-06	0.00415086	34	3

## Sheet: cluster32_delta_peak_B6C3F1_dow
	Geneset.ID	Description	P.value	FDR	N.Geneset.Genes	N.Geneset.Peak.Genes
1	GO:0034695	response to prostaglandin E	1.21921e-07	0.000210662	19	2
2	GO:0046827	positive regulation of protein export from nucleus	1.60722e-07	0.000210662	18	2
3	GO:0010951	negative regulation of endopeptidase activity	1.62533e-07	0.000210662	121	4
4	GO:0060347	heart trabecula formation	2.00059e-07	0.000210662	15	2
5	GO:0034694	response to prostaglandin	2.83052e-07	0.000238443	21	2
6	GO:1901654	response to ketone	5.29598e-07	0.000371778	94	4
7	GO:0043433	negative regulation of sequence-specific DNA binding transcription factor activity	7.11814e-07	0.000428309	139	4
8	GO:2000178	negative regulation of neural precursor cell proliferation	1.62207e-06	0.000854022	26	2
9	GO:0060216	definitive hemopoiesis	2.63e-06	0.00123084	24	2
10	GO:0060343	trabecula formation	6.15884e-06	0.0025941	27	2
11	GO:0006611	protein export from nucleus	1.02932e-05	0.00387242	120	3
12	GO:0046825	regulation of protein export from nucleus	1.10325e-05	0.00387242	40	2
13	GO:0043281	regulation of cysteine-type endopeptidase activity involved in apoptotic process	1.55003e-05	0.00502208	190	4
14	GO:1901655	cellular response to ketone	2.06038e-05	0.00555924	67	3
15	GO:0032689	negative regulation of interferon-gamma production	2.09311e-05	0.00555924	31	2
16	GO:0032649	regulation of interferon-gamma production	2.11177e-05	0.00555924	99	3
17	GO:0060317	cardiac epithelial to mesenchymal transition	2.56899e-05	0.00636505	28	2
18	GO:0051168	nuclear export	2.99723e-05	0.00701352	137	3
19	GO:0032743	positive regulation of interleukin-2 production	3.55689e-05	0.00788507	31	2
20	GO:0032609	interferon-gamma production	4.14689e-05	0.00873336	109	3
21	GO:0071478	cellular response to radiation	4.47268e-05	0.00874392	134	3
22	GO:0061384	heart trabecula morphogenesis	4.5671e-05	0.00874392	36	2

## Sheet: cluster66_delta_peak_B6C3F1_up
	Geneset.ID	Description	P.value	FDR	N.Geneset.Genes	N.Geneset.Peak.Genes
1	GO:0070830	bicellular tight junction assembly	2.55727e-08	0.000107712	38	3
2	GO:0043297	apical junction assembly	1.01042e-07	0.000212794	47	3
3	GO:0007043	cell-cell junction assembly	2.72231e-06	0.00382212	75	3

## Sheet: cluster10_delta_peak_B6C3F1_up
	Geneset.ID	Description	P.value	FDR	N.Geneset.Genes	N.Geneset.Peak.Genes
1	GO:1903392	negative regulation of adherens junction organization	1.69956e-09	7.15853e-06	15	3
2	GO:1901889	negative regulation of cell junction assembly	4.07152e-09	8.57462e-06	19	3
3	GO:0030038	contractile actin filament bundle assembly	1.32954e-08	1.19302e-05	89	5
4	GO:0043149	stress fiber assembly	1.32954e-08	1.19302e-05	89	5
5	GO:0051017	actin filament bundle assembly	1.41621e-08	1.19302e-05	142	6
6	GO:0061572	actin filament bundle organization	1.76044e-08	1.23583e-05	145	6
7	GO:0001953	negative regulation of cell-matrix adhesion	7.91792e-07	0.000476433	31	3
8	GO:0010717	regulation of epithelial to mesenchymal transition	9.5181e-07	0.000490394	76	4
9	GO:0034333	adherens junction assembly	1.06164e-06	0.000490394	74	4
10	GO:0044319	wound healing, spreading of cells	1.32408e-06	0.000490394	28	3
11	GO:0090505	epiboly involved in wound healing	1.32408e-06	0.000490394	28	3
12	GO:0090504	epiboly	1.39714e-06	0.000490394	29	3
13	GO:0034332	adherens junction organization	3.20402e-06	0.0010381	88	4
14	GO:0048008	platelet-derived growth factor receptor signaling pathway	8.79803e-06	0.00264695	55	3
15	GO:0031032	actomyosin structure organization	1.05292e-05	0.00283518	175	5
16	GO:0045843	negative regulation of striated muscle tissue development	1.07699e-05	0.00283518	55	3
17	GO:0034405	response to fluid shear stress	1.2475e-05	0.00309086	22	2
18	GO:0048635	negative regulation of muscle organ development	1.4209e-05	0.00319141	57	3
19	GO:0019373	epoxygenase P450 pathway	1.43962e-05	0.00319141	32	2
20	GO:1901862	negative regulation of muscle tissue development	1.59743e-05	0.00336419	58	3
21	GO:0035313	wound healing, spreading of epidermal cells	1.95481e-05	0.00392078	18	2
22	GO:0051893	regulation of focal adhesion assembly	2.14291e-05	0.00392432	47	3
23	GO:0090109	regulation of cell-substrate junction assembly	2.14291e-05	0.00392432	47	3
24	GO:0046854	phosphatidylinositol phosphorylation	2.28298e-05	0.00400663	23	2
25	GO:1903391	regulation of adherens junction organization	2.40815e-05	0.00405725	50	3
26	GO:0033032	regulation of myeloid cell apoptotic process	2.76248e-05	0.00447521	32	2
27	GO:0060389	pathway-restricted SMAD protein phosphorylation	2.94917e-05	0.0046007	64	3
28	GO:0001837	epithelial to mesenchymal transition	3.24435e-05	0.00488042	120	4
29	GO:0010634	positive regulation of epithelial cell migration	3.64581e-05	0.00529523	111	4
30	GO:0010812	negative regulation of cell-substrate adhesion	4.03499e-05	0.00566513	52	3
31	GO:1905331	negative regulation of morphogenesis of an epithelium	4.46285e-05	0.00596616	19	2
32	GO:0055022	negative regulation of cardiac muscle tissue growth	4.67434e-05	0.00596616	20	2
33	GO:0061117	negative regulation of heart growth	4.67434e-05	0.00596616	20	2
34	GO:0007179	transforming growth factor beta receptor signaling pathway	5.00636e-05	0.006202	146	4
35	GO:0033028	myeloid cell apoptotic process	5.33147e-05	0.00627497	35	2
36	GO:0014741	negative regulation of muscle hypertrophy	5.36322e-05	0.00627497	23	2
37	GO:0010632	regulation of epithelial cell migration	6.06785e-05	0.00690751	179	5
38	GO:0002011	morphogenesis of an epithelial sheet	6.65914e-05	0.00738113	56	3
39	GO:0051896	regulation of protein kinase B signaling	7.07795e-05	0.00764419	135	4
40	GO:0001952	regulation of cell-matrix adhesion	8.0305e-05	0.00835833	94	4
41	GO:0031113	regulation of microtubule polymerization	8.13607e-05	0.00835833	39	2
42	GO:0007045	cell-substrate adherens junction assembly	9.3594e-05	0.00916786	65	3
43	GO:0048041	focal adhesion assembly	9.3594e-05	0.00916786	65	3

## Sheet: cluster10_delta_peak_C57BL6_dow
	Geneset.ID	Description	P.value	FDR	N.Geneset.Genes	N.Geneset.Peak.Genes
